# Supplementary material for: A chemical tool for blue light-inducible proximity photo-crosslinking in live cells
Source: Chem Sci. 2021 Dec 10;13(4):955–66. doi: 10.1039/d1sc04871f (PMC8790779; doi:10.1039/d1sc04871f)
Supplement: SC-013-D1SC04871F-s002 [file SC-013-D1SC04871F-s002.xlsx]

## Sheet: Raw data_N-HaloTag
Merge_HaloTag-AviTag vs N-HaloTag_210318, Spectrum report created on 03/30/2021
Experiment: Merge_HaloTag-AviTag vs N-HaloTag_210318
	Peak List Generator: unknown
		Version: unknown
		Charge States Calculated: unknown
		Deisotoped: unknown
		Textual Annotation: unknown
	Database Set: 2 Databases
		Database Name: the UniProt_Human_SwissProt_contam_2020205 database
			Version: unknown
			Taxonomy: All Entries
			Number of Proteins: 20612
		Database Name: the UniProt_Human_SwissProt_contam_HaloTag-AviTag_2020205 database
			Version: unknown
			Taxonomy: All Entries
			Number of Proteins: 20613
		Does database contain common contaminants?: unknown
	Search Engine Set: 1 Search Engine
		Search Engine: Sequest
			Version: 1.0
			Samples: All Samples
			Fragment Tolerance: 1.00 Da (Monoisotopic)
			Parent Tolerance: 10.0 PPM (Monoisotopic)
			Fixed Modifications: +57 on C (Carbamidomethyl)
			Variable Modifications: +16 on M (Oxidation), +42 on Peptide N-Terminal (Acetyl), +80 on STY (Phospho), +226 on K (Biotin) (02_V1, 04_V2, 06_V3, 10_V4, 12_V5, 14_V6, 26_V10, 28_V11, 30_V12, 18_V7, 20_V8, 22_V9)
			Database: the UniProt_Human_SwissProt_contam_2020205 database (unknown version, 20612 entries) (02_V1, 04_V2, 06_V3, 10_V4, 12_V5, 14_V6, 26_V10, 28_V11, 30_V12, 18_V7, 20_V8, 22_V9), the UniProt_Human_SwissProt_contam_HaloTag-AviTag_2020205 database (unknown version, 20613 entries) (01_Cn1, 03_Cn2, 05_Cn3, 09_Cp1, 11_Cp2, 13_Cp3)
			Digestion Enzyme: stricttrypsin (02_V1, 04_V2, 06_V3, 10_V4, 12_V5, 14_V6, 26_V10, 28_V11, 30_V12, 18_V7, 20_V8, 22_V9), stricttrypsin (01_Cn1, 03_Cn2, 05_Cn3, 09_Cp1, 11_Cp2, 13_Cp3)
			Max Missed Cleavages: 0 (02_V1, 04_V2, 06_V3, 10_V4, 12_V5, 14_V6, 26_V10, 28_V11, 30_V12, 18_V7, 20_V8, 22_V9), 0 (01_Cn1, 03_Cn2, 05_Cn3, 09_Cp1, 11_Cp2, 13_Cp3)
			Probability Model:
				02_V1: LFDR Model, Classifier data: Bayes, Good (50%) Discriminant Score m:4.70/s:1.35 deltaCn m:0.402/s:0.0995 XCorr m:2.81/s:0.854 Sp m:705/s:401 SpRank m:1.76/s:4.84 Peak Ratio m:0.534/s:0.156, Bad (50%) Discriminant Score m:0.768/s:0.690 deltaCn m:0.106/s:0.0761 XCorr m:1.90/s:0.492 Sp m:357/s:205 SpRank m:28.4/s:86.0 Peak Ratio m:0.408/s:0.160 [all charge states]
				04_V2: LFDR Model, Classifier data: Bayes, Good (50%) Discriminant Score m:4.52/s:1.13 deltaCn m:0.406/s:0.0867 XCorr m:2.57/s:0.707 Sp m:596/s:342 SpRank m:1.99/s:10.7 Peak Ratio m:0.518/s:0.152, Bad (50%) Discriminant Score m:1.03/s:0.680 deltaCn m:0.139/s:0.0982 XCorr m:1.81/s:0.453 Sp m:334/s:187 SpRank m:23.4/s:96.0 Peak Ratio m:0.423/s:0.157 [all charge states]
				06_V3: LFDR Model, Classifier data: Bayes, Good (50%) Discriminant Score m:4.96/s:1.44 deltaCn m:0.407/s:0.104 XCorr m:3.07/s:0.977 Sp m:812/s:463 SpRank m:1.63/s:4.16 Peak Ratio m:0.553/s:0.153, Bad (50%) Discriminant Score m:1.07/s:0.655 deltaCn m:0.113/s:0.0838 XCorr m:2.06/s:0.512 Sp m:392/s:206 SpRank m:21.7/s:69.0 Peak Ratio m:0.418/s:0.157 [all charge states]
				10_V4: LFDR Model, Classifier data: Bayes, Good (50%) Discriminant Score m:5.01/s:1.33 deltaCn m:0.418/s:0.0982 XCorr m:3.02/s:0.924 Sp m:784/s:446 SpRank m:1.43/s:2.04 Peak Ratio m:0.541/s:0.152, Bad (50%) Discriminant Score m:1.22/s:0.634 deltaCn m:0.126/s:0.0797 XCorr m:2.08/s:0.553 Sp m:400/s:220 SpRank m:20.3/s:70.0 Peak Ratio m:0.416/s:0.160 [all charge states]
				12_V5: LFDR Model, Classifier data: Bayes, Good (50%) Discriminant Score m:4.94/s:1.34 deltaCn m:0.412/s:0.0997 XCorr m:2.98/s:0.895 Sp m:777/s:430 SpRank m:1.51/s:3.16 Peak Ratio m:0.547/s:0.150, Bad (50%) Discriminant Score m:1.13/s:0.640 deltaCn m:0.117/s:0.0770 XCorr m:2.06/s:0.516 Sp m:400/s:209 SpRank m:21.4/s:69.2 Peak Ratio m:0.428/s:0.158 [all charge states]
				14_V6: LFDR Model, Classifier data: Bayes, Good (50%) Discriminant Score m:5.08/s:1.29 deltaCn m:0.423/s:0.0939 XCorr m:3.03/s:0.892 Sp m:773/s:426 SpRank m:1.43/s:2.11 Peak Ratio m:0.532/s:0.152, Bad (50%) Discriminant Score m:1.43/s:0.620 deltaCn m:0.141/s:0.0845 XCorr m:2.13/s:0.535 Sp m:409/s:219 SpRank m:18.5/s:67.3 Peak Ratio m:0.411/s:0.157 [all charge states]
				01_Cn1: LFDR Model, Classifier data: Bayes, Good (50%) Discriminant Score m:5.44/s:1.50 deltaCn m:0.429/s:0.106 XCorr m:3.42/s:1.17 Sp m:983/s:545 SpRank m:1.37/s:2.48 Peak Ratio m:0.572/s:0.164, Bad (50%) Discriminant Score m:1.59/s:0.651 deltaCn m:0.133/s:0.0719 XCorr m:2.40/s:0.582 Sp m:418/s:243 SpRank m:16.8/s:68.4 Peak Ratio m:0.357/s:0.157 [all charge states]
				03_Cn2: LFDR Model, Classifier data: Bayes, Good (50%) Discriminant Score m:5.42/s:1.45 deltaCn m:0.424/s:0.104 XCorr m:3.45/s:1.15 Sp m:988/s:538 SpRank m:1.39/s:8.28 Peak Ratio m:0.594/s:0.164, Bad (50%) Discriminant Score m:1.36/s:0.720 deltaCn m:0.117/s:0.0796 XCorr m:2.34/s:0.573 Sp m:394/s:223 SpRank m:21.6/s:79.6 Peak Ratio m:0.370/s:0.166 [all charge states]
				05_Cn3: LFDR Model, Classifier data: Bayes, Good (50%) Discriminant Score m:5.42/s:1.48 deltaCn m:0.423/s:0.105 XCorr m:3.44/s:1.16 Sp m:992/s:540 SpRank m:1.32/s:2.23 Peak Ratio m:0.585/s:0.167, Bad (50%) Discriminant Score m:1.44/s:0.703 deltaCn m:0.121/s:0.0763 XCorr m:2.39/s:0.579 Sp m:403/s:234 SpRank m:18.7/s:66.6 Peak Ratio m:0.357/s:0.159 [all charge states]
				09_Cp1: LFDR Model, Classifier data: Bayes, Good (50%) Discriminant Score m:5.20/s:1.49 deltaCn m:0.406/s:0.109 XCorr m:3.35/s:1.10 Sp m:952/s:504 SpRank m:1.45/s:3.57 Peak Ratio m:0.596/s:0.165, Bad (50%) Discriminant Score m:0.977/s:0.780 deltaCn m:0.0953/s:0.0847 XCorr m:2.21/s:0.575 Sp m:383/s:220 SpRank m:25.6/s:88.1 Peak Ratio m:0.371/s:0.167 [all charge states]
				11_Cp2: LFDR Model, Classifier data: Bayes, Good (50%) Discriminant Score m:5.29/s:1.45 deltaCn m:0.412/s:0.107 XCorr m:3.38/s:1.09 Sp m:965/s:508 SpRank m:1.32/s:2.39 Peak Ratio m:0.596/s:0.164, Bad (50%) Discriminant Score m:0.997/s:0.771 deltaCn m:0.0978/s:0.0876 XCorr m:2.20/s:0.582 Sp m:381/s:224 SpRank m:23.8/s:75.5 Peak Ratio m:0.376/s:0.170 [all charge states]
				13_Cp3: LFDR Model, Classifier data: Bayes, Good (50%) Discriminant Score m:5.25/s:1.51 deltaCn m:0.406/s:0.109 XCorr m:3.39/s:1.13 Sp m:969/s:522 SpRank m:1.38/s:2.52 Peak Ratio m:0.599/s:0.167, Bad (50%) Discriminant Score m:0.876/s:0.774 deltaCn m:0.0903/s:0.0828 XCorr m:2.16/s:0.568 Sp m:380/s:218 SpRank m:25.5/s:84.2 Peak Ratio m:0.382/s:0.170 [all charge states]
				26_V10: LFDR Model, Classifier data: Bayes, Good (50%) Discriminant Score m:5.14/s:1.31 deltaCn m:0.402/s:0.0987 XCorr m:3.34/s:1.03 Sp m:946/s:472 SpRank m:1.29/s:1.79 Peak Ratio m:0.603/s:0.155, Bad (50%) Discriminant Score m:1.50/s:0.643 deltaCn m:0.121/s:0.0728 XCorr m:2.39/s:0.573 Sp m:445/s:260 SpRank m:16.2/s:57.2 Peak Ratio m:0.410/s:0.169 [all charge states]
				28_V11: LFDR Model, Classifier data: Bayes, Good (50%) Discriminant Score m:5.11/s:1.30 deltaCn m:0.403/s:0.0987 XCorr m:3.28/s:0.996 Sp m:924/s:469 SpRank m:1.36/s:3.22 Peak Ratio m:0.602/s:0.153, Bad (50%) Discriminant Score m:1.64/s:0.634 deltaCn m:0.129/s:0.0735 XCorr m:2.46/s:0.571 Sp m:456/s:258 SpRank m:15.4/s:54.8 Peak Ratio m:0.401/s:0.162 [all charge states]
				30_V12: LFDR Model, Classifier data: Bayes, Good (50%) Discriminant Score m:5.24/s:1.27 deltaCn m:0.410/s:0.0973 XCorr m:3.39/s:1.03 Sp m:957/s:479 SpRank m:1.32/s:2.16 Peak Ratio m:0.614/s:0.156, Bad (50%) Discriminant Score m:1.70/s:0.643 deltaCn m:0.130/s:0.0729 XCorr m:2.49/s:0.578 Sp m:451/s:260 SpRank m:15.0/s:51.3 Peak Ratio m:0.404/s:0.175 [all charge states]
				18_V7: LFDR Model, Classifier data: Bayes, Good (50%) Discriminant Score m:5.70/s:1.29 deltaCn m:0.442/s:0.0971 XCorr m:3.70/s:1.20 Sp m:1080/s:551 SpRank m:1.14/s:0.679 Peak Ratio m:0.575/s:0.159, Bad (50%) Discriminant Score m:2.53/s:0.555 deltaCn m:0.194/s:0.0760 XCorr m:2.66/s:0.589 Sp m:513/s:291 SpRank m:7.01/s:19.5 Peak Ratio m:0.397/s:0.165 [all charge states]
				20_V8: LFDR Model, Classifier data: Bayes, Good (50%) Discriminant Score m:5.91/s:1.16 deltaCn m:0.462/s:0.0909 XCorr m:3.73/s:1.18 Sp m:1090/s:538 SpRank m:1.11/s:0.894 Peak Ratio m:0.581/s:0.155, Bad (50%) Discriminant Score m:3.00/s:0.584 deltaCn m:0.233/s:0.0939 XCorr m:2.78/s:0.646 Sp m:543/s:286 SpRank m:4.43/s:8.96 Peak Ratio m:0.376/s:0.154 [all charge states]
				22_V9: LFDR Model, Classifier data: Bayes, Good (50%) Discriminant Score m:5.66/s:1.20 deltaCn m:0.439/s:0.0919 XCorr m:3.64/s:1.12 Sp m:1070/s:535 SpRank m:1.12/s:0.783 Peak Ratio m:0.590/s:0.159, Bad (50%) Discriminant Score m:2.63/s:0.498 deltaCn m:0.201/s:0.0689 XCorr m:2.70/s:0.573 Sp m:529/s:284 SpRank m:7.28/s:21.1 Peak Ratio m:0.391/s:0.163 [all charge states]
	Scaffold: Version: Scaffold_4.11.0
		Modification Metadata Set: 1560 modifications
			Source: D:\38_UNIMOD\unimod_bmsr-4-20200527.xml
			Comment: Conflicted with source D:\38_UNIMOD\unimod_bmsr5_Snare-20210119.xml (1582 modifications) when merging on 2021년 3월 18일 (목) 오후 5시 33분 27초.
		Protein Grouping Strategy: Experiment-wide grouping with binary peptide-protein weights
		Peptide Thresholds: 95.0% minimum
		Protein Thresholds: 99.0% minimum and 2 peptides minimum
		Peptide FDR: 0.0% (Decoy)
		Protein FDR: 0.0% (Decoy)
		GO Annotation Source(s): NCBI (downloaded 2021. 3. 9)
		Pathway Annotation Source(s):
		Alternate ID Source(s):
Sample number	Condition	Biological sample replicate	Protein name	Protein accession numbers	Alternate IDsDatabase sources	Protein molecular weight (Da)	Protein identification probability	Exclusive unique peptide count	Exclusive unique spectrum count	Exclusive spectrum count	Percentage of total spectra	Percentage sequence coverage	Manual validation	Assigned	Spectrum name	Peptide sequence	Previous amino acid	Next amino acid	Peptide identification probability	SEQUEST XCorr score	SEQUEST DCn score	Number of enzymatic termini	Fixed modifications identified by spectrum	Variable modifications identified by spectrum	Observed m/z	Actual peptide mass (AMU)	Calculated +1H Peptide Mass (AMU)	Spectrum charge	Actual minus calculated peptide mass (AMU)	Actual minus calculated peptide mass (PPM)	Retention Time (sec)	Precursor Intensity	Total Ion Current	Peptide start index	Peptide stop index	Exclusive
(Sample #1)	VL1-, BirA-	replicate 1	NC-HaloTag OS=Homo sapiens OX=9606 GN=NC-HaloTag PE=1 SV=2	NC-HaloTag	Uniprot_Human_Cano_NC-HaloT_Contam_20201007.fasta	85392.9	1	17	21	25	0.00132	0.304	possibly correct	TRUE	02_V1.5422.5422.2	ADETQALPQR	K	Q	0.997	2.31	0.429	2			564.786	1127.56	1128.56	2	0.000624	0.5529	2437.22	518924	379703	376	385	TRUE
(Sample #1)	VL1-, BirA-	replicate 1	NC-HaloTag OS=Homo sapiens OX=9606 GN=NC-HaloTag PE=1 SV=2	NC-HaloTag	Uniprot_Human_Cano_NC-HaloT_Contam_20201007.fasta	85392.9	1	17	21	25	0.00132	0.304	possibly correct	TRUE	02_V1.24588.24588.2	AVDIGPGLNLLQEDNPDLIGSEIAR	K	W	0.997	5.49	0.653	2			1310.19	2618.36	2619.36	2	0.000625	0.2386	5343.2	99412.2	527273	714	738	TRUE
(Sample #1)	VL1-, BirA-	replicate 1	NC-HaloTag OS=Homo sapiens OX=9606 GN=NC-HaloTag PE=1 SV=2	NC-HaloTag	Uniprot_Human_Cano_NC-HaloT_Contam_20201007.fasta	85392.9	1	17	21	25	0.00132	0.304	possibly correct	TRUE	02_V1.24591.24591.3	AVDIGPGLNLLQEDNPDLIGSEIAR	K	W	0.997	4.6	0.647	2			873.794	2618.36	2619.36	3	0.003448	1.316	5343.6	69453.5	338362	714	738	TRUE
(Sample #1)	VL1-, BirA-	replicate 1	NC-HaloTag OS=Homo sapiens OX=9606 GN=NC-HaloTag PE=1 SV=2	NC-HaloTag	Uniprot_Human_Cano_NC-HaloT_Contam_20201007.fasta	85392.9	1	17	21	25	0.00132	0.304	possibly correct	TRUE	02_V1.11186.11186.2	AYNVTQAFGR	K	R	0.997	2.57	0.359	2			563.786	1125.56	1126.56	2	2.6e-05	0.02308	3341.01	2221650	2112200	267	276	TRUE
(Sample #1)	VL1-, BirA-	replicate 1	NC-HaloTag OS=Homo sapiens OX=9606 GN=NC-HaloTag PE=1 SV=2	NC-HaloTag	Uniprot_Human_Cano_NC-HaloT_Contam_20201007.fasta	85392.9	1	17	21	25	0.00132	0.304	possibly correct	TRUE	02_V1.23598.23598.2	DGIIWVATEGALNTPK	K	D	0.997	3.97	0.52	2			842.95	1683.89	1684.89	2	0.001885	1.119	5159.06	432055	732262	128	143	TRUE
(Sample #1)	VL1-, BirA-	replicate 1	NC-HaloTag OS=Homo sapiens OX=9606 GN=NC-HaloTag PE=1 SV=2	NC-HaloTag	Uniprot_Human_Cano_NC-HaloT_Contam_20201007.fasta	85392.9	1	17	21	25	0.00132	0.304	possibly correct	TRUE	02_V1.12655.12655.2	GPEQTQGNFGDQELIR	R	Q	0.997	3.96	0.58	2			894.929	1787.84	1788.85	2	-0.000289	-0.1616	3555.64	165508	206966	278	293	TRUE
(Sample #1)	VL1-, BirA-	replicate 1	NC-HaloTag OS=Homo sapiens OX=9606 GN=NC-HaloTag PE=1 SV=2	NC-HaloTag	Uniprot_Human_Cano_NC-HaloT_Contam_20201007.fasta	85392.9	1	17	21	25	0.00132	0.304	possibly correct	TRUE	02_V1.14455.14455.2	GQGVPINTNSSPDDQIGYYR	R	R	0.997	4.58	0.605	2			1091.01	2180.01	2181.02	2	-0.000185	-0.08482	3805.61	661006	1139580	69	88	TRUE
(Sample #1)	VL1-, BirA-	replicate 1	NC-HaloTag OS=Homo sapiens OX=9606 GN=NC-HaloTag PE=1 SV=2	NC-HaloTag	Uniprot_Human_Cano_NC-HaloT_Contam_20201007.fasta	85392.9	1	17	21	25	0.00132	0.304	possibly correct	TRUE	02_V1.23208.23208.2	IGMEVTPSGTWLTYTGAIK	R	L	0.997	3.21	0.435	2			1013.02	2024.03	2025.04	2	0.002733	1.35	5099.52	180574	261601	320	338	TRUE
(Sample #1)	VL1-, BirA-	replicate 1	NC-HaloTag OS=Homo sapiens OX=9606 GN=NC-HaloTag PE=1 SV=2	NC-HaloTag	Uniprot_Human_Cano_NC-HaloT_Contam_20201007.fasta	85392.9	1	17	21	25	0.00132	0.304	possibly correct	TRUE	02_V1.3623.3623.2	KADETQALPQR	K	Q	0.984	1.93	0.33	2			628.833	1255.65	1256.66	2	-3.1e-05	-0.02467	2074.2	105650	113215	375	385	TRUE
(Sample #1)	VL1-, BirA-	replicate 1	NC-HaloTag OS=Homo sapiens OX=9606 GN=NC-HaloTag PE=1 SV=2	NC-HaloTag	Uniprot_Human_Cano_NC-HaloT_Contam_20201007.fasta	85392.9	1	17	21	25	0.00132	0.304	possibly correct	TRUE	02_V1.3643.3643.3	KADETQALPQR	K	Q	0.997	2.34	0.438	2			419.558	1255.65	1256.66	3	-0.001181	-0.9398	2078.96	173261	312821	375	385	TRUE
(Sample #1)	VL1-, BirA-	replicate 1	NC-HaloTag OS=Homo sapiens OX=9606 GN=NC-HaloTag PE=1 SV=2	NC-HaloTag	Uniprot_Human_Cano_NC-HaloT_Contam_20201007.fasta	85392.9	1	17	21	25	0.00132	0.304	possibly correct	TRUE	02_V1.18214.18214.2	KQQTVTLLPAADLDDFSK	K	Q	0.997	2.52	0.435	2			995.529	1989.04	1990.05	2	0.000718	0.3608	4329.41	75886	88897	388	405	TRUE
(Sample #1)	VL1-, BirA-	replicate 1	NC-HaloTag OS=Homo sapiens OX=9606 GN=NC-HaloTag PE=1 SV=2	NC-HaloTag	Uniprot_Human_Cano_NC-HaloT_Contam_20201007.fasta	85392.9	1	17	21	25	0.00132	0.304	possibly correct	TRUE	02_V1.24733.24733.2	LLFWGTPGVLIPPAEAAR	K	L	0.996	2.88	0.421	2			954.543	1907.07	1908.07	2	0.00347	1.819	5372.92	226737	417294	687	704	TRUE
(Sample #1)	VL1-, BirA-	replicate 1	NC-HaloTag OS=Homo sapiens OX=9606 GN=NC-HaloTag PE=1 SV=2	NC-HaloTag	Uniprot_Human_Cano_NC-HaloT_Contam_20201007.fasta	85392.9	1	17	21	25	0.00132	0.304	possibly correct	TRUE	02_V1.5492.5492.3	NIIPHVAPTHR	R	C	0.968	1.79	0.303	2			418.907	1253.7	1254.71	3	-0.000431	-0.3435	2451.24	168884	338252	500	510	TRUE
(Sample #1)	VL1-, BirA-	replicate 1	NC-HaloTag OS=Homo sapiens OX=9606 GN=NC-HaloTag PE=1 SV=2	NC-HaloTag	Uniprot_Human_Cano_NC-HaloT_Contam_20201007.fasta	85392.9	1	17	21	25	0.00132	0.304	possibly correct	TRUE	02_V1.22035.22035.2	NPANNAAIVLQLPQGTTLPK	R	G	0.992	2.86	0.483	2			1031.07	2060.13	2060.15	2	0.9855	-8.369	4890.94	83194.4	90946	150	169	TRUE
(Sample #1)	VL1-, BirA-	replicate 1	NC-HaloTag OS=Homo sapiens OX=9606 GN=NC-HaloTag PE=1 SV=2	NC-HaloTag	Uniprot_Human_Cano_NC-HaloT_Contam_20201007.fasta	85392.9	1	17	21	25	0.00132	0.304	possibly correct	TRUE	02_V1.21715.21715.2	NPANNAAIVLQLPQGTTLPK	R	G	0.995	3.45	0.479	2			1031.07	2060.13	2060.15	2	0.9889	-6.714	4839.87	83488	133498	150	169	TRUE
(Sample #1)	VL1-, BirA-	replicate 1	NC-HaloTag OS=Homo sapiens OX=9606 GN=NC-HaloTag PE=1 SV=2	NC-HaloTag	Uniprot_Human_Cano_NC-HaloT_Contam_20201007.fasta	85392.9	1	17	21	25	0.00132	0.304	possibly correct	TRUE	02_V1.20393.20393.3	NPANNAAIVLQLPQGTTLPK	R	G	0.997	3.87	0.376	2			687.389	2059.15	2060.15	3	0.002962	1.438	4638.89	115833	266407	150	169	TRUE
(Sample #1)	VL1-, BirA-	replicate 1	NC-HaloTag OS=Homo sapiens OX=9606 GN=NC-HaloTag PE=1 SV=2	NC-HaloTag	Uniprot_Human_Cano_NC-HaloT_Contam_20201007.fasta	85392.9	1	17	21	25	0.00132	0.304	possibly correct	TRUE	02_V1.20392.20392.2	NPANNAAIVLQLPQGTTLPK	R	G	0.997	5.27	0.523	2			1030.58	2059.14	2060.15	2	-0.000127	-0.06165	4638.76	176300	370067	150	169	TRUE
(Sample #1)	VL1-, BirA-	replicate 1	NC-HaloTag OS=Homo sapiens OX=9606 GN=NC-HaloTag PE=1 SV=2	NC-HaloTag	Uniprot_Human_Cano_NC-HaloT_Contam_20201007.fasta	85392.9	1	17	21	25	0.00132	0.304	possibly correct	TRUE	02_V1.23848.23848.2	PIPTWDEWPEFAR	R	E	0.997	2.27	0.49	2			822.396	1642.78	1643.79	2	-2.4e-05	-0.0146	5200.04	127607	254389	584	596	TRUE
(Sample #1)	VL1-, BirA-	replicate 1	NC-HaloTag OS=Homo sapiens OX=9606 GN=NC-HaloTag PE=1 SV=2	NC-HaloTag	Uniprot_Human_Cano_NC-HaloT_Contam_20201007.fasta	85392.9	1	17	21	25	0.00132	0.304	possibly correct	TRUE	02_V1.22667.22667.2	QQTVTLLPAADLDDFSK	K	Q	0.997	3.66	0.508	2			931.481	1860.95	1861.95	2	-0.000342	-0.1837	4995.82	163872	323620	389	405	TRUE
(Sample #1)	VL1-, BirA-	replicate 1	NC-HaloTag OS=Homo sapiens OX=9606 GN=NC-HaloTag PE=1 SV=2	NC-HaloTag	Uniprot_Human_Cano_NC-HaloT_Contam_20201007.fasta	85392.9	1	17	21	25	0.00132	0.304	possibly correct	TRUE	02_V1.9528.9528.3	RGPEQTQGNFGDQELIR	R	Q	0.997	3.38	0.396	2			649.324	1944.95	1944.95	3	1.006	1.579	3095.75	182721	128906	277	293	TRUE
(Sample #1)	VL1-, BirA-	replicate 1	NC-HaloTag OS=Homo sapiens OX=9606 GN=NC-HaloTag PE=1 SV=2	NC-HaloTag	Uniprot_Human_Cano_NC-HaloT_Contam_20201007.fasta	85392.9	1	17	21	25	0.00132	0.304	possibly correct	TRUE	02_V1.9382.9382.3	RGPEQTQGNFGDQELIR	R	Q	0.997	4.83	0.478	2			648.989	1943.95	1944.95	3	9.5e-05	0.04884	3074.82	359245	630437	277	293	TRUE
(Sample #1)	VL1-, BirA-	replicate 1	NC-HaloTag OS=Homo sapiens OX=9606 GN=NC-HaloTag PE=1 SV=2	NC-HaloTag	Uniprot_Human_Cano_NC-HaloT_Contam_20201007.fasta	85392.9	1	17	21	25	0.00132	0.304	possibly correct	TRUE	02_V1.16355.16355.4	RPQGLPNNTASWFTALTQHGK	R	E	0.997	4.03	0.532	2			581.803	2323.18	2324.19	4	0.002362	1.016	4071.85	270983	222855	41	61	TRUE
(Sample #1)	VL1-, BirA-	replicate 1	NC-HaloTag OS=Homo sapiens OX=9606 GN=NC-HaloTag PE=1 SV=2	NC-HaloTag	Uniprot_Human_Cano_NC-HaloT_Contam_20201007.fasta	85392.9	1	17	21	25	0.00132	0.304	possibly correct	TRUE	02_V1.16373.16373.3	RPQGLPNNTASWFTALTQHGK	R	E	0.997	5.18	0.576	2			775.736	2324.19	2324.19	3	1.004	0.5902	4074.33	254900	484667	41	61	TRUE
(Sample #1)	VL1-, BirA-	replicate 1	NC-HaloTag OS=Homo sapiens OX=9606 GN=NC-HaloTag PE=1 SV=2	NC-HaloTag	Uniprot_Human_Cano_NC-HaloT_Contam_20201007.fasta	85392.9	1	17	21	25	0.00132	0.304	possibly correct	TRUE	02_V1.15584.15584.3	SDKPDLGYFFDDHVR	K	F	0.997	4.28	0.424	2			604.285	1809.83	1810.84	3	0.000466	0.2573	3965.47	301769	414505	522	536	TRUE
(Sample #1)	VL1-, BirA-	replicate 1	NC-HaloTag OS=Homo sapiens OX=9606 GN=NC-HaloTag PE=1 SV=2	NC-HaloTag	Uniprot_Human_Cano_NC-HaloT_Contam_20201007.fasta	85392.9	1	17	21	25	0.00132	0.304	possibly correct	TRUE	02_V1.15734.15734.3	SDKPDLGYFFDDHVR	K	F	0.997	3.94	0.477	2			604.285	1809.83	1810.84	3	0.00031	0.1712	3986.42	462717	393452	522	536	TRUE
(Sample #1)	VL1-, BirA-	replicate 1	ADP-ribosylation factor 4 OS=Homo sapiens OX=9606 GN=ARF4 PE=1 SV=3	P18085	UniProt_Human_SwissProt_contam_2020205.fasta	20511.6	0.879	1	1	1	5.27e-05	0.106	possibly correct	FALSE	02_V1.15943.15943.2	ILMVGLDAAGK	R	T	0.995	2.45	0.38	2			544.313	1086.61	1087.62	2	0.001313	1.207	4015.15	223383	268545	20	30	FALSE
(Sample #1)	VL1-, BirA-	replicate 1	ADP-ribosylation factor 4 OS=Homo sapiens OX=9606 GN=ARF4 PE=1 SV=3	P18085	UniProt_Human_SwissProt_contam_2020205.fasta	20511.6	0.879	1	1	1	5.27e-05	0.106	possibly correct	TRUE	02_V1.17966.17966.2	MLLVDELR	K	D	0.971	1.78	0.29	2			494.779	987.543	988.55	2	0.000225	0.2276	4294.42	150024	183329	110	117	TRUE
(Sample #1)	VL1-, BirA-	replicate 1	Aspartate aminotransferase, mitochondrial OS=Homo sapiens OX=9606 GN=GOT2 PE=1 SV=3	P00505	UniProt_Human_SwissProt_contam_2020205.fasta	47518.6	0.971	1	1	1	5.27e-05	0.0279	possibly correct	TRUE	02_V1.16377.16377.2	IAAAILNTPDLR	R	K	0.994	2.48	0.363	2			634.372	1266.73	1267.74	2	-0.000722	-0.5695	4074.85	94611.6	170950	326	337	TRUE
(Sample #1)	VL1-, BirA-	replicate 1	Fatty acid synthase OS=Homo sapiens OX=9606 GN=FASN PE=1 SV=3	P49327	UniProt_Human_SwissProt_contam_2020205.fasta	273427	1	15	15	15	0.000791	0.082	possibly correct	TRUE	02_V1.8167.8167.2	ADEASELAcPTPK	K	E	0.997	2.7	0.509	2	c9: Carbamidomethyl (+57.02)		694.823	1387.63	1388.64	2	0.001609	1.158	2880.52	108780	127736	2194	2206	TRUE
(Sample #1)	VL1-, BirA-	replicate 1	Fatty acid synthase OS=Homo sapiens OX=9606 GN=FASN PE=1 SV=3	P49327	UniProt_Human_SwissProt_contam_2020205.fasta	273427	1	15	15	15	0.000791	0.082	possibly correct	TRUE	02_V1.8187.8187.2	AQVADVVVSR	K	W	0.987	2.11	0.301	2			522.296	1042.58	1043.58	2	8.4e-05	0.08049	2883.78	426385	552155	1073	1082	TRUE
(Sample #1)	VL1-, BirA-	replicate 1	Fatty acid synthase OS=Homo sapiens OX=9606 GN=FASN PE=1 SV=3	P49327	UniProt_Human_SwissProt_contam_2020205.fasta	273427	1	15	15	15	0.000791	0.082	possibly correct	TRUE	02_V1.24853.24853.2	DNLEFFLAGIGR	R	L	0.997	2.87	0.455	2			676.354	1350.69	1351.7	2	-0.000347	-0.2567	5398.85	92559.1	151593	791	802	TRUE
(Sample #1)	VL1-, BirA-	replicate 1	Fatty acid synthase OS=Homo sapiens OX=9606 GN=FASN PE=1 SV=3	P49327	UniProt_Human_SwissProt_contam_2020205.fasta	273427	1	15	15	15	0.000791	0.082	possibly correct	TRUE	02_V1.20260.20260.2	EQGVTFPSGDIQEQLIR	K	S	0.994	2.22	0.384	2			958.99	1915.97	1916.97	2	0.000978	0.5102	4619.07	147454	178196	258	274	TRUE
(Sample #1)	VL1-, BirA-	replicate 1	Fatty acid synthase OS=Homo sapiens OX=9606 GN=FASN PE=1 SV=3	P49327	UniProt_Human_SwissProt_contam_2020205.fasta	273427	1	15	15	15	0.000791	0.082	possibly correct	TRUE	02_V1.9440.9440.2	GLVQALQTK	K	V	0.981	2.09	0.304	2			479.29	956.565	957.573	2	-0.000305	-0.3185	3083.03	252632	451168	1143	1151	TRUE
(Sample #1)	VL1-, BirA-	replicate 1	Fatty acid synthase OS=Homo sapiens OX=9606 GN=FASN PE=1 SV=3	P49327	UniProt_Human_SwissProt_contam_2020205.fasta	273427	1	15	15	15	0.000791	0.082	possibly correct	TRUE	02_V1.19374.19374.2	GVDLVLNSLAEEK	K	L	0.99	2.98	0.348	2			693.875	1385.74	1386.75	2	-0.00421	-3.036	4491.35	206411	411862	1740	1752	TRUE
(Sample #1)	VL1-, BirA-	replicate 1	Fatty acid synthase OS=Homo sapiens OX=9606 GN=FASN PE=1 SV=3	P49327	UniProt_Human_SwissProt_contam_2020205.fasta	273427	1	15	15	15	0.000791	0.082	possibly correct	TRUE	02_V1.22806.22806.3	LFDHPESPTPNPTEPLFLAQAEVYK	R	E	0.996	3.19	0.317	2			947.811	2840.41	2840.41	3	1.005	0.6589	5021.6	89634.7	149781	968	992	TRUE
(Sample #1)	VL1-, BirA-	replicate 1	Fatty acid synthase OS=Homo sapiens OX=9606 GN=FASN PE=1 SV=3	P49327	UniProt_Human_SwissProt_contam_2020205.fasta	273427	1	15	15	15	0.000791	0.082	possibly correct	TRUE	02_V1.23627.23627.3	LHLSGIDANPNALFPPVEFPAPR	R	G	0.997	3.7	0.374	2			824.774	2471.3	2472.3	3	0.002341	0.9469	5163.54	125211	384031	803	825	TRUE
(Sample #1)	VL1-, BirA-	replicate 1	Fatty acid synthase OS=Homo sapiens OX=9606 GN=FASN PE=1 SV=3	P49327	UniProt_Human_SwissProt_contam_2020205.fasta	273427	1	15	15	15	0.000791	0.082	possibly correct	TRUE	02_V1.24792.24792.2	LPEDPLLSGLLDSPALK	K	A	0.997	4.64	0.509	2			889.5	1776.99	1778	2	-0.001624	-0.9134	5384.78	187643	355445	1209	1225	TRUE
(Sample #1)	VL1-, BirA-	replicate 1	Fatty acid synthase OS=Homo sapiens OX=9606 GN=FASN PE=1 SV=3	P49327	UniProt_Human_SwissProt_contam_2020205.fasta	273427	1	15	15	15	0.000791	0.082	possibly correct	TRUE	02_V1.18141.18141.2	MVVPGLDGAQIPR	K	D	0.997	2.31	0.416	2			676.871	1351.73	1352.74	2	-0.000248	-0.1833	4318.82	96598.6	214569	1159	1171	TRUE
(Sample #1)	VL1-, BirA-	replicate 1	Fatty acid synthase OS=Homo sapiens OX=9606 GN=FASN PE=1 SV=3	P49327	UniProt_Human_SwissProt_contam_2020205.fasta	273427	1	15	15	15	0.000791	0.082	possibly correct	TRUE	02_V1.17258.17258.2	SEGVVAVLLTK	R	K	0.997	2.41	0.497	2			558.338	1114.66	1115.67	2	0.002215	1.985	4196.84	240501	208457	225	235	TRUE
(Sample #1)	VL1-, BirA-	replicate 1	Fatty acid synthase OS=Homo sapiens OX=9606 GN=FASN PE=1 SV=3	P49327	UniProt_Human_SwissProt_contam_2020205.fasta	273427	1	15	15	15	0.000791	0.082	possibly correct	TRUE	02_V1.7896.7896.2	TGTVSLEVR	K	L	0.996	2.34	0.414	2			481.27	960.525	961.531	2	0.00127	1.321	2838.23	203860	359358	928	936	TRUE
(Sample #1)	VL1-, BirA-	replicate 1	Fatty acid synthase OS=Homo sapiens OX=9606 GN=FASN PE=1 SV=3	P49327	UniProt_Human_SwissProt_contam_2020205.fasta	273427	1	15	15	15	0.000791	0.082	possibly correct	TRUE	02_V1.16117.16117.2	VAAAVDLIIK	R	S	0.981	2.08	0.271	2			506.824	1011.63	1012.64	2	0.000678	0.6695	4039.2	257066	405214	2397	2406	TRUE
(Sample #1)	VL1-, BirA-	replicate 1	Fatty acid synthase OS=Homo sapiens OX=9606 GN=FASN PE=1 SV=3	P49327	UniProt_Human_SwissProt_contam_2020205.fasta	273427	1	15	15	15	0.000791	0.082	possibly correct	TRUE	02_V1.19985.19985.2	VLEALLPLK	R	G	0.993	2.07	0.356	2			498.329	994.643	995.65	2	0.000326	0.3274	4579.26	130698	170322	2383	2391	TRUE
(Sample #1)	VL1-, BirA-	replicate 1	Fatty acid synthase OS=Homo sapiens OX=9606 GN=FASN PE=1 SV=3	P49327	UniProt_Human_SwissProt_contam_2020205.fasta	273427	1	15	15	15	0.000791	0.082	possibly correct	TRUE	02_V1.19973.19973.2	VVVQVLAEEPEAVLK	K	G	0.997	2.95	0.44	2			811.972	1621.93	1622.94	2	-0.000262	-0.1614	4577.56	94680.1	191260	1852	1866	TRUE
(Sample #1)	VL1-, BirA-	replicate 1	Glutathione peroxidase 1 OS=Homo sapiens OX=9606 GN=GPX1 PE=1 SV=4	P07203	UniProt_Human_SwissProt_contam_2020205.fasta	22088.6	1	3	3	3	0.000158	0.207	possibly correct	TRUE	02_V1.17177.17177.3	GLVVLGFPcNQFGHQENAK	R	N	0.965	2.51	0.278	2	c9: Carbamidomethyl (+57.02)		706.02	2115.04	2115.04	3	1	-1.131	4185.78	170027	438524	70	88	TRUE
(Sample #1)	VL1-, BirA-	replicate 1	Glutathione peroxidase 1 OS=Homo sapiens OX=9606 GN=GPX1 PE=1 SV=4	P07203	UniProt_Human_SwissProt_contam_2020205.fasta	22088.6	1	3	3	3	0.000158	0.207	possibly correct	TRUE	02_V1.14859.14859.2	LITWSPVcR	K	N	0.987	1.9	0.345	2	c8: Carbamidomethyl (+57.02)		566.303	1130.59	1131.6	2	0.0004477	0.3956	3861.46	202938	187685	149	157	TRUE
(Sample #1)	VL1-, BirA-	replicate 1	Glutathione peroxidase 1 OS=Homo sapiens OX=9606 GN=GPX1 PE=1 SV=4	P07203	UniProt_Human_SwissProt_contam_2020205.fasta	22088.6	1	3	3	3	0.000158	0.207	possibly correct	TRUE	02_V1.15031.15031.2	PLAGGEPVSLGSLR	R	G	0.981	3.06	0.293	2			676.879	1351.74	1352.75	2	-0.003722	-2.751	3886.09	558034	595593	23	36	TRUE
(Sample #1)	VL1-, BirA-	replicate 1	Trifunctional purine biosynthetic protein adenosine-3 OS=Homo sapiens OX=9606 GN=GART PE=1 SV=1	P22102	UniProt_Human_SwissProt_contam_2020205.fasta	107768	1	3	3	3	0.000158	0.0515	possibly correct	TRUE	02_V1.15389.15389.3	ISNTAISISDHTALAQFcK	K	E	0.997	3.43	0.426	2	c18: Carbamidomethyl (+57.02)		693.017	2076.03	2077.04	3	-0.001064	-0.5124	3938.36	105420	126258	45	63	TRUE
(Sample #1)	VL1-, BirA-	replicate 1	Trifunctional purine biosynthetic protein adenosine-3 OS=Homo sapiens OX=9606 GN=GART PE=1 SV=1	P22102	UniProt_Human_SwissProt_contam_2020205.fasta	107768	1	3	3	3	0.000158	0.0515	possibly correct	TRUE	02_V1.14636.14636.2	SAGVQcFGPTAEAAQLESSK	R	R	0.997	2.84	0.482	2	c6: Carbamidomethyl (+57.02)		1019.98	2037.95	2037.95	2	1.001	-0.7435	3830.36	126831	94812	88	107	TRUE
(Sample #1)	VL1-, BirA-	replicate 1	Trifunctional purine biosynthetic protein adenosine-3 OS=Homo sapiens OX=9606 GN=GART PE=1 SV=1	P22102	UniProt_Human_SwissProt_contam_2020205.fasta	107768	1	3	3	3	0.000158	0.0515	possibly correct	TRUE	02_V1.25037.25037.2	VDLGGFAGLFDLK	K	A	0.997	2.76	0.6	2			676.367	1350.72	1351.73	2	-0.000177	-0.1309	5442.4	108761	88084	468	480	TRUE
(Sample #1)	VL1-, BirA-	replicate 1	T-complex protein 1 subunit eta OS=Homo sapiens OX=9606 GN=CCT7 PE=1 SV=2	Q99832	UniProt_Human_SwissProt_contam_2020205.fasta	59367.8	1	2	2	2	0.000105	0.0405	possibly correct	TRUE	02_V1.9622.9622.2	ATISNDGATILK	K	L	0.973	2.22	0.34	2			602.335	1202.65	1203.66	2	0.003639	3.023	3109.31	261906	350140	56	67	TRUE
(Sample #1)	VL1-, BirA-	replicate 1	T-complex protein 1 subunit eta OS=Homo sapiens OX=9606 GN=CCT7 PE=1 SV=2	Q99832	UniProt_Human_SwissProt_contam_2020205.fasta	59367.8	1	2	2	2	0.000105	0.0405	possibly correct	TRUE	02_V1.7776.7776.2	LLDVVHPAAK	K	T	0.997	2.22	0.472	2			531.819	1061.62	1062.63	2	0.000578	0.5439	2820.45	199337	215162	68	77	TRUE
(Sample #1)	VL1-, BirA-	replicate 1	Coatomer subunit gamma-1 OS=Homo sapiens OX=9606 GN=COPG1 PE=1 SV=1	Q9Y678	UniProt_Human_SwissProt_contam_2020205.fasta	97719.4	0.988	1	1	1	5.27e-05	0.0137	possibly correct	TRUE	02_V1.24016.24016.2	SIATLAITTLLK	R	T	0.997	2.45	0.636	2			622.895	1243.78	1244.78	2	0.000667	0.5358	5226.15	94033.1	137551	339	350	TRUE
(Sample #1)	VL1-, BirA-	replicate 1	60S ribosomal protein L3 OS=Homo sapiens OX=9606 GN=RPL3 PE=1 SV=2	P39023	UniProt_Human_SwissProt_contam_2020205.fasta	46109.5	1	4	4	4	0.000211	0.141	possibly correct	TRUE	02_V1.9072.9072.2	HGSLGFLPR	R	K	0.997	2.25	0.545	2			492.275	982.535	983.542	2	-0.000133	-0.1352	3026.35	282005	704919	11	19	TRUE
(Sample #1)	VL1-, BirA-	replicate 1	60S ribosomal protein L3 OS=Homo sapiens OX=9606 GN=RPL3 PE=1 SV=2	P39023	UniProt_Human_SwissProt_contam_2020205.fasta	46109.5	1	4	4	4	0.000211	0.141	possibly correct	TRUE	02_V1.24203.24203.3	LEQQVPVNQVFGQDEMIDVIGVTK	R	G	0.997	3.33	0.495	2			896.131	2685.37	2686.38	3	0.001513	0.5632	5260.14	67845.2	154476	201	224	TRUE
(Sample #1)	VL1-, BirA-	replicate 1	60S ribosomal protein L3 OS=Homo sapiens OX=9606 GN=RPL3 PE=1 SV=2	P39023	UniProt_Human_SwissProt_contam_2020205.fasta	46109.5	1	4	4	4	0.000211	0.141	possibly correct	TRUE	02_V1.6496.6496.2	NNASTDYDLSDK	K	S	0.967	2.38	0.25	2			671.792	1341.57	1342.58	2	0.001046	0.7791	2618.44	97735.5	196741	301	312	TRUE
(Sample #1)	VL1-, BirA-	replicate 1	60S ribosomal protein L3 OS=Homo sapiens OX=9606 GN=RPL3 PE=1 SV=2	P39023	UniProt_Human_SwissProt_contam_2020205.fasta	46109.5	1	4	4	4	0.000211	0.141	possibly correct	TRUE	02_V1.7302.7302.2	TVFAEHISDEcK	K	R	0.997	2.05	0.492	2	c11: Carbamidomethyl (+57.02)		718.331	1434.65	1435.65	2	0.001998	1.391	2745.77	110585	125764	104	115	TRUE
(Sample #1)	VL1-, BirA-	replicate 1	U5 small nuclear ribonucleoprotein 200 kDa helicase OS=Homo sapiens OX=9606 GN=SNRNP200 PE=1 SV=2	O75643	UniProt_Human_SwissProt_contam_2020205.fasta	244514	1	13	13	13	0.000685	0.0791	possibly correct	TRUE	02_V1.19073.19073.2	AALETDENLLLcAPTGAGK	R	T	0.997	3.83	0.592	2	c12: Carbamidomethyl (+57.02)		972.49	1942.97	1943.97	2	-0.001839	-0.9462	4449.02	111320	109047	491	509	TRUE
(Sample #1)	VL1-, BirA-	replicate 1	U5 small nuclear ribonucleoprotein 200 kDa helicase OS=Homo sapiens OX=9606 GN=SNRNP200 PE=1 SV=2	O75643	UniProt_Human_SwissProt_contam_2020205.fasta	244514	1	13	13	13	0.000685	0.0791	possibly correct	TRUE	02_V1.23520.23520.2	DIDAFWLQR	R	Q	0.994	2.27	0.328	2			582.296	1162.58	1163.58	2	0.000942	0.8096	5147.11	86227.1	86846	262	270	TRUE
(Sample #1)	VL1-, BirA-	replicate 1	U5 small nuclear ribonucleoprotein 200 kDa helicase OS=Homo sapiens OX=9606 GN=SNRNP200 PE=1 SV=2	O75643	UniProt_Human_SwissProt_contam_2020205.fasta	244514	1	13	13	13	0.000685	0.0791	possibly correct	TRUE	02_V1.21843.21843.2	DTLGLFLR	K	E	0.98	1.52	0.372	2			467.771	933.528	934.536	2	-0.000522	-0.5586	4858.4	135903	176649	746	753	TRUE
(Sample #1)	VL1-, BirA-	replicate 1	U5 small nuclear ribonucleoprotein 200 kDa helicase OS=Homo sapiens OX=9606 GN=SNRNP200 PE=1 SV=2	O75643	UniProt_Human_SwissProt_contam_2020205.fasta	244514	1	13	13	13	0.000685	0.0791	possibly correct	TRUE	02_V1.21845.21845.2	EEEVTGPVIAPLFPQK	R	R	0.993	3.5	0.379	2			877.475	1752.94	1753.94	2	0.005299	3.021	4858.66	105859	182407	2044	2059	TRUE
(Sample #1)	VL1-, BirA-	replicate 1	U5 small nuclear ribonucleoprotein 200 kDa helicase OS=Homo sapiens OX=9606 GN=SNRNP200 PE=1 SV=2	O75643	UniProt_Human_SwissProt_contam_2020205.fasta	244514	1	13	13	13	0.000685	0.0791	possibly correct	TRUE	02_V1.23414.23414.2	EEGWWVVIGDAK	R	S	0.968	1.91	0.297	2			694.847	1387.68	1388.68	2	0.002078	1.496	5128.97	100976	64387	2061	2072	TRUE
(Sample #1)	VL1-, BirA-	replicate 1	U5 small nuclear ribonucleoprotein 200 kDa helicase OS=Homo sapiens OX=9606 GN=SNRNP200 PE=1 SV=2	O75643	UniProt_Human_SwissProt_contam_2020205.fasta	244514	1	13	13	13	0.000685	0.0791	possibly correct	TRUE	02_V1.15863.15863.2	EEISATQIIVcTPEK	K	W	0.997	3.33	0.495	2	c11: Carbamidomethyl (+57.02)		859.436	1716.86	1717.87	2	-0.003654	-2.127	4004.07	145324	154511	578	592	TRUE
(Sample #1)	VL1-, BirA-	replicate 1	U5 small nuclear ribonucleoprotein 200 kDa helicase OS=Homo sapiens OX=9606 GN=SNRNP200 PE=1 SV=2	O75643	UniProt_Human_SwissProt_contam_2020205.fasta	244514	1	13	13	13	0.000685	0.0791	possibly correct	TRUE	02_V1.10144.10144.2	IVALSSSLSNAK	R	D	0.993	1.92	0.381	2			595.343	1188.67	1189.68	2	0.000412	0.3463	3186.59	207209	375156	1487	1498	TRUE
(Sample #1)	VL1-, BirA-	replicate 1	U5 small nuclear ribonucleoprotein 200 kDa helicase OS=Homo sapiens OX=9606 GN=SNRNP200 PE=1 SV=2	O75643	UniProt_Human_SwissProt_contam_2020205.fasta	244514	1	13	13	13	0.000685	0.0791	possibly correct	TRUE	02_V1.10244.10244.2	KPVIVFVPSR	K	K	0.989	2.19	0.386	2			571.36	1140.7	1141.71	2	0.002579	2.259	3202.2	124858	262241	1557	1566	TRUE
(Sample #1)	VL1-, BirA-	replicate 1	U5 small nuclear ribonucleoprotein 200 kDa helicase OS=Homo sapiens OX=9606 GN=SNRNP200 PE=1 SV=2	O75643	UniProt_Human_SwissProt_contam_2020205.fasta	244514	1	13	13	13	0.000685	0.0791	possibly correct	TRUE	02_V1.14847.14847.3	LELSVHLQPITR	K	S	0.997	1.99	0.41	2			469.277	1404.81	1405.82	3	0.001001	0.712	3859.77	147247	250394	1184	1195	TRUE
(Sample #1)	VL1-, BirA-	replicate 1	U5 small nuclear ribonucleoprotein 200 kDa helicase OS=Homo sapiens OX=9606 GN=SNRNP200 PE=1 SV=2	O75643	UniProt_Human_SwissProt_contam_2020205.fasta	244514	1	13	13	13	0.000685	0.0791	possibly correct	TRUE	02_V1.17519.17519.3	LYDLNHNEIGELIR	R	M	0.997	2.28	0.451	2			566.966	1697.88	1698.88	3	0.00236	1.389	4232.88	107395	146670	1153	1166	TRUE
(Sample #1)	VL1-, BirA-	replicate 1	U5 small nuclear ribonucleoprotein 200 kDa helicase OS=Homo sapiens OX=9606 GN=SNRNP200 PE=1 SV=2	O75643	UniProt_Human_SwissProt_contam_2020205.fasta	244514	1	13	13	13	0.000685	0.0791	possibly correct	TRUE	02_V1.21150.21150.2	NALLQLTDSQIADVAR	R	F	0.997	3.54	0.46	2			864.469	1726.92	1727.93	2	0.001326	0.7674	4754.38	103442	194859	1994	2009	TRUE
(Sample #1)	VL1-, BirA-	replicate 1	U5 small nuclear ribonucleoprotein 200 kDa helicase OS=Homo sapiens OX=9606 GN=SNRNP200 PE=1 SV=2	O75643	UniProt_Human_SwissProt_contam_2020205.fasta	244514	1	13	13	13	0.000685	0.0791	possibly correct	TRUE	02_V1.14080.14080.2	VVLLTGETSTDLK	K	L	0.996	2.5	0.373	2			688.388	1374.76	1375.77	2	-0.000281	-0.2042	3752.96	189747	266850	1405	1417	TRUE
(Sample #1)	VL1-, BirA-	replicate 1	U5 small nuclear ribonucleoprotein 200 kDa helicase OS=Homo sapiens OX=9606 GN=SNRNP200 PE=1 SV=2	O75643	UniProt_Human_SwissProt_contam_2020205.fasta	244514	1	13	13	13	0.000685	0.0791	possibly correct	TRUE	02_V1.20481.20481.2	WLScETQLPVSFR	R	H	0.994	3.05	0.456	2	c4: Carbamidomethyl (+57.02)		812.403	1622.79	1622.8	2	0.9981	-2.843	4651.13	122141	181225	1275	1287	TRUE
(Sample #1)	VL1-, BirA-	replicate 1	General transcription factor 3C polypeptide 3 OS=Homo sapiens OX=9606 GN=GTF3C3 PE=1 SV=1	Q9Y5Q9	UniProt_Human_SwissProt_contam_2020205.fasta	101276	0.878	1	1	1	5.27e-05	0.0102	possibly correct	TRUE	02_V1.20603.20603.2	STLLFSQGK	R	M	0.967	1.43	0.344	2			490.775	979.535	980.541	2	0.00088	0.8975	4669.94	105426	129808	540	548	TRUE
(Sample #1)	VL1-, BirA-	replicate 1	General transcription factor 3C polypeptide 5 OS=Homo sapiens OX=9606 GN=GTF3C5 PE=1 SV=2	Q9Y5Q8	UniProt_Human_SwissProt_contam_2020205.fasta	59572.6	0.864	1	1	1	5.27e-05	0.0173	possibly correct	TRUE	02_V1.15479.15479.2	FSTSSLLLR	R	I	0.967	1.39	0.37	2			512.296	1022.58	1023.58	2	0.001197	1.169	3950.78	85681.2	124920	79	87	TRUE
(Sample #1)	VL1-, BirA-	replicate 1	L-lactate dehydrogenase B chain OS=Homo sapiens OX=9606 GN=LDHB PE=1 SV=2	P07195	UniProt_Human_SwissProt_contam_2020205.fasta	36638.6	1	4	4	4	0.000211	0.153	possibly correct	TRUE	02_V1.8984.8984.2	IVVVTAGVR	K	Q	0.997	2.15	0.459	2			457.295	912.576	913.583	2	-0.000134	-0.1467	3011.55	196371	632503	92	100	TRUE
(Sample #1)	VL1-, BirA-	replicate 1	L-lactate dehydrogenase B chain OS=Homo sapiens OX=9606 GN=LDHB PE=1 SV=2	P07195	UniProt_Human_SwissProt_contam_2020205.fasta	36638.6	1	4	4	4	0.000211	0.153	possibly correct	TRUE	02_V1.12532.12532.2	LIAPVAEEEATVPNNK	K	I	0.997	3.04	0.553	2			847.952	1693.89	1694.9	2	0.000143	0.08437	3538	121285	246353	8	23	TRUE
(Sample #1)	VL1-, BirA-	replicate 1	L-lactate dehydrogenase B chain OS=Homo sapiens OX=9606 GN=LDHB PE=1 SV=2	P07195	UniProt_Human_SwissProt_contam_2020205.fasta	36638.6	1	4	4	4	0.000211	0.153	possibly correct	TRUE	02_V1.14736.14736.2	MVVESAYEVIK	K	L	0.997	2.73	0.466	2			634.335	1266.65	1267.66	2	0.001911	1.507	3844.3	192731	347272	234	244	TRUE
(Sample #1)	VL1-, BirA-	replicate 1	L-lactate dehydrogenase B chain OS=Homo sapiens OX=9606 GN=LDHB PE=1 SV=2	P07195	UniProt_Human_SwissProt_contam_2020205.fasta	36638.6	1	4	4	4	0.000211	0.153	possibly correct	TRUE	02_V1.25027.25027.2	SLADELALVDVLEDK	K	L	0.997	4.19	0.552	2			815.432	1628.85	1629.86	2	-0.001601	-0.9823	5440.23	167629	295510	44	58	TRUE
(Sample #1)	VL1-, BirA-	replicate 1	Coilin OS=Homo sapiens OX=9606 GN=COIL PE=1 SV=1	P38432	UniProt_Human_SwissProt_contam_2020205.fasta	62609.3	1	3	3	3	0.000158	0.0851	possibly correct	TRUE	02_V1.25048.25048.2	DYSLLPLLAAAPQVGEK	K	I	0.997	2.29	0.469	2			892.994	1783.97	1784.98	2	0.000575	0.3221	5445.25	81271.8	163412	460	476	TRUE
(Sample #1)	VL1-, BirA-	replicate 1	Coilin OS=Homo sapiens OX=9606 GN=COIL PE=1 SV=1	P38432	UniProt_Human_SwissProt_contam_2020205.fasta	62609.3	1	3	3	3	0.000158	0.0851	possibly correct	TRUE	02_V1.18984.18984.2	LLELTSSYSPDVSDYK	K	E	0.997	3.34	0.504	2			908.946	1815.88	1816.89	2	-0.000522	-0.2873	4436.57	139943	152699	481	496	TRUE
(Sample #1)	VL1-, BirA-	replicate 1	Coilin OS=Homo sapiens OX=9606 GN=COIL PE=1 SV=1	P38432	UniProt_Human_SwissProt_contam_2020205.fasta	62609.3	1	3	3	3	0.000158	0.0851	possibly correct	TRUE	02_V1.10832.10832.2	PGPGLSSQTAGAAGWR	R	R	0.988	2.26	0.351	2			756.882	1511.75	1512.76	2	0.001378	0.9109	3288.24	147577	180535	353	368	TRUE
(Sample #1)	VL1-, BirA-	replicate 1	ATP-dependent RNA helicase DHX30 OS=Homo sapiens OX=9606 GN=DHX30 PE=1 SV=1	Q7L2E3	UniProt_Human_SwissProt_contam_2020205.fasta	133942	1	4	4	4	0.000211	0.0385	possibly correct	TRUE	02_V1.17450.17450.2	ATISLSDSDLLR	R	L	0.987	2.27	0.38	2			645.848	1289.68	1290.69	2	-0.001822	-1.412	4223.25	88896	182009	1116	1127	TRUE
(Sample #1)	VL1-, BirA-	replicate 1	ATP-dependent RNA helicase DHX30 OS=Homo sapiens OX=9606 GN=DHX30 PE=1 SV=1	Q7L2E3	UniProt_Human_SwissProt_contam_2020205.fasta	133942	1	4	4	4	0.000211	0.0385	possibly correct	TRUE	02_V1.23203.23203.2	ENYLEENLLYAPSLR	R	F	0.995	2.84	0.35	2			912.463	1822.91	1823.92	2	0.001878	1.03	5098.52	83269.2	91191	959	973	TRUE
(Sample #1)	VL1-, BirA-	replicate 1	ATP-dependent RNA helicase DHX30 OS=Homo sapiens OX=9606 GN=DHX30 PE=1 SV=1	Q7L2E3	UniProt_Human_SwissProt_contam_2020205.fasta	133942	1	4	4	4	0.000211	0.0385	possibly correct	TRUE	02_V1.10523.10523.2	EYLTTLGQR	R	L	0.978	1.97	0.335	2			540.789	1079.56	1080.57	2	0.001778	1.645	3244.37	191589	269431	865	873	TRUE
(Sample #1)	VL1-, BirA-	replicate 1	ATP-dependent RNA helicase DHX30 OS=Homo sapiens OX=9606 GN=DHX30 PE=1 SV=1	Q7L2E3	UniProt_Human_SwissProt_contam_2020205.fasta	133942	1	4	4	4	0.000211	0.0385	possibly correct	TRUE	02_V1.22199.22199.2	LSQSLLELWR	R	R	0.988	2.08	0.321	2			622.854	1243.69	1244.7	2	0.000232	0.1864	4921.24	70114.3	69217	413	422	TRUE
(Sample #1)	VL1-, BirA-	replicate 1	rRNA 2'-O-methyltransferase fibrillarin OS=Homo sapiens OX=9606 GN=FBL PE=1 SV=2	P22087	UniProt_Human_SwissProt_contam_2020205.fasta	33784.1	1	8	10	10	0.000527	0.299	possibly correct	TRUE	02_V1.18669.18669.2	ANcIDSTASAEAVFASEVK	K	K	0.997	2.71	0.432	2	c3: Carbamidomethyl (+57.02)		985.462	1968.91	1969.92	2	0.0006127	0.311	4392.69	112426	63311	266	284	TRUE
(Sample #1)	VL1-, BirA-	replicate 1	rRNA 2'-O-methyltransferase fibrillarin OS=Homo sapiens OX=9606 GN=FBL PE=1 SV=2	P22087	UniProt_Human_SwissProt_contam_2020205.fasta	33784.1	1	8	10	10	0.000527	0.299	possibly correct	TRUE	02_V1.6716.6716.3	DHAVVVGVYRPPPK	R	V	0.991	2.29	0.304	2			511.957	1532.85	1533.85	3	0.001654	1.078	2650.93	143710	216449	305	318	TRUE
(Sample #1)	VL1-, BirA-	replicate 1	rRNA 2'-O-methyltransferase fibrillarin OS=Homo sapiens OX=9606 GN=FBL PE=1 SV=2	P22087	UniProt_Human_SwissProt_contam_2020205.fasta	33784.1	1	8	10	10	0.000527	0.299	possibly correct	TRUE	02_V1.3077.3077.2	GKEDALVTK	R	N	0.993	1.83	0.39	2			480.772	959.529	960.536	2	-0.000284	-0.2957	1953.14	103645	270251	101	109	TRUE
(Sample #1)	VL1-, BirA-	replicate 1	rRNA 2'-O-methyltransferase fibrillarin OS=Homo sapiens OX=9606 GN=FBL PE=1 SV=2	P22087	UniProt_Human_SwissProt_contam_2020205.fasta	33784.1	1	8	10	10	0.000527	0.299	possibly correct	TRUE	02_V1.12903.12903.3	IVALNAHTFLR	R	N	0.995	2.08	0.35	2			418.915	1253.72	1254.73	3	-9.9e-05	-0.0789	3589.62	190004	241256	245	255	TRUE
(Sample #1)	VL1-, BirA-	replicate 1	rRNA 2'-O-methyltransferase fibrillarin OS=Homo sapiens OX=9606 GN=FBL PE=1 SV=2	P22087	UniProt_Human_SwissProt_contam_2020205.fasta	33784.1	1	8	10	10	0.000527	0.299	possibly correct	TRUE	02_V1.13859.13859.4	LAAAILGGVDQIHIKPGAK	K	V	0.985	2.36	0.246	2			468.782	1871.1	1872.11	4	-0.000775	-0.414	3721.88	142911	309478	144	162	TRUE
(Sample #1)	VL1-, BirA-	replicate 1	rRNA 2'-O-methyltransferase fibrillarin OS=Homo sapiens OX=9606 GN=FBL PE=1 SV=2	P22087	UniProt_Human_SwissProt_contam_2020205.fasta	33784.1	1	8	10	10	0.000527	0.299	possibly correct	TRUE	02_V1.13854.13854.3	LAAAILGGVDQIHIKPGAK	K	V	0.997	4.58	0.518	2			624.707	1871.1	1872.11	3	0.00023	0.1229	3721.23	318701	863872	144	162	TRUE
(Sample #1)	VL1-, BirA-	replicate 1	rRNA 2'-O-methyltransferase fibrillarin OS=Homo sapiens OX=9606 GN=FBL PE=1 SV=2	P22087	UniProt_Human_SwissProt_contam_2020205.fasta	33784.1	1	8	10	10	0.000527	0.299	possibly correct	TRUE	02_V1.16662.16662.2	TNIIPVIEDAR	R	H	0.997	2.76	0.474	2			620.849	1239.68	1240.69	2	0.000221	0.1781	4114.33	1212000	1333900	208	218	TRUE
(Sample #1)	VL1-, BirA-	replicate 1	rRNA 2'-O-methyltransferase fibrillarin OS=Homo sapiens OX=9606 GN=FBL PE=1 SV=2	P22087	UniProt_Human_SwissProt_contam_2020205.fasta	33784.1	1	8	10	10	0.000527	0.299	possibly correct	TRUE	02_V1.16662.16662.2	TNIIPVLEDAR	R	H	0.997	2.76	0.474	2			620.849	1239.68	1240.69	2	0.000221	0.1781	4114.33	1212000	1333900	208	218	TRUE
(Sample #1)	VL1-, BirA-	replicate 1	rRNA 2'-O-methyltransferase fibrillarin OS=Homo sapiens OX=9606 GN=FBL PE=1 SV=2	P22087	UniProt_Human_SwissProt_contam_2020205.fasta	33784.1	1	8	10	10	0.000527	0.299	possibly correct	TRUE	02_V1.8765.8765.3	VSISEGDDKIEYR	R	A	0.956	2.69	0.235	2			504.25	1509.73	1510.74	3	-0.003541	-2.344	2977.04	265220	580355	123	135	TRUE
(Sample #1)	VL1-, BirA-	replicate 1	rRNA 2'-O-methyltransferase fibrillarin OS=Homo sapiens OX=9606 GN=FBL PE=1 SV=2	P22087	UniProt_Human_SwissProt_contam_2020205.fasta	33784.1	1	8	10	10	0.000527	0.299	possibly correct	TRUE	02_V1.8767.8767.2	VSISEGDDKIEYR	R	A	0.993	2.08	0.423	2			755.872	1509.73	1510.74	2	-0.001352	-0.8949	2977.3	97084.2	130682	123	135	TRUE
(Sample #1)	VL1-, BirA-	replicate 1	(S.avidinii)	Streptavidin	UniProt_Human_SwissProt_contam_2020205.fasta	16622	1	5	10	218	0.0115	0.431	possibly correct	TRUE	02_V1.22447.22447.2	INTQWLLTSGTTEANAWK	R	S	0.982	3.75	0.248	2			1018.01	2034.01	2034.03	2	0.9878	-7.348	4963.85	4977810	9915260	105	122	TRUE
(Sample #1)	VL1-, BirA-	replicate 1	(S.avidinii)	Streptavidin	UniProt_Human_SwissProt_contam_2020205.fasta	16622	1	5	10	218	0.0115	0.431	possibly correct	TRUE	02_V1.22738.22738.3	INTQWLLTSGTTEANAWK	R	S	0.988	2.22	0.361	2			679.015	2034.02	2034.03	3	1.001	-1.046	5008.64	62594.5	68177	105	122	TRUE
(Sample #1)	VL1-, BirA-	replicate 1	(S.avidinii)	Streptavidin	UniProt_Human_SwissProt_contam_2020205.fasta	16622	1	5	10	218	0.0115	0.431	possibly correct	TRUE	02_V1.23578.23578.2	INTQWLLTSGTTEANAWK	R	S	0.991	3.49	0.385	2			1017.52	2033.03	2034.03	2	0.009719	4.778	5156.13	99217.8	163099	105	122	TRUE
(Sample #1)	VL1-, BirA-	replicate 1	(S.avidinii)	Streptavidin	UniProt_Human_SwissProt_contam_2020205.fasta	16622	1	5	10	218	0.0115	0.431	possibly correct	TRUE	02_V1.22595.22595.2	INTQWLLTSGTTEANAWK	R	S	0.993	3.94	0.285	2			1018.01	2034.01	2034.03	2	0.9851	-8.661	4985.28	7865930	10168400	105	122	TRUE
(Sample #1)	VL1-, BirA-	replicate 1	(S.avidinii)	Streptavidin	UniProt_Human_SwissProt_contam_2020205.fasta	16622	1	5	10	218	0.0115	0.431	possibly correct	TRUE	02_V1.22931.22931.2	INTQWLLTSGTTEANAWK	R	S	0.996	4.46	0.366	2			1018.01	2034.01	2034.03	2	0.9903	-6.087	5046.81	279142	445212	105	122	TRUE
(Sample #1)	VL1-, BirA-	replicate 1	(S.avidinii)	Streptavidin	UniProt_Human_SwissProt_contam_2020205.fasta	16622	1	5	10	218	0.0115	0.431	possibly correct	TRUE	02_V1.22455.22455.3	INTQWLLTSGTTEANAWK	R	S	0.997	3.52	0.408	2			679.01	2034.01	2034.03	3	0.986	-8.2	4965.04	2050080	3766190	105	122	TRUE
(Sample #1)	VL1-, BirA-	replicate 1	(S.avidinii)	Streptavidin	UniProt_Human_SwissProt_contam_2020205.fasta	16622	1	5	10	218	0.0115	0.431	possibly correct	TRUE	02_V1.23144.23144.2	INTQWLLTSGTTEANAWK	R	S	0.997	3.95	0.443	2			1017.52	2033.02	2034.03	2	-0.003461	-1.702	5087.42	140690	356427	105	122	TRUE
(Sample #1)	VL1-, BirA-	replicate 1	(S.avidinii)	Streptavidin	UniProt_Human_SwissProt_contam_2020205.fasta	16622	1	5	10	218	0.0115	0.431	possibly correct	TRUE	02_V1.22611.22611.3	INTQWLLTSGTTEANAWK	R	S	0.997	3.92	0.421	2			679.01	2034.01	2034.03	3	0.9855	-8.479	4987.53	975345	1064830	105	122	TRUE
(Sample #1)	VL1-, BirA-	replicate 1	(S.avidinii)	Streptavidin	UniProt_Human_SwissProt_contam_2020205.fasta	16622	1	5	10	218	0.0115	0.431	possibly correct	TRUE	02_V1.25249.25249.2	INTQWLLTSGTTEANAWK	R	S	0.997	2.86	0.436	2			1017.52	2033.02	2034.03	2	0.000582	0.2861	5496.5	164972	527610	105	122	TRUE
(Sample #1)	VL1-, BirA-	replicate 1	(S.avidinii)	Streptavidin	UniProt_Human_SwissProt_contam_2020205.fasta	16622	1	5	10	218	0.0115	0.431	possibly correct	TRUE	02_V1.22332.22332.3	INTQWLLTSGTTEANAWK	R	S	0.997	3.18	0.415	2			678.682	2033.02	2034.03	3	0.00196	0.9636	4943.77	84148.8	83096	105	122	TRUE
(Sample #1)	VL1-, BirA-	replicate 1	(S.avidinii)	Streptavidin	UniProt_Human_SwissProt_contam_2020205.fasta	16622	1	5	10	218	0.0115	0.431	possibly correct	TRUE	02_V1.23450.23450.2	INTQWLLTSGTTEANAWK	R	S	0.997	4	0.486	2			1017.52	2033.02	2034.03	2	-0.002663	-1.309	5134.75	110986	237362	105	122	TRUE
(Sample #1)	VL1-, BirA-	replicate 1	(S.avidinii)	Streptavidin	UniProt_Human_SwissProt_contam_2020205.fasta	16622	1	5	10	218	0.0115	0.431	possibly correct	TRUE	02_V1.22211.22211.3	INTQWLLTSGTTEANAWK	R	S	0.997	3.39	0.46	2			678.682	2033.02	2034.03	3	0.002008	0.9872	4923.1	135642	156124	105	122	TRUE
(Sample #1)	VL1-, BirA-	replicate 1	(S.avidinii)	Streptavidin	UniProt_Human_SwissProt_contam_2020205.fasta	16622	1	5	10	218	0.0115	0.431	possibly correct	TRUE	02_V1.23838.23838.2	INTQWLLTSGTTEANAWK	R	S	0.997	4.37	0.45	2			1018.01	2034.01	2034.03	2	0.9851	-8.686	5198.35	2435450	5478510	105	122	TRUE
(Sample #1)	VL1-, BirA-	replicate 1	(S.avidinii)	Streptavidin	UniProt_Human_SwissProt_contam_2020205.fasta	16622	1	5	10	218	0.0115	0.431	possibly correct	TRUE	02_V1.23277.23277.2	INTQWLLTSGTTEANAWK	R	S	0.997	4.7	0.436	2			1018.01	2034.01	2034.03	2	0.9869	-7.781	5109.25	1938580	2312480	105	122	TRUE
(Sample #1)	VL1-, BirA-	replicate 1	(S.avidinii)	Streptavidin	UniProt_Human_SwissProt_contam_2020205.fasta	16622	1	5	10	218	0.0115	0.431	possibly correct	TRUE	02_V1.21181.21181.2	INTQWLLTSGTTEANAWK	R	S	0.997	4.68	0.41	2			1017.52	2033.03	2034.03	2	0.004247	2.088	4759.62	327904	442475	105	122	TRUE
(Sample #1)	VL1-, BirA-	replicate 1	(S.avidinii)	Streptavidin	UniProt_Human_SwissProt_contam_2020205.fasta	16622	1	5	10	218	0.0115	0.431	possibly correct	TRUE	02_V1.22722.22722.2	INTQWLLTSGTTEANAWK	R	S	0.997	5.03	0.472	2			1018.01	2034.01	2034.03	2	0.9904	-6.058	5005.53	339134	436151	105	122	TRUE
(Sample #1)	VL1-, BirA-	replicate 1	(S.avidinii)	Streptavidin	UniProt_Human_SwissProt_contam_2020205.fasta	16622	1	5	10	218	0.0115	0.431	possibly correct	TRUE	02_V1.22831.22831.2	INTQWLLTSGTTEANAWK	R	S	0.997	5.08	0.484	2			1018.02	2034.02	2034.03	2	0.9965	-3.072	5026.45	215093	328488	105	122	TRUE
(Sample #1)	VL1-, BirA-	replicate 1	(S.avidinii)	Streptavidin	UniProt_Human_SwissProt_contam_2020205.fasta	16622	1	5	10	218	0.0115	0.431	possibly correct	TRUE	02_V1.22091.22091.2	INTQWLLTSGTTEANAWK	R	S	0.997	5.32	0.484	2			1017.52	2033.02	2034.03	2	0.002806	1.38	4901.72	641893	1306250	105	122	TRUE
(Sample #1)	VL1-, BirA-	replicate 1	(S.avidinii)	Streptavidin	UniProt_Human_SwissProt_contam_2020205.fasta	16622	1	5	10	218	0.0115	0.431	possibly correct	TRUE	02_V1.21856.21856.2	INTQWLLTSGTTEANAWK	R	S	0.997	5.43	0.491	2			1017.52	2033.02	2034.03	2	0.001076	0.529	4860.23	52787200	78309100	105	122	TRUE
(Sample #1)	VL1-, BirA-	replicate 1	(S.avidinii)	Streptavidin	UniProt_Human_SwissProt_contam_2020205.fasta	16622	1	5	10	218	0.0115	0.431	possibly correct	TRUE	02_V1.21703.21703.2	INTQWLLTSGTTEANAWK	R	S	0.997	5.05	0.525	2			1017.52	2033.02	2034.03	2	0.002301	1.131	4837.77	246831	511970	105	122	TRUE
(Sample #1)	VL1-, BirA-	replicate 1	(S.avidinii)	Streptavidin	UniProt_Human_SwissProt_contam_2020205.fasta	16622	1	5	10	218	0.0115	0.431	possibly correct	TRUE	02_V1.22204.22204.2	INTQWLLTSGTTEANAWK	R	S	0.997	5.09	0.541	2			1017.52	2033.02	2034.03	2	0.002091	1.028	4922.04	411399	687029	105	122	TRUE
(Sample #1)	VL1-, BirA-	replicate 1	(S.avidinii)	Streptavidin	UniProt_Human_SwissProt_contam_2020205.fasta	16622	1	5	10	218	0.0115	0.431	possibly correct	TRUE	02_V1.23227.23227.3	INTQWLLTSGTTEANAWK	R	S	0.997	4.15	0.501	2			679.011	2034.01	2034.03	3	0.9895	-6.5	5102.15	172461	213268	105	122	TRUE
(Sample #1)	VL1-, BirA-	replicate 1	(S.avidinii)	Streptavidin	UniProt_Human_SwissProt_contam_2020205.fasta	16622	1	5	10	218	0.0115	0.431	possibly correct	TRUE	02_V1.22329.22329.2	INTQWLLTSGTTEANAWK	R	S	0.997	5.04	0.566	2			1017.52	2033.03	2034.03	2	0.003681	1.81	4943.22	351894	450696	105	122	TRUE
(Sample #1)	VL1-, BirA-	replicate 1	(S.avidinii)	Streptavidin	UniProt_Human_SwissProt_contam_2020205.fasta	16622	1	5	10	218	0.0115	0.431	possibly correct	TRUE	02_V1.21977.21977.2	INTQWLLTSGTTEANAWK	R	S	0.997	5.67	0.529	2			1017.52	2033.02	2034.03	2	0.001115	0.5482	4880.76	2720740	5197230	105	122	TRUE
(Sample #1)	VL1-, BirA-	replicate 1	(S.avidinii)	Streptavidin	UniProt_Human_SwissProt_contam_2020205.fasta	16622	1	5	10	218	0.0115	0.431	possibly correct	TRUE	02_V1.23839.23839.3	INTQWLLTSGTTEANAWK	R	S	0.997	4.54	0.503	2			679.01	2034.01	2034.03	3	0.987	-7.718	5198.48	383167	476526	105	122	TRUE
(Sample #1)	VL1-, BirA-	replicate 1	(S.avidinii)	Streptavidin	UniProt_Human_SwissProt_contam_2020205.fasta	16622	1	5	10	218	0.0115	0.431	possibly correct	TRUE	02_V1.21706.21706.3	INTQWLLTSGTTEANAWK	R	S	0.997	4.61	0.478	2			678.682	2033.03	2034.03	3	0.003222	1.584	4838.31	192031	217959	105	122	TRUE
(Sample #1)	VL1-, BirA-	replicate 1	(S.avidinii)	Streptavidin	UniProt_Human_SwissProt_contam_2020205.fasta	16622	1	5	10	218	0.0115	0.431	possibly correct	TRUE	02_V1.22093.22093.3	INTQWLLTSGTTEANAWK	R	S	0.997	4.58	0.501	2			678.682	2033.02	2034.03	3	0.001129	0.5551	4901.99	250133	259119	105	122	TRUE
(Sample #1)	VL1-, BirA-	replicate 1	(S.avidinii)	Streptavidin	UniProt_Human_SwissProt_contam_2020205.fasta	16622	1	5	10	218	0.0115	0.431	possibly correct	TRUE	02_V1.21857.21857.3	INTQWLLTSGTTEANAWK	R	S	0.997	5.12	0.551	2			678.682	2033.02	2034.03	3	0.001528	0.7512	4860.3	15822200	20271100	105	122	TRUE
(Sample #1)	VL1-, BirA-	replicate 1	(S.avidinii)	Streptavidin	UniProt_Human_SwissProt_contam_2020205.fasta	16622	1	5	10	218	0.0115	0.431	possibly correct	TRUE	02_V1.21978.21978.3	INTQWLLTSGTTEANAWK	R	S	0.997	5.59	0.602	2			678.682	2033.02	2034.03	3	0.002053	1.009	4880.89	791465	1152080	105	122	TRUE
(Sample #1)	VL1-, BirA-	replicate 1	(S.avidinii)	Streptavidin	UniProt_Human_SwissProt_contam_2020205.fasta	16622	1	5	10	218	0.0115	0.431	possibly correct	TRUE	02_V1.10049.10049.2	NAHSATTWSGQYVGGAEAR	R	I	0.955	2.58	0.317	2			981.955	1961.89	1962.91	2	-0.003322	-1.692	3172.45	78643.3	112079	86	104	TRUE
(Sample #1)	VL1-, BirA-	replicate 1	(S.avidinii)	Streptavidin	UniProt_Human_SwissProt_contam_2020205.fasta	16622	1	5	10	218	0.0115	0.431	possibly correct	TRUE	02_V1.19201.19201.3	NAHSATTWSGQYVGGAEAR	R	I	0.962	2.31	0.225	2			654.973	1961.9	1962.91	3	0.00013	0.06623	4467.22	132421	247101	86	104	TRUE
(Sample #1)	VL1-, BirA-	replicate 1	(S.avidinii)	Streptavidin	UniProt_Human_SwissProt_contam_2020205.fasta	16622	1	5	10	218	0.0115	0.431	possibly correct	TRUE	02_V1.13451.13451.3	NAHSATTWSGQYVGGAEAR	R	I	0.967	2.93	0.213	2			655.307	1962.9	1962.91	3	1.002	-0.6251	3666.07	308076	934760	86	104	TRUE
(Sample #1)	VL1-, BirA-	replicate 1	(S.avidinii)	Streptavidin	UniProt_Human_SwissProt_contam_2020205.fasta	16622	1	5	10	218	0.0115	0.431	possibly correct	TRUE	02_V1.23719.23719.3	NAHSATTWSGQYVGGAEAR	R	I	0.972	3.12	0.268	2			654.971	1961.89	1962.91	3	-0.007243	-3.69	5176.47	132677	211914	86	104	TRUE
(Sample #1)	VL1-, BirA-	replicate 1	(S.avidinii)	Streptavidin	UniProt_Human_SwissProt_contam_2020205.fasta	16622	1	5	10	218	0.0115	0.431	possibly correct	TRUE	02_V1.22096.22096.3	NAHSATTWSGQYVGGAEAR	R	I	0.975	2.05	0.34	2			654.975	1961.9	1962.91	3	0.005201	2.65	4902.53	92546.6	112795	86	104	TRUE
(Sample #1)	VL1-, BirA-	replicate 1	(S.avidinii)	Streptavidin	UniProt_Human_SwissProt_contam_2020205.fasta	16622	1	5	10	218	0.0115	0.431	possibly correct	TRUE	02_V1.25979.25979.3	NAHSATTWSGQYVGGAEAR	R	I	0.976	2.08	0.287	2			654.973	1961.9	1962.91	3	-0.000774	-0.3943	5736.92	116502	166677	86	104	TRUE
(Sample #1)	VL1-, BirA-	replicate 1	(S.avidinii)	Streptavidin	UniProt_Human_SwissProt_contam_2020205.fasta	16622	1	5	10	218	0.0115	0.431	possibly correct	TRUE	02_V1.10903.10903.3	NAHSATTWSGQYVGGAEAR	R	I	0.976	3.21	0.236	2			655.302	1962.88	1962.91	3	0.9869	-8.049	3298.41	54879400	88850400	86	104	TRUE
(Sample #1)	VL1-, BirA-	replicate 1	(S.avidinii)	Streptavidin	UniProt_Human_SwissProt_contam_2020205.fasta	16622	1	5	10	218	0.0115	0.431	possibly correct	TRUE	02_V1.24197.24197.3	NAHSATTWSGQYVGGAEAR	R	I	0.977	2.75	0.224	2			654.974	1961.9	1962.91	3	0.000908	0.4626	5259.18	140023	193634	86	104	TRUE
(Sample #1)	VL1-, BirA-	replicate 1	(S.avidinii)	Streptavidin	UniProt_Human_SwissProt_contam_2020205.fasta	16622	1	5	10	218	0.0115	0.431	possibly correct	TRUE	02_V1.12603.12603.2	NAHSATTWSGQYVGGAEAR	R	I	0.978	2.45	0.434	2			982.452	1962.89	1962.91	2	0.9923	-5.321	3548.18	88571.1	75254	86	104	TRUE
(Sample #1)	VL1-, BirA-	replicate 1	(S.avidinii)	Streptavidin	UniProt_Human_SwissProt_contam_2020205.fasta	16622	1	5	10	218	0.0115	0.431	possibly correct	TRUE	02_V1.19052.19052.3	NAHSATTWSGQYVGGAEAR	R	I	0.982	2.3	0.266	2			654.973	1961.9	1962.91	3	0.000701	0.3571	4445.99	144133	187309	86	104	TRUE
(Sample #1)	VL1-, BirA-	replicate 1	(S.avidinii)	Streptavidin	UniProt_Human_SwissProt_contam_2020205.fasta	16622	1	5	10	218	0.0115	0.431	possibly correct	TRUE	02_V1.19423.19423.3	NAHSATTWSGQYVGGAEAR	R	I	0.983	2.64	0.301	2			655.307	1962.9	1962.91	3	1.001	-0.9306	4498.1	236223	213783	86	104	TRUE
(Sample #1)	VL1-, BirA-	replicate 1	(S.avidinii)	Streptavidin	UniProt_Human_SwissProt_contam_2020205.fasta	16622	1	5	10	218	0.0115	0.431	possibly correct	TRUE	02_V1.20239.20239.3	NAHSATTWSGQYVGGAEAR	R	I	0.983	2.17	0.263	2			654.974	1961.9	1962.91	3	0.001001	0.51	4616.16	148190	266404	86	104	TRUE
(Sample #1)	VL1-, BirA-	replicate 1	(S.avidinii)	Streptavidin	UniProt_Human_SwissProt_contam_2020205.fasta	16622	1	5	10	218	0.0115	0.431	possibly correct	TRUE	02_V1.19924.19924.3	NAHSATTWSGQYVGGAEAR	R	I	0.987	2.49	0.323	2			654.973	1961.9	1962.91	3	-0.001399	-0.7127	4569.95	134978	142695	86	104	TRUE
(Sample #1)	VL1-, BirA-	replicate 1	(S.avidinii)	Streptavidin	UniProt_Human_SwissProt_contam_2020205.fasta	16622	1	5	10	218	0.0115	0.431	possibly correct	TRUE	02_V1.22668.22668.3	NAHSATTWSGQYVGGAEAR	R	I	0.989	2.41	0.323	2			654.973	1961.9	1962.91	3	-0.00056	-0.2853	4995.95	109197	159059	86	104	TRUE
(Sample #1)	VL1-, BirA-	replicate 1	(S.avidinii)	Streptavidin	UniProt_Human_SwissProt_contam_2020205.fasta	16622	1	5	10	218	0.0115	0.431	possibly correct	TRUE	02_V1.21986.21986.3	NAHSATTWSGQYVGGAEAR	R	I	0.989	2.22	0.309	2			654.973	1961.9	1962.91	3	0.000171	0.08712	4882.09	84111.5	136534	86	104	TRUE
(Sample #1)	VL1-, BirA-	replicate 1	(S.avidinii)	Streptavidin	UniProt_Human_SwissProt_contam_2020205.fasta	16622	1	5	10	218	0.0115	0.431	possibly correct	TRUE	02_V1.25218.25218.3	NAHSATTWSGQYVGGAEAR	R	I	0.99	2.57	0.278	2			654.973	1961.9	1962.91	3	6e-05	0.03057	5489.39	133116	194830	86	104	TRUE
(Sample #1)	VL1-, BirA-	replicate 1	(S.avidinii)	Streptavidin	UniProt_Human_SwissProt_contam_2020205.fasta	16622	1	5	10	218	0.0115	0.431	possibly correct	TRUE	02_V1.24083.24083.3	NAHSATTWSGQYVGGAEAR	R	I	0.991	2.83	0.313	2			654.972	1961.9	1962.91	3	-0.002415	-1.23	5238.76	132409	217274	86	104	TRUE
(Sample #1)	VL1-, BirA-	replicate 1	(S.avidinii)	Streptavidin	UniProt_Human_SwissProt_contam_2020205.fasta	16622	1	5	10	218	0.0115	0.431	possibly correct	TRUE	02_V1.25439.25439.3	NAHSATTWSGQYVGGAEAR	R	I	0.992	2.66	0.294	2			654.973	1961.9	1962.91	3	-0.000171	-0.08712	5552.13	138609	185023	86	104	TRUE
(Sample #1)	VL1-, BirA-	replicate 1	(S.avidinii)	Streptavidin	UniProt_Human_SwissProt_contam_2020205.fasta	16622	1	5	10	218	0.0115	0.431	possibly correct	TRUE	02_V1.25682.25682.3	NAHSATTWSGQYVGGAEAR	R	I	0.992	2.52	0.34	2			654.973	1961.9	1962.91	3	-0.001753	-0.8931	5634.05	132950	200314	86	104	TRUE
(Sample #1)	VL1-, BirA-	replicate 1	(S.avidinii)	Streptavidin	UniProt_Human_SwissProt_contam_2020205.fasta	16622	1	5	10	218	0.0115	0.431	possibly correct	TRUE	02_V1.21552.21552.3	NAHSATTWSGQYVGGAEAR	R	I	0.993	2.48	0.412	2			654.975	1961.9	1962.91	3	0.004901	2.497	4814.02	126840	108093	86	104	TRUE
(Sample #1)	VL1-, BirA-	replicate 1	(S.avidinii)	Streptavidin	UniProt_Human_SwissProt_contam_2020205.fasta	16622	1	5	10	218	0.0115	0.431	possibly correct	TRUE	02_V1.27566.27566.3	NAHSATTWSGQYVGGAEAR	R	I	0.993	2.52	0.34	2			654.973	1961.9	1962.91	3	-0.000925	-0.4712	6274.23	116436	133420	86	104	TRUE
(Sample #1)	VL1-, BirA-	replicate 1	(S.avidinii)	Streptavidin	UniProt_Human_SwissProt_contam_2020205.fasta	16622	1	5	10	218	0.0115	0.431	possibly correct	TRUE	02_V1.14805.14805.3	NAHSATTWSGQYVGGAEAR	R	I	0.993	2.87	0.306	2			654.972	1961.9	1962.91	3	-0.002967	-1.512	3854.14	319790	661057	86	104	TRUE
(Sample #1)	VL1-, BirA-	replicate 1	(S.avidinii)	Streptavidin	UniProt_Human_SwissProt_contam_2020205.fasta	16622	1	5	10	218	0.0115	0.431	possibly correct	TRUE	02_V1.24507.24507.3	NAHSATTWSGQYVGGAEAR	R	I	0.994	3.04	0.352	2			654.972	1961.89	1962.91	3	-0.005004	-2.549	5324.89	151255	341228	86	104	TRUE
(Sample #1)	VL1-, BirA-	replicate 1	(S.avidinii)	Streptavidin	UniProt_Human_SwissProt_contam_2020205.fasta	16622	1	5	10	218	0.0115	0.431	possibly correct	TRUE	02_V1.22881.22881.3	NAHSATTWSGQYVGGAEAR	R	I	0.994	2.7	0.322	2			654.974	1961.9	1962.91	3	0.002205	1.123	5036.83	103052	162637	86	104	TRUE
(Sample #1)	VL1-, BirA-	replicate 1	(S.avidinii)	Streptavidin	UniProt_Human_SwissProt_contam_2020205.fasta	16622	1	5	10	218	0.0115	0.431	possibly correct	TRUE	02_V1.11191.11191.3	NAHSATTWSGQYVGGAEAR	R	I	0.994	3.89	0.343	2			655.304	1962.89	1962.91	3	0.9925	-5.208	3341.65	1240520	2150610	86	104	TRUE
(Sample #1)	VL1-, BirA-	replicate 1	(S.avidinii)	Streptavidin	UniProt_Human_SwissProt_contam_2020205.fasta	16622	1	5	10	218	0.0115	0.431	possibly correct	TRUE	02_V1.15797.15797.3	NAHSATTWSGQYVGGAEAR	R	I	0.994	3.05	0.336	2			654.972	1961.89	1962.91	3	-0.003127	-1.593	3995.09	203672	384744	86	104	TRUE
(Sample #1)	VL1-, BirA-	replicate 1	(S.avidinii)	Streptavidin	UniProt_Human_SwissProt_contam_2020205.fasta	16622	1	5	10	218	0.0115	0.431	possibly correct	TRUE	02_V1.11045.11045.3	NAHSATTWSGQYVGGAEAR	R	I	0.994	3.79	0.294	2			655.303	1962.89	1962.91	3	0.9882	-7.413	3319.23	2776150	4816070	86	104	TRUE
(Sample #1)	VL1-, BirA-	replicate 1	(S.avidinii)	Streptavidin	UniProt_Human_SwissProt_contam_2020205.fasta	16622	1	5	10	218	0.0115	0.431	possibly correct	TRUE	02_V1.25622.25622.3	NAHSATTWSGQYVGGAEAR	R	I	0.995	2.78	0.351	2			654.973	1961.9	1962.91	3	-0.001483	-0.7555	5613.89	127511	187861	86	104	TRUE
(Sample #1)	VL1-, BirA-	replicate 1	(S.avidinii)	Streptavidin	UniProt_Human_SwissProt_contam_2020205.fasta	16622	1	5	10	218	0.0115	0.431	possibly correct	TRUE	02_V1.11577.11577.2	NAHSATTWSGQYVGGAEAR	R	I	0.995	3.21	0.525	2			982.453	1962.89	1962.91	2	0.9927	-5.118	3398.88	72921.9	123670	86	104	TRUE
(Sample #1)	VL1-, BirA-	replicate 1	(S.avidinii)	Streptavidin	UniProt_Human_SwissProt_contam_2020205.fasta	16622	1	5	10	218	0.0115	0.431	possibly correct	TRUE	02_V1.27321.27321.3	NAHSATTWSGQYVGGAEAR	R	I	0.995	2.74	0.358	2			654.973	1961.9	1962.91	3	-0.001483	-0.7555	6190.18	137215	176151	86	104	TRUE
(Sample #1)	VL1-, BirA-	replicate 1	(S.avidinii)	Streptavidin	UniProt_Human_SwissProt_contam_2020205.fasta	16622	1	5	10	218	0.0115	0.431	possibly correct	TRUE	02_V1.26164.26164.3	NAHSATTWSGQYVGGAEAR	R	I	0.996	2.46	0.371	2			654.973	1961.9	1962.91	3	-0.001209	-0.6159	5798.65	140277	165156	86	104	TRUE
(Sample #1)	VL1-, BirA-	replicate 1	(S.avidinii)	Streptavidin	UniProt_Human_SwissProt_contam_2020205.fasta	16622	1	5	10	218	0.0115	0.431	possibly correct	TRUE	02_V1.16670.16670.3	NAHSATTWSGQYVGGAEAR	R	I	0.996	3.28	0.393	2			655.306	1962.9	1962.91	3	0.9973	-2.764	4115.38	236645	304386	86	104	TRUE
(Sample #1)	VL1-, BirA-	replicate 1	(S.avidinii)	Streptavidin	UniProt_Human_SwissProt_contam_2020205.fasta	16622	1	5	10	218	0.0115	0.431	possibly correct	TRUE	02_V1.25498.25498.3	NAHSATTWSGQYVGGAEAR	R	I	0.996	2.71	0.343	2			654.973	1961.9	1962.91	3	-0.001207	-0.6149	5572.57	117823	189351	86	104	TRUE
(Sample #1)	VL1-, BirA-	replicate 1	(S.avidinii)	Streptavidin	UniProt_Human_SwissProt_contam_2020205.fasta	16622	1	5	10	218	0.0115	0.431	possibly correct	TRUE	02_V1.11433.11433.2	NAHSATTWSGQYVGGAEAR	R	I	0.996	3.59	0.508	2			982.452	1962.89	1962.91	2	0.9923	-5.321	3378.16	152687	163544	86	104	TRUE
(Sample #1)	VL1-, BirA-	replicate 1	(S.avidinii)	Streptavidin	UniProt_Human_SwissProt_contam_2020205.fasta	16622	1	5	10	218	0.0115	0.431	possibly correct	TRUE	02_V1.11470.11470.3	NAHSATTWSGQYVGGAEAR	R	I	0.996	3.97	0.332	2			655.305	1962.89	1962.91	3	0.9955	-3.68	3383.51	917972	1953340	86	104	TRUE
(Sample #1)	VL1-, BirA-	replicate 1	(S.avidinii)	Streptavidin	UniProt_Human_SwissProt_contam_2020205.fasta	16622	1	5	10	218	0.0115	0.431	possibly correct	TRUE	02_V1.16502.16502.3	NAHSATTWSGQYVGGAEAR	R	I	0.997	3.25	0.313	2			654.974	1961.9	1962.91	3	0.002201	1.121	4092.33	263757	289802	86	104	TRUE
(Sample #1)	VL1-, BirA-	replicate 1	(S.avidinii)	Streptavidin	UniProt_Human_SwissProt_contam_2020205.fasta	16622	1	5	10	218	0.0115	0.431	possibly correct	TRUE	02_V1.21687.21687.3	NAHSATTWSGQYVGGAEAR	R	I	0.997	2.7	0.386	2			654.973	1961.9	1962.91	3	-0.001087	-0.5538	4834.62	104396	113973	86	104	TRUE
(Sample #1)	VL1-, BirA-	replicate 1	(S.avidinii)	Streptavidin	UniProt_Human_SwissProt_contam_2020205.fasta	16622	1	5	10	218	0.0115	0.431	possibly correct	TRUE	02_V1.24698.24698.3	NAHSATTWSGQYVGGAEAR	R	I	0.997	2.62	0.343	2			654.973	1961.9	1962.91	3	8.7e-05	0.04432	5366.58	153077	237579	86	104	TRUE
(Sample #1)	VL1-, BirA-	replicate 1	(S.avidinii)	Streptavidin	UniProt_Human_SwissProt_contam_2020205.fasta	16622	1	5	10	218	0.0115	0.431	possibly correct	TRUE	02_V1.26103.26103.3	NAHSATTWSGQYVGGAEAR	R	I	0.997	2.88	0.393	2			654.973	1961.9	1962.91	3	-0.001761	-0.8971	5777.93	117839	169421	86	104	TRUE
(Sample #1)	VL1-, BirA-	replicate 1	(S.avidinii)	Streptavidin	UniProt_Human_SwissProt_contam_2020205.fasta	16622	1	5	10	218	0.0115	0.431	possibly correct	TRUE	02_V1.23833.23833.3	NAHSATTWSGQYVGGAEAR	R	I	0.997	2.79	0.34	2			654.973	1961.9	1962.91	3	1e-05	0.005094	5197.54	211890	258047	86	104	TRUE
(Sample #1)	VL1-, BirA-	replicate 1	(S.avidinii)	Streptavidin	UniProt_Human_SwissProt_contam_2020205.fasta	16622	1	5	10	218	0.0115	0.431	possibly correct	TRUE	02_V1.23442.23442.3	NAHSATTWSGQYVGGAEAR	R	I	0.997	2.5	0.364	2			654.973	1961.9	1962.91	3	-0.000213	-0.1085	5133.37	179088	182314	86	104	TRUE
(Sample #1)	VL1-, BirA-	replicate 1	(S.avidinii)	Streptavidin	UniProt_Human_SwissProt_contam_2020205.fasta	16622	1	5	10	218	0.0115	0.431	possibly correct	TRUE	02_V1.9779.9779.2	NAHSATTWSGQYVGGAEAR	R	I	0.997	3.65	0.525	2			981.964	1961.91	1962.91	2	0.01468	7.478	3131.89	287224	444317	86	104	TRUE
(Sample #1)	VL1-, BirA-	replicate 1	(S.avidinii)	Streptavidin	UniProt_Human_SwissProt_contam_2020205.fasta	16622	1	5	10	218	0.0115	0.431	possibly correct	TRUE	02_V1.25807.25807.3	NAHSATTWSGQYVGGAEAR	R	I	0.997	3.03	0.389	2			654.973	1961.9	1962.91	3	-0.001582	-0.8059	5675.23	122822	181125	86	104	TRUE
(Sample #1)	VL1-, BirA-	replicate 1	(S.avidinii)	Streptavidin	UniProt_Human_SwissProt_contam_2020205.fasta	16622	1	5	10	218	0.0115	0.431	possibly correct	TRUE	02_V1.22336.22336.3	NAHSATTWSGQYVGGAEAR	R	I	0.997	2.63	0.397	2			654.974	1961.9	1962.91	3	0.002191	1.116	4944.45	89107.5	119537	86	104	TRUE
(Sample #1)	VL1-, BirA-	replicate 1	(S.avidinii)	Streptavidin	UniProt_Human_SwissProt_contam_2020205.fasta	16622	1	5	10	218	0.0115	0.431	possibly correct	TRUE	02_V1.24980.24980.3	NAHSATTWSGQYVGGAEAR	R	I	0.997	2.79	0.371	2			654.973	1961.9	1962.91	3	-0.000521	-0.2654	5428.23	145154	226479	86	104	TRUE
(Sample #1)	VL1-, BirA-	replicate 1	(S.avidinii)	Streptavidin	UniProt_Human_SwissProt_contam_2020205.fasta	16622	1	5	10	218	0.0115	0.431	possibly correct	TRUE	02_V1.10327.10327.2	NAHSATTWSGQYVGGAEAR	R	I	0.997	3.04	0.508	2			982.457	1962.9	1962.91	2	1.001	-0.9423	3214.78	105228	156012	86	104	TRUE
(Sample #1)	VL1-, BirA-	replicate 1	(S.avidinii)	Streptavidin	UniProt_Human_SwissProt_contam_2020205.fasta	16622	1	5	10	218	0.0115	0.431	possibly correct	TRUE	02_V1.13745.13745.3	NAHSATTWSGQYVGGAEAR	R	I	0.997	4.05	0.405	2			654.971	1961.89	1962.91	3	-0.007812	-3.98	3706.29	305169	860003	86	104	TRUE
(Sample #1)	VL1-, BirA-	replicate 1	(S.avidinii)	Streptavidin	UniProt_Human_SwissProt_contam_2020205.fasta	16622	1	5	10	218	0.0115	0.431	possibly correct	TRUE	02_V1.20397.20397.3	NAHSATTWSGQYVGGAEAR	R	I	0.997	2.94	0.358	2			654.974	1961.9	1962.91	3	0.001733	0.8829	4639.41	103256	198848	86	104	TRUE
(Sample #1)	VL1-, BirA-	replicate 1	(S.avidinii)	Streptavidin	UniProt_Human_SwissProt_contam_2020205.fasta	16622	1	5	10	218	0.0115	0.431	possibly correct	TRUE	02_V1.11614.11614.3	NAHSATTWSGQYVGGAEAR	R	I	0.997	4.19	0.34	2			655.306	1962.9	1962.91	3	0.9985	-2.153	3404.23	658634	1351650	86	104	TRUE
(Sample #1)	VL1-, BirA-	replicate 1	(S.avidinii)	Streptavidin	UniProt_Human_SwissProt_contam_2020205.fasta	16622	1	5	10	218	0.0115	0.431	possibly correct	TRUE	02_V1.11330.11330.3	NAHSATTWSGQYVGGAEAR	R	I	0.997	3.89	0.381	2			655.306	1962.9	1962.91	3	0.9976	-2.611	3362.82	1018870	1879250	86	104	TRUE
(Sample #1)	VL1-, BirA-	replicate 1	(S.avidinii)	Streptavidin	UniProt_Human_SwissProt_contam_2020205.fasta	16622	1	5	10	218	0.0115	0.431	possibly correct	TRUE	02_V1.20814.20814.3	NAHSATTWSGQYVGGAEAR	R	I	0.997	2.66	0.397	2			654.974	1961.9	1962.91	3	0.001601	0.8156	4704.1	99877	141552	86	104	TRUE
(Sample #1)	VL1-, BirA-	replicate 1	(S.avidinii)	Streptavidin	UniProt_Human_SwissProt_contam_2020205.fasta	16622	1	5	10	218	0.0115	0.431	possibly correct	TRUE	02_V1.12035.12035.3	NAHSATTWSGQYVGGAEAR	R	I	0.997	4.11	0.347	2			654.972	1961.89	1962.91	3	-0.003176	-1.618	3465.36	591840	1140860	86	104	TRUE
(Sample #1)	VL1-, BirA-	replicate 1	(S.avidinii)	Streptavidin	UniProt_Human_SwissProt_contam_2020205.fasta	16622	1	5	10	218	0.0115	0.431	possibly correct	TRUE	02_V1.26589.26589.3	NAHSATTWSGQYVGGAEAR	R	I	0.997	3.08	0.417	2			654.973	1961.9	1962.91	3	-0.001575	-0.8024	5941.9	253538	415569	86	104	TRUE
(Sample #1)	VL1-, BirA-	replicate 1	(S.avidinii)	Streptavidin	UniProt_Human_SwissProt_contam_2020205.fasta	16622	1	5	10	218	0.0115	0.431	possibly correct	TRUE	02_V1.14599.14599.3	NAHSATTWSGQYVGGAEAR	R	I	0.997	3.62	0.385	2			654.974	1961.9	1962.91	3	0.003524	1.795	3825.34	274238	442407	86	104	TRUE
(Sample #1)	VL1-, BirA-	replicate 1	(S.avidinii)	Streptavidin	UniProt_Human_SwissProt_contam_2020205.fasta	16622	1	5	10	218	0.0115	0.431	possibly correct	TRUE	02_V1.25865.25865.3	NAHSATTWSGQYVGGAEAR	R	I	0.997	2.39	0.421	2			654.973	1961.9	1962.91	3	3.9e-05	0.01987	5695.72	112160	157060	86	104	TRUE
(Sample #1)	VL1-, BirA-	replicate 1	(S.avidinii)	Streptavidin	UniProt_Human_SwissProt_contam_2020205.fasta	16622	1	5	10	218	0.0115	0.431	possibly correct	TRUE	02_V1.20074.20074.3	NAHSATTWSGQYVGGAEAR	R	I	0.997	3.26	0.49	2			654.972	1961.89	1962.91	3	-0.00359	-1.829	4592.13	113423	158343	86	104	TRUE
(Sample #1)	VL1-, BirA-	replicate 1	(S.avidinii)	Streptavidin	UniProt_Human_SwissProt_contam_2020205.fasta	16622	1	5	10	218	0.0115	0.431	possibly correct	TRUE	02_V1.25064.25064.3	NAHSATTWSGQYVGGAEAR	R	I	0.997	3.14	0.4	2			654.973	1961.9	1962.91	3	-0.000913	-0.4651	5448.97	155532	226072	86	104	TRUE
(Sample #1)	VL1-, BirA-	replicate 1	(S.avidinii)	Streptavidin	UniProt_Human_SwissProt_contam_2020205.fasta	16622	1	5	10	218	0.0115	0.431	possibly correct	TRUE	02_V1.7713.7713.4	NAHSATTWSGQYVGGAEAR	R	I	0.997	2.76	0.384	2			491.482	1961.9	1962.91	4	0.000429	0.2186	2811.42	364571	516501	86	104	TRUE
(Sample #1)	VL1-, BirA-	replicate 1	(S.avidinii)	Streptavidin	UniProt_Human_SwissProt_contam_2020205.fasta	16622	1	5	10	218	0.0115	0.431	possibly correct	TRUE	02_V1.10768.10768.2	NAHSATTWSGQYVGGAEAR	R	I	0.997	3.59	0.565	2			982.454	1962.89	1962.91	2	0.9964	-3.219	3279.33	120252	208389	86	104	TRUE
(Sample #1)	VL1-, BirA-	replicate 1	(S.avidinii)	Streptavidin	UniProt_Human_SwissProt_contam_2020205.fasta	16622	1	5	10	218	0.0115	0.431	possibly correct	TRUE	02_V1.12423.12423.2	NAHSATTWSGQYVGGAEAR	R	I	0.997	3.22	0.476	2			982.457	1962.9	1962.91	2	1.002	-0.3313	3522.67	80158.7	125014	86	104	TRUE
(Sample #1)	VL1-, BirA-	replicate 1	(S.avidinii)	Streptavidin	UniProt_Human_SwissProt_contam_2020205.fasta	16622	1	5	10	218	0.0115	0.431	possibly correct	TRUE	02_V1.24299.24299.3	NAHSATTWSGQYVGGAEAR	R	I	0.997	2.64	0.433	2			654.973	1961.9	1962.91	3	-0.000619	-0.3153	5279.79	138217	207890	86	104	TRUE
(Sample #1)	VL1-, BirA-	replicate 1	(S.avidinii)	Streptavidin	UniProt_Human_SwissProt_contam_2020205.fasta	16622	1	5	10	218	0.0115	0.431	possibly correct	TRUE	02_V1.9232.9232.2	NAHSATTWSGQYVGGAEAR	R	I	0.997	3.08	0.527	2			981.956	1961.9	1962.91	2	-0.001426	-0.7265	3051.6	87172.9	149646	86	104	TRUE
(Sample #1)	VL1-, BirA-	replicate 1	(S.avidinii)	Streptavidin	UniProt_Human_SwissProt_contam_2020205.fasta	16622	1	5	10	218	0.0115	0.431	possibly correct	TRUE	02_V1.25748.25748.3	NAHSATTWSGQYVGGAEAR	R	I	0.997	3.15	0.449	2			654.973	1961.9	1962.91	3	-0.00144	-0.7336	5654.52	137319	181472	86	104	TRUE
(Sample #1)	VL1-, BirA-	replicate 1	(S.avidinii)	Streptavidin	UniProt_Human_SwissProt_contam_2020205.fasta	16622	1	5	10	218	0.0115	0.431	possibly correct	TRUE	02_V1.24404.24404.3	NAHSATTWSGQYVGGAEAR	R	I	0.997	3.1	0.433	2			654.973	1961.9	1962.91	3	-0.0011	-0.5604	5300.39	137719	215531	86	104	TRUE
(Sample #1)	VL1-, BirA-	replicate 1	(S.avidinii)	Streptavidin	UniProt_Human_SwissProt_contam_2020205.fasta	16622	1	5	10	218	0.0115	0.431	possibly correct	TRUE	02_V1.25147.25147.3	NAHSATTWSGQYVGGAEAR	R	I	0.997	2.79	0.415	2			654.974	1961.9	1962.91	3	0.001197	0.6098	5469.15	140457	191334	86	104	TRUE
(Sample #1)	VL1-, BirA-	replicate 1	(S.avidinii)	Streptavidin	UniProt_Human_SwissProt_contam_2020205.fasta	16622	1	5	10	218	0.0115	0.431	possibly correct	TRUE	02_V1.26347.26347.3	NAHSATTWSGQYVGGAEAR	R	I	0.997	3.17	0.379	2			654.973	1961.9	1962.91	3	0.000661	0.3367	5860.04	184476	287683	86	104	TRUE
(Sample #1)	VL1-, BirA-	replicate 1	(S.avidinii)	Streptavidin	UniProt_Human_SwissProt_contam_2020205.fasta	16622	1	5	10	218	0.0115	0.431	possibly correct	TRUE	02_V1.10467.10467.2	NAHSATTWSGQYVGGAEAR	R	I	0.997	2.47	0.561	2			981.957	1961.9	1962.91	2	0.002006	1.022	3236.07	90655.2	126082	86	104	TRUE
(Sample #1)	VL1-, BirA-	replicate 1	(S.avidinii)	Streptavidin	UniProt_Human_SwissProt_contam_2020205.fasta	16622	1	5	10	218	0.0115	0.431	possibly correct	TRUE	02_V1.25922.25922.3	NAHSATTWSGQYVGGAEAR	R	I	0.997	3.19	0.439	2			654.973	1961.9	1962.91	3	-0.001172	-0.5971	5716.26	123745	190506	86	104	TRUE
(Sample #1)	VL1-, BirA-	replicate 1	(S.avidinii)	Streptavidin	UniProt_Human_SwissProt_contam_2020205.fasta	16622	1	5	10	218	0.0115	0.431	possibly correct	TRUE	02_V1.23569.23569.3	NAHSATTWSGQYVGGAEAR	R	I	0.997	3.13	0.382	2			654.974	1961.9	1962.91	3	0.000863	0.4397	5154.76	144806	180571	86	104	TRUE
(Sample #1)	VL1-, BirA-	replicate 1	(S.avidinii)	Streptavidin	UniProt_Human_SwissProt_contam_2020205.fasta	16622	1	5	10	218	0.0115	0.431	possibly correct	TRUE	02_V1.9373.9373.2	NAHSATTWSGQYVGGAEAR	R	I	0.997	2.86	0.546	2			981.956	1961.9	1962.91	2	-0.001122	-0.5716	3073.33	119096	120250	86	104	TRUE
(Sample #1)	VL1-, BirA-	replicate 1	(S.avidinii)	Streptavidin	UniProt_Human_SwissProt_contam_2020205.fasta	16622	1	5	10	218	0.0115	0.431	possibly correct	TRUE	02_V1.26046.26046.3	NAHSATTWSGQYVGGAEAR	R	I	0.997	2.75	0.431	2			654.973	1961.9	1962.91	3	6.6e-05	0.03362	5757.42	125095	159853	86	104	TRUE
(Sample #1)	VL1-, BirA-	replicate 1	(S.avidinii)	Streptavidin	UniProt_Human_SwissProt_contam_2020205.fasta	16622	1	5	10	218	0.0115	0.431	possibly correct	TRUE	02_V1.27381.27381.3	NAHSATTWSGQYVGGAEAR	R	I	0.997	2.71	0.451	2			654.973	1961.9	1962.91	3	7.7e-05	0.03923	6211.13	152206	200929	86	104	TRUE
(Sample #1)	VL1-, BirA-	replicate 1	(S.avidinii)	Streptavidin	UniProt_Human_SwissProt_contam_2020205.fasta	16622	1	5	10	218	0.0115	0.431	possibly correct	TRUE	02_V1.27512.27512.3	NAHSATTWSGQYVGGAEAR	R	I	0.997	2.94	0.454	2			654.973	1961.9	1962.91	3	-8.8e-05	-0.04483	6253.77	128913	155551	86	104	TRUE
(Sample #1)	VL1-, BirA-	replicate 1	(S.avidinii)	Streptavidin	UniProt_Human_SwissProt_contam_2020205.fasta	16622	1	5	10	218	0.0115	0.431	possibly correct	TRUE	02_V1.23968.23968.3	NAHSATTWSGQYVGGAEAR	R	I	0.997	3.45	0.463	2			654.973	1961.9	1962.91	3	-0.001699	-0.8656	5218.08	153594	196017	86	104	TRUE
(Sample #1)	VL1-, BirA-	replicate 1	(S.avidinii)	Streptavidin	UniProt_Human_SwissProt_contam_2020205.fasta	16622	1	5	10	218	0.0115	0.431	possibly correct	TRUE	02_V1.14962.14962.3	NAHSATTWSGQYVGGAEAR	R	I	0.997	3.38	0.423	2			654.973	1961.9	1962.91	3	-0.00062	-0.3159	3876.01	249175	563376	86	104	TRUE
(Sample #1)	VL1-, BirA-	replicate 1	(S.avidinii)	Streptavidin	UniProt_Human_SwissProt_contam_2020205.fasta	16622	1	5	10	218	0.0115	0.431	possibly correct	TRUE	02_V1.10757.10757.3	NAHSATTWSGQYVGGAEAR	R	I	0.997	4.19	0.389	2			654.972	1961.9	1962.91	3	-0.002898	-1.476	3277.77	883562	1590010	86	104	TRUE
(Sample #1)	VL1-, BirA-	replicate 1	(S.avidinii)	Streptavidin	UniProt_Human_SwissProt_contam_2020205.fasta	16622	1	5	10	218	0.0115	0.431	possibly correct	TRUE	02_V1.15491.15491.3	NAHSATTWSGQYVGGAEAR	R	I	0.997	3.33	0.419	2			654.974	1961.9	1962.91	3	0.00119	0.6062	3952.42	179903	381048	86	104	TRUE
(Sample #1)	VL1-, BirA-	replicate 1	(S.avidinii)	Streptavidin	UniProt_Human_SwissProt_contam_2020205.fasta	16622	1	5	10	218	0.0115	0.431	possibly correct	TRUE	02_V1.8839.8839.2	NAHSATTWSGQYVGGAEAR	R	I	0.997	3.34	0.515	2			981.956	1961.9	1962.91	2	-0.000123	-0.06266	2988.97	125319	195849	86	104	TRUE
(Sample #1)	VL1-, BirA-	replicate 1	(S.avidinii)	Streptavidin	UniProt_Human_SwissProt_contam_2020205.fasta	16622	1	5	10	218	0.0115	0.431	possibly correct	TRUE	02_V1.24802.24802.3	NAHSATTWSGQYVGGAEAR	R	I	0.997	3.5	0.417	2			654.973	1961.9	1962.91	3	-0.000128	-0.06521	5386.83	150665	230455	86	104	TRUE
(Sample #1)	VL1-, BirA-	replicate 1	(S.avidinii)	Streptavidin	UniProt_Human_SwissProt_contam_2020205.fasta	16622	1	5	10	218	0.0115	0.431	possibly correct	TRUE	02_V1.15119.15119.3	NAHSATTWSGQYVGGAEAR	R	I	0.997	3.72	0.436	2			654.973	1961.9	1962.91	3	-0.001915	-0.9756	3898.47	286328	396080	86	104	TRUE
(Sample #1)	VL1-, BirA-	replicate 1	(S.avidinii)	Streptavidin	UniProt_Human_SwissProt_contam_2020205.fasta	16622	1	5	10	218	0.0115	0.431	possibly correct	TRUE	02_V1.24604.24604.3	NAHSATTWSGQYVGGAEAR	R	I	0.997	3.25	0.446	2			654.973	1961.9	1962.91	3	0.000106	0.054	5345.91	145389	210044	86	104	TRUE
(Sample #1)	VL1-, BirA-	replicate 1	(S.avidinii)	Streptavidin	UniProt_Human_SwissProt_contam_2020205.fasta	16622	1	5	10	218	0.0115	0.431	possibly correct	TRUE	02_V1.15267.15267.3	NAHSATTWSGQYVGGAEAR	R	I	0.997	3.67	0.451	2			654.972	1961.9	1962.91	3	-0.002403	-1.224	3920.09	297712	458033	86	104	TRUE
(Sample #1)	VL1-, BirA-	replicate 1	(S.avidinii)	Streptavidin	UniProt_Human_SwissProt_contam_2020205.fasta	16622	1	5	10	218	0.0115	0.431	possibly correct	TRUE	02_V1.7508.7508.2	NAHSATTWSGQYVGGAEAR	R	I	0.997	3	0.577	2			981.956	1961.9	1962.91	2	-0.000722	-0.3678	2780.06	80212.2	116429	86	104	TRUE
(Sample #1)	VL1-, BirA-	replicate 1	(S.avidinii)	Streptavidin	UniProt_Human_SwissProt_contam_2020205.fasta	16622	1	5	10	218	0.0115	0.431	possibly correct	TRUE	02_V1.25296.25296.3	NAHSATTWSGQYVGGAEAR	R	I	0.997	3.3	0.463	2			654.973	1961.9	1962.91	3	0.000529	0.2695	5510.4	141417	190938	86	104	TRUE
(Sample #1)	VL1-, BirA-	replicate 1	(S.avidinii)	Streptavidin	UniProt_Human_SwissProt_contam_2020205.fasta	16622	1	5	10	218	0.0115	0.431	possibly correct	TRUE	02_V1.25370.25370.3	NAHSATTWSGQYVGGAEAR	R	I	0.997	3.23	0.478	2			654.973	1961.9	1962.91	3	-0.000367	-0.187	5531.46	147989	212290	86	104	TRUE
(Sample #1)	VL1-, BirA-	replicate 1	(S.avidinii)	Streptavidin	UniProt_Human_SwissProt_contam_2020205.fasta	16622	1	5	10	218	0.0115	0.431	possibly correct	TRUE	02_V1.25559.25559.3	NAHSATTWSGQYVGGAEAR	R	I	0.997	3.59	0.464	2			654.973	1961.9	1962.91	3	-0.000406	-0.2068	5593.14	117797	182681	86	104	TRUE
(Sample #1)	VL1-, BirA-	replicate 1	(S.avidinii)	Streptavidin	UniProt_Human_SwissProt_contam_2020205.fasta	16622	1	5	10	218	0.0115	0.431	possibly correct	TRUE	02_V1.16036.16036.3	NAHSATTWSGQYVGGAEAR	R	I	0.997	4.09	0.424	2			654.974	1961.9	1962.91	3	0.001926	0.9812	4027.96	282592	477118	86	104	TRUE
(Sample #1)	VL1-, BirA-	replicate 1	(S.avidinii)	Streptavidin	UniProt_Human_SwissProt_contam_2020205.fasta	16622	1	5	10	218	0.0115	0.431	possibly correct	TRUE	02_V1.12448.12448.3	NAHSATTWSGQYVGGAEAR	R	I	0.997	4.18	0.394	2			654.974	1961.9	1962.91	3	0.002174	1.108	3526.4	541580	839334	86	104	TRUE
(Sample #1)	VL1-, BirA-	replicate 1	(S.avidinii)	Streptavidin	UniProt_Human_SwissProt_contam_2020205.fasta	16622	1	5	10	218	0.0115	0.431	possibly correct	TRUE	02_V1.26223.26223.3	NAHSATTWSGQYVGGAEAR	R	I	0.997	3.24	0.503	2			654.973	1961.9	1962.91	3	-0.000425	-0.2165	5818.92	133922	197185	86	104	TRUE
(Sample #1)	VL1-, BirA-	replicate 1	(S.avidinii)	Streptavidin	UniProt_Human_SwissProt_contam_2020205.fasta	16622	1	5	10	218	0.0115	0.431	possibly correct	TRUE	02_V1.8972.8972.2	NAHSATTWSGQYVGGAEAR	R	I	0.997	3.28	0.574	2			981.957	1961.9	1962.91	2	0.000507	0.2583	3009.53	105503	159439	86	104	TRUE
(Sample #1)	VL1-, BirA-	replicate 1	(S.avidinii)	Streptavidin	UniProt_Human_SwissProt_contam_2020205.fasta	16622	1	5	10	218	0.0115	0.431	possibly correct	TRUE	02_V1.27071.27071.3	NAHSATTWSGQYVGGAEAR	R	I	0.997	3.81	0.413	2			654.973	1961.9	1962.91	3	0.000227	0.1156	6106.8	259818	389317	86	104	TRUE
(Sample #1)	VL1-, BirA-	replicate 1	(S.avidinii)	Streptavidin	UniProt_Human_SwissProt_contam_2020205.fasta	16622	1	5	10	218	0.0115	0.431	possibly correct	TRUE	02_V1.11204.11204.2	NAHSATTWSGQYVGGAEAR	R	I	0.997	3.8	0.527	2			982.449	1962.88	1962.91	2	0.986	-8.536	3343.45	151691	324659	86	104	TRUE
(Sample #1)	VL1-, BirA-	replicate 1	(S.avidinii)	Streptavidin	UniProt_Human_SwissProt_contam_2020205.fasta	16622	1	5	10	218	0.0115	0.431	possibly correct	TRUE	02_V1.11891.11891.3	NAHSATTWSGQYVGGAEAR	R	I	0.997	4.4	0.359	2			654.972	1961.89	1962.91	3	-0.005017	-2.556	3444.92	677675	1200690	86	104	TRUE
(Sample #1)	VL1-, BirA-	replicate 1	(S.avidinii)	Streptavidin	UniProt_Human_SwissProt_contam_2020205.fasta	16622	1	5	10	218	0.0115	0.431	possibly correct	TRUE	02_V1.10919.10919.2	NAHSATTWSGQYVGGAEAR	R	I	0.997	4.36	0.498	2			982.448	1962.88	1962.91	2	0.9842	-9.426	3300.56	12283500	25966400	86	104	TRUE
(Sample #1)	VL1-, BirA-	replicate 1	(S.avidinii)	Streptavidin	UniProt_Human_SwissProt_contam_2020205.fasta	16622	1	5	10	218	0.0115	0.431	possibly correct	TRUE	02_V1.10612.10612.3	NAHSATTWSGQYVGGAEAR	R	I	0.997	4.34	0.38	2			654.972	1961.9	1962.91	3	-0.00232	-1.182	3257.28	898949	1761140	86	104	TRUE
(Sample #1)	VL1-, BirA-	replicate 1	(S.avidinii)	Streptavidin	UniProt_Human_SwissProt_contam_2020205.fasta	16622	1	5	10	218	0.0115	0.431	possibly correct	TRUE	02_V1.11062.11062.2	NAHSATTWSGQYVGGAEAR	R	I	0.997	3.86	0.557	2			982.449	1962.88	1962.91	2	0.9851	-8.99	3321.71	395281	915740	86	104	TRUE
(Sample #1)	VL1-, BirA-	replicate 1	(S.avidinii)	Streptavidin	UniProt_Human_SwissProt_contam_2020205.fasta	16622	1	5	10	218	0.0115	0.431	possibly correct	TRUE	02_V1.10320.10320.3	NAHSATTWSGQYVGGAEAR	R	I	0.997	4.08	0.431	2			655.306	1962.9	1962.91	3	0.9973	-2.764	3213.72	1023320	2319380	86	104	TRUE
(Sample #1)	VL1-, BirA-	replicate 1	(S.avidinii)	Streptavidin	UniProt_Human_SwissProt_contam_2020205.fasta	16622	1	5	10	218	0.0115	0.431	possibly correct	TRUE	02_V1.14125.14125.3	NAHSATTWSGQYVGGAEAR	R	I	0.997	3.83	0.435	2			654.973	1961.9	1962.91	3	-0.00059	-0.3006	3759.16	389215	554068	86	104	TRUE
(Sample #1)	VL1-, BirA-	replicate 1	(S.avidinii)	Streptavidin	UniProt_Human_SwissProt_contam_2020205.fasta	16622	1	5	10	218	0.0115	0.431	possibly correct	TRUE	02_V1.10194.10194.2	NAHSATTWSGQYVGGAEAR	R	I	0.997	4.28	0.566	2			982.449	1962.88	1962.91	2	0.9865	-8.283	3193.85	398655	640636	86	104	TRUE
(Sample #1)	VL1-, BirA-	replicate 1	(S.avidinii)	Streptavidin	UniProt_Human_SwissProt_contam_2020205.fasta	16622	1	5	10	218	0.0115	0.431	possibly correct	TRUE	02_V1.26531.26531.3	NAHSATTWSGQYVGGAEAR	R	I	0.997	4.06	0.424	2			654.973	1961.9	1962.91	3	-0.000726	-0.3699	5921.44	243468	409185	86	104	TRUE
(Sample #1)	VL1-, BirA-	replicate 1	(S.avidinii)	Streptavidin	UniProt_Human_SwissProt_contam_2020205.fasta	16622	1	5	10	218	0.0115	0.431	possibly correct	TRUE	02_V1.7486.7486.3	NAHSATTWSGQYVGGAEAR	R	I	0.997	3.81	0.445	2			654.973	1961.9	1962.91	3	-0.000363	-0.1849	2776.71	158482	444241	86	104	TRUE
(Sample #1)	VL1-, BirA-	replicate 1	(S.avidinii)	Streptavidin	UniProt_Human_SwissProt_contam_2020205.fasta	16622	1	5	10	218	0.0115	0.431	possibly correct	TRUE	02_V1.9099.9099.2	NAHSATTWSGQYVGGAEAR	R	I	0.997	4.15	0.549	2			981.955	1961.9	1962.91	2	-0.00168	-0.8559	3030.59	100567	136296	86	104	TRUE
(Sample #1)	VL1-, BirA-	replicate 1	(S.avidinii)	Streptavidin	UniProt_Human_SwissProt_contam_2020205.fasta	16622	1	5	10	218	0.0115	0.431	possibly correct	TRUE	02_V1.7309.7309.3	NAHSATTWSGQYVGGAEAR	R	I	0.997	3.89	0.446	2			654.974	1961.9	1962.91	3	0.001225	0.6241	2747	459428	782465	86	104	TRUE
(Sample #1)	VL1-, BirA-	replicate 1	(S.avidinii)	Streptavidin	UniProt_Human_SwissProt_contam_2020205.fasta	16622	1	5	10	218	0.0115	0.431	possibly correct	TRUE	02_V1.13892.13892.3	NAHSATTWSGQYVGGAEAR	R	I	0.997	4.33	0.426	2			654.972	1961.89	1962.91	3	-0.005251	-2.675	3726.72	324686	651681	86	104	TRUE
(Sample #1)	VL1-, BirA-	replicate 1	(S.avidinii)	Streptavidin	UniProt_Human_SwissProt_contam_2020205.fasta	16622	1	5	10	218	0.0115	0.431	possibly correct	TRUE	02_V1.14444.14444.3	NAHSATTWSGQYVGGAEAR	R	I	0.997	3.96	0.447	2			654.973	1961.9	1962.91	3	-0.001056	-0.538	3804.05	317800	562403	86	104	TRUE
(Sample #1)	VL1-, BirA-	replicate 1	(S.avidinii)	Streptavidin	UniProt_Human_SwissProt_contam_2020205.fasta	16622	1	5	10	218	0.0115	0.431	possibly correct	TRUE	02_V1.27244.27244.3	NAHSATTWSGQYVGGAEAR	R	I	0.997	3.77	0.462	2			654.973	1961.9	1962.91	3	4.6e-05	0.02343	6168.21	207642	305342	86	104	TRUE
(Sample #1)	VL1-, BirA-	replicate 1	(S.avidinii)	Streptavidin	UniProt_Human_SwissProt_contam_2020205.fasta	16622	1	5	10	218	0.0115	0.431	possibly correct	TRUE	02_V1.7619.7619.3	NAHSATTWSGQYVGGAEAR	R	I	0.997	3.74	0.464	2			654.973	1961.9	1962.91	3	-0.000452	-0.2303	2797.57	833603	1200780	86	104	TRUE
(Sample #1)	VL1-, BirA-	replicate 1	(S.avidinii)	Streptavidin	UniProt_Human_SwissProt_contam_2020205.fasta	16622	1	5	10	218	0.0115	0.431	possibly correct	TRUE	02_V1.8447.8447.2	NAHSATTWSGQYVGGAEAR	R	I	0.997	4.12	0.576	2			981.954	1961.89	1962.91	2	-0.003889	-1.981	2925.47	183690	459125	86	104	TRUE
(Sample #1)	VL1-, BirA-	replicate 1	(S.avidinii)	Streptavidin	UniProt_Human_SwissProt_contam_2020205.fasta	16622	1	5	10	218	0.0115	0.431	possibly correct	TRUE	02_V1.12756.12756.3	NAHSATTWSGQYVGGAEAR	R	I	0.997	4.34	0.439	2			654.974	1961.9	1962.91	3	0.000788	0.4014	3569.54	675768	862820	86	104	TRUE
(Sample #1)	VL1-, BirA-	replicate 1	(S.avidinii)	Streptavidin	UniProt_Human_SwissProt_contam_2020205.fasta	16622	1	5	10	218	0.0115	0.431	possibly correct	TRUE	02_V1.11750.11750.3	NAHSATTWSGQYVGGAEAR	R	I	0.997	4.65	0.426	2			654.972	1961.89	1962.91	3	-0.002981	-1.519	3424.65	781647	1323830	86	104	TRUE
(Sample #1)	VL1-, BirA-	replicate 1	(S.avidinii)	Streptavidin	UniProt_Human_SwissProt_contam_2020205.fasta	16622	1	5	10	218	0.0115	0.431	possibly correct	TRUE	02_V1.12595.12595.3	NAHSATTWSGQYVGGAEAR	R	I	0.997	4.32	0.445	2			654.973	1961.9	1962.91	3	0.000141	0.07183	3547.14	474886	748334	86	104	TRUE
(Sample #1)	VL1-, BirA-	replicate 1	(S.avidinii)	Streptavidin	UniProt_Human_SwissProt_contam_2020205.fasta	16622	1	5	10	218	0.0115	0.431	possibly correct	TRUE	02_V1.27013.27013.3	NAHSATTWSGQYVGGAEAR	R	I	0.997	3.95	0.467	2			654.973	1961.9	1962.91	3	0.000195	0.09934	6086.17	280788	436214	86	104	TRUE
(Sample #1)	VL1-, BirA-	replicate 1	(S.avidinii)	Streptavidin	UniProt_Human_SwissProt_contam_2020205.fasta	16622	1	5	10	218	0.0115	0.431	possibly correct	TRUE	02_V1.8572.8572.2	NAHSATTWSGQYVGGAEAR	R	I	0.997	4.8	0.542	2			981.955	1961.89	1962.91	2	-0.003015	-1.536	2945.99	122755	326525	86	104	TRUE
(Sample #1)	VL1-, BirA-	replicate 1	(S.avidinii)	Streptavidin	UniProt_Human_SwissProt_contam_2020205.fasta	16622	1	5	10	218	0.0115	0.431	possibly correct	TRUE	02_V1.8709.8709.2	NAHSATTWSGQYVGGAEAR	R	I	0.997	4.59	0.557	2			981.957	1961.9	1962.91	2	0.001044	0.5319	2967.29	189267	310140	86	104	TRUE
(Sample #1)	VL1-, BirA-	replicate 1	(S.avidinii)	Streptavidin	UniProt_Human_SwissProt_contam_2020205.fasta	16622	1	5	10	218	0.0115	0.431	possibly correct	TRUE	02_V1.23162.23162.3	NAHSATTWSGQYVGGAEAR	R	I	0.997	3.49	0.494	2			654.973	1961.9	1962.91	3	0.000567	0.2889	5090.86	117293	166123	86	104	TRUE
(Sample #1)	VL1-, BirA-	replicate 1	(S.avidinii)	Streptavidin	UniProt_Human_SwissProt_contam_2020205.fasta	16622	1	5	10	218	0.0115	0.431	possibly correct	TRUE	02_V1.14291.14291.3	NAHSATTWSGQYVGGAEAR	R	I	0.997	4.31	0.454	2			654.973	1961.9	1962.91	3	-0.001961	-0.999	3782.01	430428	631183	86	104	TRUE
(Sample #1)	VL1-, BirA-	replicate 1	(S.avidinii)	Streptavidin	UniProt_Human_SwissProt_contam_2020205.fasta	16622	1	5	10	218	0.0115	0.431	possibly correct	TRUE	02_V1.24889.24889.3	NAHSATTWSGQYVGGAEAR	R	I	0.997	3.45	0.51	2			654.973	1961.9	1962.91	3	-0.000347	-0.1768	5407.31	141009	220305	86	104	TRUE
(Sample #1)	VL1-, BirA-	replicate 1	(S.avidinii)	Streptavidin	UniProt_Human_SwissProt_contam_2020205.fasta	16622	1	5	10	218	0.0115	0.431	possibly correct	TRUE	02_V1.10460.10460.3	NAHSATTWSGQYVGGAEAR	R	I	0.997	4.21	0.474	2			654.973	1961.9	1962.91	3	-0.001998	-1.018	3235.16	992026	2665520	86	104	TRUE
(Sample #1)	VL1-, BirA-	replicate 1	(S.avidinii)	Streptavidin	UniProt_Human_SwissProt_contam_2020205.fasta	16622	1	5	10	218	0.0115	0.431	possibly correct	TRUE	02_V1.26774.26774.3	NAHSATTWSGQYVGGAEAR	R	I	0.997	4.05	0.482	2			654.973	1961.9	1962.91	3	-0.000433	-0.2206	6003.78	264697	481805	86	104	TRUE
(Sample #1)	VL1-, BirA-	replicate 1	(S.avidinii)	Streptavidin	UniProt_Human_SwissProt_contam_2020205.fasta	16622	1	5	10	218	0.0115	0.431	possibly correct	TRUE	02_V1.12301.12301.3	NAHSATTWSGQYVGGAEAR	R	I	0.997	4.22	0.474	2			654.973	1961.9	1962.91	3	-0.001844	-0.9394	3505.62	462663	1008930	86	104	TRUE
(Sample #1)	VL1-, BirA-	replicate 1	(S.avidinii)	Streptavidin	UniProt_Human_SwissProt_contam_2020205.fasta	16622	1	5	10	218	0.0115	0.431	possibly correct	TRUE	02_V1.8070.8070.2	NAHSATTWSGQYVGGAEAR	R	I	0.997	5.42	0.535	2			981.956	1961.9	1962.91	2	-0.000175	-0.08915	2864.23	594678	1325970	86	104	TRUE
(Sample #1)	VL1-, BirA-	replicate 1	(S.avidinii)	Streptavidin	UniProt_Human_SwissProt_contam_2020205.fasta	16622	1	5	10	218	0.0115	0.431	possibly correct	TRUE	02_V1.10043.10043.3	NAHSATTWSGQYVGGAEAR	R	I	0.997	4	0.488	2			654.973	1961.9	1962.91	3	0.000364	0.1854	3171.66	956803	1442000	86	104	TRUE
(Sample #1)	VL1-, BirA-	replicate 1	(S.avidinii)	Streptavidin	UniProt_Human_SwissProt_contam_2020205.fasta	16622	1	5	10	218	0.0115	0.431	possibly correct	TRUE	02_V1.8320.8320.2	NAHSATTWSGQYVGGAEAR	R	I	0.997	4.42	0.605	2			981.957	1961.9	1962.91	2	0.002326	1.185	2905.1	249095	438736	86	104	TRUE
(Sample #1)	VL1-, BirA-	replicate 1	(S.avidinii)	Streptavidin	UniProt_Human_SwissProt_contam_2020205.fasta	16622	1	5	10	218	0.0115	0.431	possibly correct	TRUE	02_V1.26469.26469.3	NAHSATTWSGQYVGGAEAR	R	I	0.997	4.09	0.485	2			654.974	1961.9	1962.91	3	0.000809	0.4121	5900.94	245053	377560	86	104	TRUE
(Sample #1)	VL1-, BirA-	replicate 1	(S.avidinii)	Streptavidin	UniProt_Human_SwissProt_contam_2020205.fasta	16622	1	5	10	218	0.0115	0.431	possibly correct	TRUE	02_V1.26410.26410.3	NAHSATTWSGQYVGGAEAR	R	I	0.997	3.81	0.504	2			654.973	1961.9	1962.91	3	-0.000646	-0.3291	5880.72	207111	323325	86	104	TRUE
(Sample #1)	VL1-, BirA-	replicate 1	(S.avidinii)	Streptavidin	UniProt_Human_SwissProt_contam_2020205.fasta	16622	1	5	10	218	0.0115	0.431	possibly correct	TRUE	02_V1.15647.15647.3	NAHSATTWSGQYVGGAEAR	R	I	0.997	4.13	0.489	2			654.974	1961.9	1962.91	3	0.00249	1.269	3974.26	256721	369071	86	104	TRUE
(Sample #1)	VL1-, BirA-	replicate 1	(S.avidinii)	Streptavidin	UniProt_Human_SwissProt_contam_2020205.fasta	16622	1	5	10	218	0.0115	0.431	possibly correct	TRUE	02_V1.26649.26649.3	NAHSATTWSGQYVGGAEAR	R	I	0.997	3.97	0.498	2			654.973	1961.9	1962.91	3	-0.001357	-0.6913	5962.64	248046	462171	86	104	TRUE
(Sample #1)	VL1-, BirA-	replicate 1	(S.avidinii)	Streptavidin	UniProt_Human_SwissProt_contam_2020205.fasta	16622	1	5	10	218	0.0115	0.431	possibly correct	TRUE	02_V1.26282.26282.3	NAHSATTWSGQYVGGAEAR	R	I	0.997	4.2	0.487	2			654.973	1961.9	1962.91	3	-0.001085	-0.5528	5839.48	150350	277976	86	104	TRUE
(Sample #1)	VL1-, BirA-	replicate 1	(S.avidinii)	Streptavidin	UniProt_Human_SwissProt_contam_2020205.fasta	16622	1	5	10	218	0.0115	0.431	possibly correct	TRUE	02_V1.7647.7647.2	NAHSATTWSGQYVGGAEAR	R	I	0.997	4.97	0.586	2			981.956	1961.9	1962.91	2	-1.6e-05	-0.008151	2801.62	407215	747246	86	104	TRUE
(Sample #1)	VL1-, BirA-	replicate 1	(S.avidinii)	Streptavidin	UniProt_Human_SwissProt_contam_2020205.fasta	16622	1	5	10	218	0.0115	0.431	possibly correct	TRUE	02_V1.27128.27128.3	NAHSATTWSGQYVGGAEAR	R	I	0.997	4.04	0.503	2			654.973	1961.9	1962.91	3	-0.0008	-0.4076	6127.18	244074	337552	86	104	TRUE
(Sample #1)	VL1-, BirA-	replicate 1	(S.avidinii)	Streptavidin	UniProt_Human_SwissProt_contam_2020205.fasta	16622	1	5	10	218	0.0115	0.431	possibly correct	TRUE	02_V1.9462.9462.3	NAHSATTWSGQYVGGAEAR	R	I	0.997	4.43	0.485	2			654.973	1961.9	1962.91	3	-4.2e-05	-0.0214	3086.1	938571	1553420	86	104	TRUE
(Sample #1)	VL1-, BirA-	replicate 1	(S.avidinii)	Streptavidin	UniProt_Human_SwissProt_contam_2020205.fasta	16622	1	5	10	218	0.0115	0.431	possibly correct	TRUE	02_V1.9320.9320.3	NAHSATTWSGQYVGGAEAR	R	I	0.997	4.59	0.478	2			654.974	1961.9	1962.91	3	0.000818	0.4167	3065.85	1106470	1612170	86	104	TRUE
(Sample #1)	VL1-, BirA-	replicate 1	(S.avidinii)	Streptavidin	UniProt_Human_SwissProt_contam_2020205.fasta	16622	1	5	10	218	0.0115	0.431	possibly correct	TRUE	02_V1.12907.12907.3	NAHSATTWSGQYVGGAEAR	R	I	0.997	4.32	0.493	2			654.974	1961.9	1962.91	3	0.000965	0.4916	3590.26	521211	723760	86	104	TRUE
(Sample #1)	VL1-, BirA-	replicate 1	(S.avidinii)	Streptavidin	UniProt_Human_SwissProt_contam_2020205.fasta	16622	1	5	10	218	0.0115	0.431	possibly correct	TRUE	02_V1.8804.8804.3	NAHSATTWSGQYVGGAEAR	R	I	0.997	4.32	0.496	2			654.973	1961.9	1962.91	3	0.000512	0.2608	2983.53	1395250	2263500	86	104	TRUE
(Sample #1)	VL1-, BirA-	replicate 1	(S.avidinii)	Streptavidin	UniProt_Human_SwissProt_contam_2020205.fasta	16622	1	5	10	218	0.0115	0.431	possibly correct	TRUE	02_V1.7931.7931.2	NAHSATTWSGQYVGGAEAR	R	I	0.997	5.73	0.564	2			981.956	1961.9	1962.91	2	9e-06	0.004585	2843.32	3500160	6777760	86	104	TRUE
(Sample #1)	VL1-, BirA-	replicate 1	(S.avidinii)	Streptavidin	UniProt_Human_SwissProt_contam_2020205.fasta	16622	1	5	10	218	0.0115	0.431	possibly correct	TRUE	02_V1.27185.27185.3	NAHSATTWSGQYVGGAEAR	R	I	0.997	4.46	0.498	2			654.973	1961.9	1962.91	3	-0.000307	-0.1564	6147.61	206388	346174	86	104	TRUE
(Sample #1)	VL1-, BirA-	replicate 1	(S.avidinii)	Streptavidin	UniProt_Human_SwissProt_contam_2020205.fasta	16622	1	5	10	218	0.0115	0.431	possibly correct	TRUE	02_V1.9602.9602.3	NAHSATTWSGQYVGGAEAR	R	I	0.997	4.9	0.479	2			654.973	1961.9	1962.91	3	0.000509	0.2593	3106.66	1094020	1627300	86	104	TRUE
(Sample #1)	VL1-, BirA-	replicate 1	(S.avidinii)	Streptavidin	UniProt_Human_SwissProt_contam_2020205.fasta	16622	1	5	10	218	0.0115	0.431	possibly correct	TRUE	02_V1.8542.8542.3	NAHSATTWSGQYVGGAEAR	R	I	0.997	4.55	0.495	2			654.974	1961.9	1962.91	3	0.000812	0.4137	2940.88	1899680	2860140	86	104	TRUE
(Sample #1)	VL1-, BirA-	replicate 1	(S.avidinii)	Streptavidin	UniProt_Human_SwissProt_contam_2020205.fasta	16622	1	5	10	218	0.0115	0.431	possibly correct	TRUE	02_V1.7788.7788.2	NAHSATTWSGQYVGGAEAR	R	I	0.997	5.53	0.583	2			981.956	1961.9	1962.91	2	-7.6e-05	-0.03872	2822.41	48970700	82010100	86	104	TRUE
(Sample #1)	VL1-, BirA-	replicate 1	(S.avidinii)	Streptavidin	UniProt_Human_SwissProt_contam_2020205.fasta	16622	1	5	10	218	0.0115	0.431	possibly correct	TRUE	02_V1.8192.8192.2	NAHSATTWSGQYVGGAEAR	R	I	0.997	5.09	0.618	2			981.956	1961.9	1962.91	2	-0.001294	-0.6592	2884.57	466328	815500	86	104	TRUE
(Sample #1)	VL1-, BirA-	replicate 1	(S.avidinii)	Streptavidin	UniProt_Human_SwissProt_contam_2020205.fasta	16622	1	5	10	218	0.0115	0.431	possibly correct	TRUE	02_V1.26955.26955.3	NAHSATTWSGQYVGGAEAR	R	I	0.997	4.11	0.524	2			654.973	1961.9	1962.91	3	-0.000554	-0.2822	6065.5	268927	418571	86	104	TRUE
(Sample #1)	VL1-, BirA-	replicate 1	(S.avidinii)	Streptavidin	UniProt_Human_SwissProt_contam_2020205.fasta	16622	1	5	10	218	0.0115	0.431	possibly correct	TRUE	02_V1.26833.26833.3	NAHSATTWSGQYVGGAEAR	R	I	0.997	4.43	0.509	2			654.973	1961.9	1962.91	3	-4.8e-05	-0.02445	6024.32	304691	496906	86	104	TRUE
(Sample #1)	VL1-, BirA-	replicate 1	(S.avidinii)	Streptavidin	UniProt_Human_SwissProt_contam_2020205.fasta	16622	1	5	10	218	0.0115	0.431	possibly correct	TRUE	02_V1.8674.8674.3	NAHSATTWSGQYVGGAEAR	R	I	0.997	4.43	0.512	2			654.974	1961.9	1962.91	3	0.000858	0.4371	2961.77	1700840	2577810	86	104	TRUE
(Sample #1)	VL1-, BirA-	replicate 1	(S.avidinii)	Streptavidin	UniProt_Human_SwissProt_contam_2020205.fasta	16622	1	5	10	218	0.0115	0.431	possibly correct	TRUE	02_V1.8287.8287.3	NAHSATTWSGQYVGGAEAR	R	I	0.997	4.4	0.517	2			654.973	1961.9	1962.91	3	0.000464	0.2364	2900.12	3654280	5382810	86	104	TRUE
(Sample #1)	VL1-, BirA-	replicate 1	(S.avidinii)	Streptavidin	UniProt_Human_SwissProt_contam_2020205.fasta	16622	1	5	10	218	0.0115	0.431	possibly correct	TRUE	02_V1.9061.9061.3	NAHSATTWSGQYVGGAEAR	R	I	0.997	4.55	0.512	2			654.974	1961.9	1962.91	3	0.001774	0.9038	3024.45	1108320	1805890	86	104	TRUE
(Sample #1)	VL1-, BirA-	replicate 1	(S.avidinii)	Streptavidin	UniProt_Human_SwissProt_contam_2020205.fasta	16622	1	5	10	218	0.0115	0.431	possibly correct	TRUE	02_V1.9191.9191.3	NAHSATTWSGQYVGGAEAR	R	I	0.997	4.78	0.502	2			654.974	1961.9	1962.91	3	0.002021	1.03	3045.4	1245530	1857570	86	104	TRUE
(Sample #1)	VL1-, BirA-	replicate 1	(S.avidinii)	Streptavidin	UniProt_Human_SwissProt_contam_2020205.fasta	16622	1	5	10	218	0.0115	0.431	possibly correct	TRUE	02_V1.26713.26713.3	NAHSATTWSGQYVGGAEAR	R	I	0.997	4.85	0.504	2			654.973	1961.9	1962.91	3	-0.001573	-0.8014	5983.35	281834	482858	86	104	TRUE
(Sample #1)	VL1-, BirA-	replicate 1	(S.avidinii)	Streptavidin	UniProt_Human_SwissProt_contam_2020205.fasta	16622	1	5	10	218	0.0115	0.431	possibly correct	TRUE	02_V1.26894.26894.3	NAHSATTWSGQYVGGAEAR	R	I	0.997	4.26	0.532	2			654.973	1961.9	1962.91	3	-0.000619	-0.3153	6044.92	283046	497499	86	104	TRUE
(Sample #1)	VL1-, BirA-	replicate 1	(S.avidinii)	Streptavidin	UniProt_Human_SwissProt_contam_2020205.fasta	16622	1	5	10	218	0.0115	0.431	possibly correct	TRUE	02_V1.8937.8937.3	NAHSATTWSGQYVGGAEAR	R	I	0.997	5.03	0.505	2			654.974	1961.9	1962.91	3	0.000972	0.4952	3004.04	1437030	2168030	86	104	TRUE
(Sample #1)	VL1-, BirA-	replicate 1	(S.avidinii)	Streptavidin	UniProt_Human_SwissProt_contam_2020205.fasta	16622	1	5	10	218	0.0115	0.431	possibly correct	TRUE	02_V1.9881.9881.3	NAHSATTWSGQYVGGAEAR	R	I	0.997	5.19	0.501	2			654.971	1961.89	1962.91	3	-0.006499	-3.311	3148.19	874474	1081210	86	104	TRUE
(Sample #1)	VL1-, BirA-	replicate 1	(S.avidinii)	Streptavidin	UniProt_Human_SwissProt_contam_2020205.fasta	16622	1	5	10	218	0.0115	0.431	possibly correct	TRUE	02_V1.8417.8417.3	NAHSATTWSGQYVGGAEAR	R	I	0.997	4.61	0.528	2			654.974	1961.9	1962.91	3	0.001146	0.5838	2920.31	2242200	3593070	86	104	TRUE
(Sample #1)	VL1-, BirA-	replicate 1	(S.avidinii)	Streptavidin	UniProt_Human_SwissProt_contam_2020205.fasta	16622	1	5	10	218	0.0115	0.431	possibly correct	TRUE	02_V1.9749.9749.3	NAHSATTWSGQYVGGAEAR	R	I	0.997	4.65	0.526	2			654.973	1961.9	1962.91	3	-0.000833	-0.4244	3127.88	1592750	1233450	86	104	TRUE
(Sample #1)	VL1-, BirA-	replicate 1	(S.avidinii)	Streptavidin	UniProt_Human_SwissProt_contam_2020205.fasta	16622	1	5	10	218	0.0115	0.431	possibly correct	TRUE	02_V1.8161.8161.3	NAHSATTWSGQYVGGAEAR	R	I	0.997	4.74	0.524	2			654.974	1961.9	1962.91	3	0.001339	0.6822	2879.77	5082920	7852640	86	104	TRUE
(Sample #1)	VL1-, BirA-	replicate 1	(S.avidinii)	Streptavidin	UniProt_Human_SwissProt_contam_2020205.fasta	16622	1	5	10	218	0.0115	0.431	possibly correct	TRUE	02_V1.7892.7892.3	NAHSATTWSGQYVGGAEAR	R	I	0.997	4.65	0.531	2			654.974	1961.9	1962.91	3	0.000722	0.3678	2837.73	73473700	105407000	86	104	TRUE
(Sample #1)	VL1-, BirA-	replicate 1	(S.avidinii)	Streptavidin	UniProt_Human_SwissProt_contam_2020205.fasta	16622	1	5	10	218	0.0115	0.431	possibly correct	TRUE	02_V1.8035.8035.3	NAHSATTWSGQYVGGAEAR	R	I	0.997	4.61	0.538	2			654.974	1961.9	1962.91	3	0.002611	1.33	2859.15	9171180	14566000	86	104	TRUE
(Sample #1)	VL1-, BirA-	replicate 1	(S.avidinii)	Streptavidin	UniProt_Human_SwissProt_contam_2020205.fasta	16622	1	5	10	218	0.0115	0.431	possibly correct	TRUE	02_V1.21197.21197.4	NAHSATTWSGQYVGGAEARINTQWLLTSGTTEANAWK	R	S	0.997	3.57	0.41	2			995.485	3977.91	3977.92	4	1	-0.6041	4761.89	132380	141432	86	122	TRUE
(Sample #1)	VL1-, BirA-	replicate 1	(S.avidinii)	Streptavidin	UniProt_Human_SwissProt_contam_2020205.fasta	16622	1	5	10	218	0.0115	0.431	possibly correct	TRUE	02_V1.7921.7921.2	STLVGHDTFTK	K	V	0.97	1.76	0.323	2			603.814	1205.61	1205.62	2	1.004	0.9525	2841.9	125762	125698	123	133	TRUE
(Sample #1)	VL1-, BirA-	replicate 1	(S.avidinii)	Streptavidin	UniProt_Human_SwissProt_contam_2020205.fasta	16622	1	5	10	218	0.0115	0.431	possibly correct	TRUE	02_V1.6391.6391.3	STLVGHDTFTK	K	V	0.976	2.5	0.173	2			402.544	1204.61	1205.62	3	-0.000259	-0.2148	2599.05	885427	1788740	123	133	TRUE
(Sample #1)	VL1-, BirA-	replicate 1	(S.avidinii)	Streptavidin	UniProt_Human_SwissProt_contam_2020205.fasta	16622	1	5	10	218	0.0115	0.431	possibly correct	TRUE	02_V1.7173.7173.2	STLVGHDTFTK	K	V	0.982	2.19	0.266	2			603.312	1204.61	1205.62	2	-0.000252	-0.209	2725.27	230343	309826	123	133	TRUE
(Sample #1)	VL1-, BirA-	replicate 1	(S.avidinii)	Streptavidin	UniProt_Human_SwissProt_contam_2020205.fasta	16622	1	5	10	218	0.0115	0.431	possibly correct	TRUE	02_V1.6160.6160.3	STLVGHDTFTK	K	V	0.984	2.43	0.257	2			402.543	1204.61	1205.62	3	-0.000341	-0.2828	2557.49	1249480	1755710	123	133	TRUE
(Sample #1)	VL1-, BirA-	replicate 1	(S.avidinii)	Streptavidin	UniProt_Human_SwissProt_contam_2020205.fasta	16622	1	5	10	218	0.0115	0.431	possibly correct	TRUE	02_V1.7305.7305.2	STLVGHDTFTK	K	V	0.996	1.96	0.391	2			603.312	1204.61	1205.62	2	0.000541	0.4487	2746.33	184659	188434	123	133	TRUE
(Sample #1)	VL1-, BirA-	replicate 1	(S.avidinii)	Streptavidin	UniProt_Human_SwissProt_contam_2020205.fasta	16622	1	5	10	218	0.0115	0.431	possibly correct	TRUE	02_V1.7549.7549.2	STLVGHDTFTK	K	V	0.996	2.21	0.403	2			603.312	1204.61	1205.62	2	0.000645	0.535	2787.1	159405	146484	123	133	TRUE
(Sample #1)	VL1-, BirA-	replicate 1	(S.avidinii)	Streptavidin	UniProt_Human_SwissProt_contam_2020205.fasta	16622	1	5	10	218	0.0115	0.431	possibly correct	TRUE	02_V1.6044.6044.3	STLVGHDTFTK	K	V	0.996	2.18	0.308	2			402.544	1204.61	1205.62	3	0.000591	0.4902	2537.18	13735600	13369400	123	133	TRUE
(Sample #1)	VL1-, BirA-	replicate 1	(S.avidinii)	Streptavidin	UniProt_Human_SwissProt_contam_2020205.fasta	16622	1	5	10	218	0.0115	0.431	possibly correct	TRUE	02_V1.6033.6033.2	STLVGHDTFTK	K	V	0.997	2.75	0.463	2			603.313	1204.61	1205.62	2	0.001567	1.3	2535.29	98773000	79568300	123	133	TRUE
(Sample #1)	VL1-, BirA-	replicate 1	(S.avidinii)	Streptavidin	UniProt_Human_SwissProt_contam_2020205.fasta	16622	1	5	10	218	0.0115	0.431	possibly correct	TRUE	02_V1.6637.6637.2	STLVGHDTFTK	K	V	0.997	2.74	0.475	2			603.312	1204.61	1205.62	2	0.000609	0.5051	2638.72	627338	525636	123	133	TRUE
(Sample #1)	VL1-, BirA-	replicate 1	(S.avidinii)	Streptavidin	UniProt_Human_SwissProt_contam_2020205.fasta	16622	1	5	10	218	0.0115	0.431	possibly correct	TRUE	02_V1.5907.5907.3	STLVGHDTFTK	K	V	0.997	2.84	0.385	2			402.544	1204.61	1205.62	3	-0.000183	-0.1518	2516.8	2091110	4091180	123	133	TRUE
(Sample #1)	VL1-, BirA-	replicate 1	(S.avidinii)	Streptavidin	UniProt_Human_SwissProt_contam_2020205.fasta	16622	1	5	10	218	0.0115	0.431	possibly correct	TRUE	02_V1.6379.6379.2	STLVGHDTFTK	K	V	0.997	2.97	0.486	2			603.312	1204.61	1205.62	2	-7.3e-05	-0.06055	2596.21	1448070	1408900	123	133	TRUE
(Sample #1)	VL1-, BirA-	replicate 1	(S.avidinii)	Streptavidin	UniProt_Human_SwissProt_contam_2020205.fasta	16622	1	5	10	218	0.0115	0.431	possibly correct	TRUE	02_V1.6483.6483.2	STLVGHDTFTK	K	V	0.997	2.69	0.546	2			603.312	1204.61	1205.62	2	0.001215	1.008	2616.35	927802	1054590	123	133	TRUE
(Sample #1)	VL1-, BirA-	replicate 1	(S.avidinii)	Streptavidin	UniProt_Human_SwissProt_contam_2020205.fasta	16622	1	5	10	218	0.0115	0.431	possibly correct	TRUE	02_V1.6150.6150.2	STLVGHDTFTK	K	V	0.997	2.99	0.5	2			603.312	1204.61	1205.62	2	-0.000146	-0.1211	2555.73	5519340	4813960	123	133	TRUE
(Sample #1)	VL1-, BirA-	replicate 1	(S.avidinii)	Streptavidin	UniProt_Human_SwissProt_contam_2020205.fasta	16622	1	5	10	218	0.0115	0.431	possibly correct	TRUE	02_V1.6265.6265.2	STLVGHDTFTK	K	V	0.997	3.01	0.509	2			603.312	1204.61	1205.62	2	0.000218	0.1808	2575.89	2049360	1787120	123	133	TRUE
(Sample #1)	VL1-, BirA-	replicate 1	(S.avidinii)	Streptavidin	UniProt_Human_SwissProt_contam_2020205.fasta	16622	1	5	10	218	0.0115	0.431	possibly correct	TRUE	02_V1.6765.6765.2	STLVGHDTFTK	K	V	0.997	2.69	0.567	2			603.312	1204.61	1205.62	2	0.000291	0.2414	2658.98	416262	376902	123	133	TRUE
(Sample #1)	VL1-, BirA-	replicate 1	(S.avidinii)	Streptavidin	UniProt_Human_SwissProt_contam_2020205.fasta	16622	1	5	10	218	0.0115	0.431	possibly correct	TRUE	02_V1.5897.5897.2	STLVGHDTFTK	K	V	0.997	3.2	0.509	2			603.312	1204.61	1205.62	2	-0.000317	-0.2629	2514.84	511999	892564	123	133	TRUE
(Sample #1)	VL1-, BirA-	replicate 1	(S.avidinii)	Streptavidin	UniProt_Human_SwissProt_contam_2020205.fasta	16622	1	5	10	218	0.0115	0.431	possibly correct	TRUE	02_V1.22884.22884.3	YDSAPATDGSGTALGWTVAWK	R	N	0.966	1.94	0.314	2			718.677	2153.01	2154.01	3	0.003114	1.446	5037.23	83436.2	82350	61	81	TRUE
(Sample #1)	VL1-, BirA-	replicate 1	(S.avidinii)	Streptavidin	UniProt_Human_SwissProt_contam_2020205.fasta	16622	1	5	10	218	0.0115	0.431	possibly correct	TRUE	02_V1.23341.23341.3	YDSAPATDGSGTALGWTVAWK	R	N	0.997	2.81	0.384	2			718.677	2153.01	2154.01	3	0.002477	1.15	5118.37	200898	198954	61	81	TRUE
(Sample #1)	VL1-, BirA-	replicate 1	(S.avidinii)	Streptavidin	UniProt_Human_SwissProt_contam_2020205.fasta	16622	1	5	10	218	0.0115	0.431	possibly correct	TRUE	02_V1.22407.22407.2	YDSAPATDGSGTALGWTVAWK	R	N	0.997	2.76	0.516	2			1077.51	2153.01	2154.01	2	0.00386	1.792	4956.98	75863.1	91851	61	81	TRUE
(Sample #1)	VL1-, BirA-	replicate 1	(S.avidinii)	Streptavidin	UniProt_Human_SwissProt_contam_2020205.fasta	16622	1	5	10	218	0.0115	0.431	possibly correct	TRUE	02_V1.22779.22779.3	YDSAPATDGSGTALGWTVAWK	R	N	0.997	3.09	0.52	2			718.676	2153.01	2154.01	3	0.000114	0.05292	5016.27	201240	203584	61	81	TRUE
(Sample #1)	VL1-, BirA-	replicate 1	(S.avidinii)	Streptavidin	UniProt_Human_SwissProt_contam_2020205.fasta	16622	1	5	10	218	0.0115	0.431	possibly correct	TRUE	02_V1.23774.23774.2	YDSAPATDGSGTALGWTVAWK	R	N	0.997	3.42	0.606	2			1077.51	2153.01	2154.01	2	0.00034	0.1578	5186.3	102620	152346	61	81	TRUE
(Sample #1)	VL1-, BirA-	replicate 1	(S.avidinii)	Streptavidin	UniProt_Human_SwissProt_contam_2020205.fasta	16622	1	5	10	218	0.0115	0.431	possibly correct	TRUE	02_V1.23891.23891.2	YDSAPATDGSGTALGWTVAWK	R	N	0.997	3.8	0.579	2			1077.51	2153.01	2154.01	2	0.000995	0.4619	5206.79	90856.6	128186	61	81	TRUE
(Sample #1)	VL1-, BirA-	replicate 1	(S.avidinii)	Streptavidin	UniProt_Human_SwissProt_contam_2020205.fasta	16622	1	5	10	218	0.0115	0.431	possibly correct	TRUE	02_V1.23638.23638.2	YDSAPATDGSGTALGWTVAWK	R	N	0.997	4.05	0.596	2			1077.51	2153.01	2154.01	2	-0.000332	-0.1541	5165.14	157616	251073	61	81	TRUE
(Sample #1)	VL1-, BirA-	replicate 1	(S.avidinii)	Streptavidin	UniProt_Human_SwissProt_contam_2020205.fasta	16622	1	5	10	218	0.0115	0.431	possibly correct	TRUE	02_V1.23001.23001.2	YDSAPATDGSGTALGWTVAWK	R	N	0.997	4.24	0.617	2			1077.51	2153.01	2154.01	2	0.001004	0.4661	5060.42	246788	485496	61	81	TRUE
(Sample #1)	VL1-, BirA-	replicate 1	(S.avidinii)	Streptavidin	UniProt_Human_SwissProt_contam_2020205.fasta	16622	1	5	10	218	0.0115	0.431	possibly correct	TRUE	02_V1.23111.23111.2	YDSAPATDGSGTALGWTVAWK	R	N	0.997	4.01	0.642	2			1077.51	2153.01	2154.01	2	-0.000355	-0.1648	5080.73	180651	257195	61	81	TRUE
(Sample #1)	VL1-, BirA-	replicate 1	(S.avidinii)	Streptavidin	UniProt_Human_SwissProt_contam_2020205.fasta	16622	1	5	10	218	0.0115	0.431	possibly correct	TRUE	02_V1.22898.22898.2	YDSAPATDGSGTALGWTVAWK	R	N	0.997	4.76	0.602	2			1077.51	2153.01	2154.01	2	0.000865	0.4016	5039.53	489111	910272	61	81	TRUE
(Sample #1)	VL1-, BirA-	replicate 1	(S.avidinii)	Streptavidin	UniProt_Human_SwissProt_contam_2020205.fasta	16622	1	5	10	218	0.0115	0.431	possibly correct	TRUE	02_V1.23496.23496.2	YDSAPATDGSGTALGWTVAWK	R	N	0.997	4.75	0.61	2			1077.51	2153.01	2154.01	2	9.4e-05	0.04364	5143.19	310186	583075	61	81	TRUE
(Sample #1)	VL1-, BirA-	replicate 1	(S.avidinii)	Streptavidin	UniProt_Human_SwissProt_contam_2020205.fasta	16622	1	5	10	218	0.0115	0.431	possibly correct	TRUE	02_V1.23219.23219.2	YDSAPATDGSGTALGWTVAWK	R	N	0.997	4.31	0.673	2			1077.51	2153.01	2154.01	2	0.001735	0.8055	5101.1	219306	281175	61	81	TRUE
(Sample #1)	VL1-, BirA-	replicate 1	(S.avidinii)	Streptavidin	UniProt_Human_SwissProt_contam_2020205.fasta	16622	1	5	10	218	0.0115	0.431	possibly correct	TRUE	02_V1.22795.22795.2	YDSAPATDGSGTALGWTVAWK	R	N	0.997	4.79	0.641	2			1077.51	2153.01	2154.01	2	0.00071	0.3296	5019.32	937111	1913680	61	81	TRUE
(Sample #1)	VL1-, BirA-	replicate 1	(S.avidinii)	Streptavidin	UniProt_Human_SwissProt_contam_2020205.fasta	16622	1	5	10	218	0.0115	0.431	possibly correct	TRUE	02_V1.23370.23370.2	YDSAPATDGSGTALGWTVAWK	R	N	0.997	5.36	0.632	2			1077.51	2153.01	2154.01	2	0.000857	0.3979	5122.43	4492720	9100710	61	81	TRUE
(Sample #1)	VL1-, BirA-	replicate 1	(S.avidinii)	Streptavidin	UniProt_Human_SwissProt_contam_2020205.fasta	16622	1	5	10	218	0.0115	0.431	possibly correct	TRUE	02_V1.22547.22547.2	YDSAPATDGSGTALGWTVAWK	R	N	0.997	5.39	0.647	2			1077.51	2153.01	2154.01	2	0.000733	0.3403	4978.58	10561200	20658000	61	81	TRUE
(Sample #1)	VL1-, BirA-	replicate 1	(S.avidinii)	Streptavidin	UniProt_Human_SwissProt_contam_2020205.fasta	16622	1	5	10	218	0.0115	0.431	correct	TRUE	02_V1.22685.22685.2	YDSAPATDGSGTALGWTVAWK	R	N	0.997	5.31	0.67	2			1077.51	2153.01	2154.01	2	0.000227	0.1054	4998.85	6495830	13769300	61	81	TRUE
(Sample #1)	VL1-, BirA-	replicate 1	(S.avidinii)	Streptavidin	UniProt_Human_SwissProt_contam_2020205.fasta	16622	1	5	10	218	0.0115	0.431	possibly correct	TRUE	02_V1.22666.22666.3	YDSAPATDGSGTALGWTVAWK	R	N	0.997	5.2	0.603	2			718.676	2153.01	2154.01	3	0.00068	0.3157	4995.69	1782150	2553290	61	81	TRUE
(Sample #1)	VL1-, BirA-	replicate 1	ATP synthase subunit beta, mitochondrial OS=Homo sapiens OX=9606 GN=ATP5F1B PE=1 SV=3	P06576	UniProt_Human_SwissProt_contam_2020205.fasta	56560.6	1	2	2	2	0.000105	0.0567	possibly correct	TRUE	02_V1.23530.23530.2	AIAELGIYPAVDPLDSTSR	R	I	0.981	2.53	0.393	2			995.02	1988.03	1988.03	2	0.9991	-1.841	5148.77	113892	222656	388	406	TRUE
(Sample #1)	VL1-, BirA-	replicate 1	ATP synthase subunit beta, mitochondrial OS=Homo sapiens OX=9606 GN=ATP5F1B PE=1 SV=3	P06576	UniProt_Human_SwissProt_contam_2020205.fasta	56560.6	1	2	2	2	0.000105	0.0567	possibly correct	TRUE	02_V1.14059.14059.2	IGLFGGAGVGK	K	T	0.997	2.31	0.424	2			488.285	974.556	975.562	2	0.000636	0.6519	3749.99	233064	272077	202	212	TRUE
(Sample #1)	VL1-, BirA-	replicate 1	Protein-L-isoaspartate(D-aspartate) O-methyltransferase OS=Homo sapiens OX=9606 GN=PCMT1 PE=1 SV=4	P22061	UniProt_Human_SwissProt_contam_2020205.fasta	24636.8	0.912	1	1	1	5.27e-05	0.0617	possibly correct	TRUE	02_V1.4696.4696.3	SGGASHSELIHNLR	K	K	0.977	2.33	0.248	2			493.255	1476.74	1477.75	3	-0.00038	-0.2571	2300.66	94461.9	108444	5	18	TRUE
(Sample #1)	VL1-, BirA-	replicate 1	60S ribosomal protein L34 OS=Homo sapiens OX=9606 GN=RPL34 PE=1 SV=3	P49207	UniProt_Human_SwissProt_contam_2020205.fasta	13293.1	1	1	1	1	5.27e-05	0.0684	possibly correct	TRUE	02_V1.10554.10554.2	AFLIEEQK	R	I	0.987	2.03	0.298	2			489.269	976.523	977.53	2	6.9e-05	0.07059	3249.03	739508	1093400	94	101	TRUE
(Sample #1)	VL1-, BirA-	replicate 1	Keratin, type II cytoskeletal 6C OS=Homo sapiens OX=9606 GN=KRT6C PE=1 SV=3	P48668	UniProt_Human_SwissProt_contam_2020205.fasta	60026.7	1	6	6	6	0.000316	0.282	possibly correct	TRUE	02_V1.22242.22242.2	ADTLTDEINFLR	K	A	0.997	2.99	0.362	2			704.36	1406.71	1407.71	2	0.001078	0.7658	4927.98	136261	168436	288	299	TRUE
(Sample #1)	VL1-, BirA-	replicate 1	Keratin, type II cytoskeletal 6C OS=Homo sapiens OX=9606 GN=KRT6C PE=1 SV=3	P48668	UniProt_Human_SwissProt_contam_2020205.fasta	60026.7	1	6	6	6	0.000316	0.282	possibly correct	TRUE	02_V1.10070.10070.2	AIGGGLSSVGGGSSTIK	R	Y	0.997	2.97	0.518	2			724.391	1446.77	1447.78	2	-0.000507	-0.3502	3175.57	309522	462795	534	550	TRUE
(Sample #1)	VL1-, BirA-	replicate 1	Keratin, type II cytoskeletal 6C OS=Homo sapiens OX=9606 GN=KRT6C PE=1 SV=3	P48668	UniProt_Human_SwissProt_contam_2020205.fasta	60026.7	1	6	6	6	0.000316	0.282	possibly correct	FALSE	02_V1.6015.6015.2	AQYEEIAQR	K	S	0.996	2.16	0.395	2			554.275	1106.54	1107.54	2	0.000651	0.5878	2532.6	1105940	663193	339	347	FALSE
(Sample #1)	VL1-, BirA-	replicate 1	Keratin, type II cytoskeletal 6C OS=Homo sapiens OX=9606 GN=KRT6C PE=1 SV=3	P48668	UniProt_Human_SwissProt_contam_2020205.fasta	60026.7	1	6	6	6	0.000316	0.282	possibly correct	TRUE	02_V1.7904.7904.2	GSGGLGGAcGGAGFGSR	R	S	0.992	2.52	0.469	2	c9: Carbamidomethyl (+57.02)		712.818	1423.62	1424.63	2	-0.004687	-3.29	2839.29	99004.8	175512	43	59	TRUE
(Sample #1)	VL1-, BirA-	replicate 1	Keratin, type II cytoskeletal 6C OS=Homo sapiens OX=9606 GN=KRT6C PE=1 SV=3	P48668	UniProt_Human_SwissProt_contam_2020205.fasta	60026.7	1	6	6	6	0.000316	0.282	possibly correct	TRUE	02_V1.11715.11715.2	ISIGGGScAISGGYGSR	R	A	0.997	2.72	0.502	2	c8: Carbamidomethyl (+57.02)		799.884	1597.75	1598.76	2	0.0008127	0.5083	3419.57	80519.7	119639	70	86	TRUE
(Sample #1)	VL1-, BirA-	replicate 1	Keratin, type II cytoskeletal 6C OS=Homo sapiens OX=9606 GN=KRT6C PE=1 SV=3	P48668	UniProt_Human_SwissProt_contam_2020205.fasta	60026.7	1	6	6	6	0.000316	0.282	possibly correct	FALSE	02_V1.18884.18884.2	LALDVEIATYR	K	K	0.997	2.75	0.373	2			632.351	1262.69	1263.69	2	0.000192	0.1519	4422.72	108731	243100	456	466	FALSE
(Sample #1)	VL1-, BirA-	replicate 1	Keratin, type II cytoskeletal 6C OS=Homo sapiens OX=9606 GN=KRT6C PE=1 SV=3	P48668	UniProt_Human_SwissProt_contam_2020205.fasta	60026.7	1	6	6	6	0.000316	0.282	possibly correct	FALSE	02_V1.3519.3519.3	NKYEDEINKR	K	T	0.997	2.32	0.372	2			436.89	1307.65	1308.65	3	0.00071	0.5425	2049.99	153324	257717	251	260	FALSE
(Sample #1)	VL1-, BirA-	replicate 1	Keratin, type II cytoskeletal 6C OS=Homo sapiens OX=9606 GN=KRT6C PE=1 SV=3	P48668	UniProt_Human_SwissProt_contam_2020205.fasta	60026.7	1	6	6	6	0.000316	0.282	possibly correct	FALSE	02_V1.3609.3609.3	NKYEDEINKR	K	T	0.997	3.5	0.441	2			436.89	1307.65	1308.65	3	0.000338	0.2583	2070.91	1709890	2455500	251	260	FALSE
(Sample #1)	VL1-, BirA-	replicate 1	Keratin, type II cytoskeletal 6C OS=Homo sapiens OX=9606 GN=KRT6C PE=1 SV=3	P48668	UniProt_Human_SwissProt_contam_2020205.fasta	60026.7	1	6	6	6	0.000316	0.282	possibly correct	FALSE	02_V1.24103.24103.2	NLDLDSIIAEVK	R	A	0.997	3.7	0.486	2			665.366	1328.72	1329.73	2	-0.000559	-0.4204	5242.99	946961	1992100	327	338	FALSE
(Sample #1)	VL1-, BirA-	replicate 1	Keratin, type II cytoskeletal 6C OS=Homo sapiens OX=9606 GN=KRT6C PE=1 SV=3	P48668	UniProt_Human_SwissProt_contam_2020205.fasta	60026.7	1	6	6	6	0.000316	0.282	possibly correct	TRUE	02_V1.17886.17886.2	NMQDLVEDLK	R	N	0.982	2.78	0.167	2			602.798	1203.58	1204.59	2	-0.000263	-0.2183	4283.35	168313	281722	241	250	TRUE
(Sample #1)	VL1-, BirA-	replicate 1	Keratin, type II cytoskeletal 6C OS=Homo sapiens OX=9606 GN=KRT6C PE=1 SV=3	P48668	UniProt_Human_SwissProt_contam_2020205.fasta	60026.7	1	6	6	6	0.000316	0.282	possibly correct	FALSE	02_V1.9110.9110.2	QLDSIVGER	R	G	0.996	2.1	0.378	2			508.772	1015.53	1016.54	2	0.000363	0.3571	3032.43	1505090	1359820	224	232	FALSE
(Sample #1)	VL1-, BirA-	replicate 1	Keratin, type II cytoskeletal 6C OS=Homo sapiens OX=9606 GN=KRT6C PE=1 SV=3	P48668	UniProt_Human_SwissProt_contam_2020205.fasta	60026.7	1	6	6	6	0.000316	0.282	possibly correct	FALSE	02_V1.24310.24310.2	QNLEPLFEQYINNLR	R	R	0.997	3.21	0.482	2			945.988	1889.96	1890.97	2	-0.002611	-1.381	5281.63	126321	288611	208	222	FALSE
(Sample #1)	VL1-, BirA-	replicate 1	Keratin, type II cytoskeletal 6C OS=Homo sapiens OX=9606 GN=KRT6C PE=1 SV=3	P48668	UniProt_Human_SwissProt_contam_2020205.fasta	60026.7	1	6	6	6	0.000316	0.282	possibly correct	FALSE	02_V1.12989.12989.2	WTLLQEQGTK	K	T	0.997	3.01	0.461	2			602.322	1202.63	1203.64	2	0.000258	0.2144	3601.43	608887	835781	195	204	FALSE
(Sample #1)	VL1-, BirA-	replicate 1	Keratin, type II cytoskeletal 6C OS=Homo sapiens OX=9606 GN=KRT6C PE=1 SV=3	P48668	UniProt_Human_SwissProt_contam_2020205.fasta	60026.7	1	6	6	6	0.000316	0.282	possibly correct	FALSE	02_V1.3004.3004.2	YEDEINKR	K	T	0.984	1.8	0.293	2			533.762	1065.51	1066.52	2	0.000543	0.5091	1935.15	610491	890589	253	260	FALSE
(Sample #1)	VL1-, BirA-	replicate 1	Keratin, type II cytoskeletal 6C OS=Homo sapiens OX=9606 GN=KRT6C PE=1 SV=3	P48668	UniProt_Human_SwissProt_contam_2020205.fasta	60026.7	1	6	6	6	0.000316	0.282	possibly correct	TRUE	02_V1.8841.8841.2	YEELQVTAGR	K	H	0.997	2.87	0.384	2			583.296	1164.58	1165.58	2	0.000607	0.5208	2989.37	1241860	1092300	360	369	TRUE
(Sample #1)	VL1-, BirA-	replicate 1	FACT complex subunit SPT16 OS=Homo sapiens OX=9606 GN=SUPT16H PE=1 SV=1	Q9Y5B9	UniProt_Human_SwissProt_contam_2020205.fasta	119917	1	4	4	4	0.000211	0.0449	possibly correct	TRUE	02_V1.21714.21714.2	EELEFEVPFR	K	D	0.989	2.16	0.308	2			647.819	1293.62	1294.63	2	7.7e-05	0.05948	4839.73	88563.3	144478	793	802	TRUE
(Sample #1)	VL1-, BirA-	replicate 1	FACT complex subunit SPT16 OS=Homo sapiens OX=9606 GN=SUPT16H PE=1 SV=1	Q9Y5B9	UniProt_Human_SwissProt_contam_2020205.fasta	119917	1	4	4	4	0.000211	0.0449	possibly correct	TRUE	02_V1.15768.15768.2	INFYcPGSALGR	R	N	0.991	2.5	0.404	2	c5: Carbamidomethyl (+57.02)		677.83	1353.65	1354.66	2	-0.004157	-3.069	3991.06	187596	291717	570	581	TRUE
(Sample #1)	VL1-, BirA-	replicate 1	FACT complex subunit SPT16 OS=Homo sapiens OX=9606 GN=SUPT16H PE=1 SV=1	Q9Y5B9	UniProt_Human_SwissProt_contam_2020205.fasta	119917	1	4	4	4	0.000211	0.0449	possibly correct	TRUE	02_V1.19020.19020.2	NEGNIFPNPEATFVK	R	E	0.987	2.7	0.326	2			838.919	1675.82	1676.83	2	0.002978	1.776	4441.56	91059.6	167828	582	596	TRUE
(Sample #1)	VL1-, BirA-	replicate 1	FACT complex subunit SPT16 OS=Homo sapiens OX=9606 GN=SUPT16H PE=1 SV=1	Q9Y5B9	UniProt_Human_SwissProt_contam_2020205.fasta	119917	1	4	4	4	0.000211	0.0449	possibly correct	TRUE	02_V1.14049.14049.2	QDSLVINLNR	K	S	0.996	2.78	0.298	2			586.325	1170.64	1171.64	2	-0.000322	-0.2748	3748.56	303895	347376	648	657	TRUE
(Sample #1)	VL1-, BirA-	replicate 1	T-complex protein 1 subunit epsilon OS=Homo sapiens OX=9606 GN=CCT5 PE=1 SV=1	P48643	UniProt_Human_SwissProt_contam_2020205.fasta	59672.4	1	2	2	2	0.000105	0.0481	possibly correct	TRUE	02_V1.14710.14710.2	ISDSVLVDIK	K	D	0.971	2.33	0.358	2			544.816	1087.62	1088.62	2	0.005002	4.595	3840.68	141340	163657	151	160	TRUE
(Sample #1)	VL1-, BirA-	replicate 1	T-complex protein 1 subunit epsilon OS=Homo sapiens OX=9606 GN=CCT5 PE=1 SV=1	P48643	UniProt_Human_SwissProt_contam_2020205.fasta	59672.4	1	2	2	2	0.000105	0.0481	possibly correct	TRUE	02_V1.24349.24349.2	LGFAGLVQEISFGTTK	K	D	0.997	3.67	0.411	2			834.454	1666.89	1667.9	2	0.000927	0.5558	5288.82	177885	381178	353	368	TRUE
(Sample #1)	VL1-, BirA-	replicate 1	FAS-associated factor 2 OS=Homo sapiens OX=9606 GN=FAF2 PE=1 SV=2	Q96CS3	UniProt_Human_SwissProt_contam_2020205.fasta	52624.4	0.997	1	1	1	5.27e-05	0.0337	possibly correct	TRUE	02_V1.21862.21862.2	NTLcAPEVISLINTR	R	M	0.997	2.79	0.438	2	c4: Carbamidomethyl (+57.02)		850.953	1699.89	1700.9	2	-0.0005923	-0.3482	4860.95	83703.6	143940	191	205	TRUE
(Sample #1)	VL1-, BirA-	replicate 1	DNA mismatch repair protein Msh6 OS=Homo sapiens OX=9606 GN=MSH6 PE=1 SV=2	P52701	UniProt_Human_SwissProt_contam_2020205.fasta	152790	0.977	1	1	1	5.27e-05	0.00809	possibly correct	TRUE	02_V1.13492.13492.2	LANLPEEVIQK	R	G	0.982	2.19	0.34	2			627.36	1252.7	1253.71	2	0.001711	1.365	3671.71	251603	202098	1305	1315	TRUE
(Sample #1)	VL1-, BirA-	replicate 1	Nuclear mitotic apparatus protein 1 OS=Homo sapiens OX=9606 GN=NUMA1 PE=1 SV=2	Q14980	UniProt_Human_SwissProt_contam_2020205.fasta	238260	1	2	2	2	0.000105	0.0151	possibly correct	TRUE	02_V1.17512.17512.2	LEILQQQLQVANEAR	K	D	0.957	1.81	0.363	2			876.986	1751.96	1752.96	2	0.003878	2.212	4231.81	87690.1	130592	617	631	TRUE
(Sample #1)	VL1-, BirA-	replicate 1	Nuclear mitotic apparatus protein 1 OS=Homo sapiens OX=9606 GN=NUMA1 PE=1 SV=2	Q14980	UniProt_Human_SwissProt_contam_2020205.fasta	238260	1	2	2	2	0.000105	0.0151	possibly correct	TRUE	02_V1.23801.23801.3	VEFATLQEALAHALTEK	R	E	0.997	3.31	0.496	2			624.336	1869.99	1870.99	3	0.001267	0.6772	5191.72	111991	102329	1043	1059	TRUE
(Sample #1)	VL1-, BirA-	replicate 1	Importin subunit beta-1 OS=Homo sapiens OX=9606 GN=KPNB1 PE=1 SV=2	Q14974	UniProt_Human_SwissProt_contam_2020205.fasta	97171.3	0.884	1	1	1	5.27e-05	0.0103	possibly correct	TRUE	02_V1.11013.11013.2	VAALQNLVK	R	I	0.959	1.8	0.281	2			478.301	954.587	955.594	2	0.000926	0.969	3313.86	85802.8	456358	235	243	TRUE
(Sample #1)	VL1-, BirA-	replicate 1	Ubiquitin-40S ribosomal protein S27a OS=Homo sapiens OX=9606 GN=RPS27A PE=1 SV=2	P62979	UniProt_Human_SwissProt_contam_2020205.fasta	17965.6	1	2	2	2	0.000105	0.16	possibly correct	TRUE	02_V1.17485.17485.2	TITLEVEPSDTIENVK	K	A	0.997	3.76	0.383	2			894.468	1786.92	1787.93	2	0.000228	0.1275	4228.15	261994	507736	12	27	TRUE
(Sample #1)	VL1-, BirA-	replicate 1	Ubiquitin-40S ribosomal protein S27a OS=Homo sapiens OX=9606 GN=RPS27A PE=1 SV=2	P62979	UniProt_Human_SwissProt_contam_2020205.fasta	17965.6	1	2	2	2	0.000105	0.16	possibly correct	TRUE	02_V1.7696.7696.2	TLSDYNIQK	R	E	0.987	2.3	0.399	2			541.281	1080.55	1081.55	2	0.00314	2.903	2809.14	378084	366501	55	63	TRUE
(Sample #1)	VL1-, BirA-	replicate 1	3-hydroxyacyl-CoA dehydrogenase type-2 OS=Homo sapiens OX=9606 GN=HSD17B10 PE=1 SV=3	Q99714	UniProt_Human_SwissProt_contam_2020205.fasta	26923.1	1	2	2	2	0.000105	0.165	possibly correct	TRUE	02_V1.19622.19622.2	LVGQGASAVLLDLPNSGGEAQAK	R	K	0.997	4.15	0.493	2			1098.09	2194.16	2195.17	2	0.001345	0.6127	4527.07	126285	157085	30	52	TRUE
(Sample #1)	VL1-, BirA-	replicate 1	3-hydroxyacyl-CoA dehydrogenase type-2 OS=Homo sapiens OX=9606 GN=HSD17B10 PE=1 SV=3	Q99714	UniProt_Human_SwissProt_contam_2020205.fasta	26923.1	1	2	2	2	0.000105	0.165	possibly correct	TRUE	02_V1.24837.24837.2	VMTIAPGLFGTPLLTSLPEK	R	V	0.997	2.92	0.508	2			1043.09	2084.16	2085.17	2	0.000958	0.4594	5394.78	69943.2	152083	193	212	TRUE
(Sample #1)	VL1-, BirA-	replicate 1	Peptidyl-prolyl cis-trans isomerase A OS=Homo sapiens OX=9606 GN=PPIA PE=1 SV=2	P62937	UniProt_Human_SwissProt_contam_2020205.fasta	18012.9	1	1	1	1	5.27e-05	0.0545	possibly correct	TRUE	02_V1.18666.18666.2	VSFELFADK	R	V	0.983	2.02	0.278	2			528.274	1054.53	1055.54	2	0.000278	0.2634	4392.29	181855	77154	20	28	TRUE
(Sample #1)	VL1-, BirA-	replicate 1	60S ribosomal protein L8 OS=Homo sapiens OX=9606 GN=RPL8 PE=1 SV=2	P62917	UniProt_Human_SwissProt_contam_2020205.fasta	28024.8	1	2	3	3	0.000158	0.105	possibly correct	TRUE	02_V1.6640.6640.3	ASGNYATVISHNPETK	R	K	0.997	3.43	0.472	2			563.612	1687.81	1688.82	3	-0.002002	-1.185	2639.11	187446	274358	129	144	TRUE
(Sample #1)	VL1-, BirA-	replicate 1	60S ribosomal protein L8 OS=Homo sapiens OX=9606 GN=RPL8 PE=1 SV=2	P62917	UniProt_Human_SwissProt_contam_2020205.fasta	28024.8	1	2	3	3	0.000158	0.105	possibly correct	TRUE	02_V1.6666.6666.2	ASGNYATVISHNPETK	R	K	0.997	3.95	0.611	2			844.915	1687.81	1688.82	2	-0.001722	-1.02	2643.04	276648	256329	129	144	TRUE
(Sample #1)	VL1-, BirA-	replicate 1	60S ribosomal protein L8 OS=Homo sapiens OX=9606 GN=RPL8 PE=1 SV=2	P62917	UniProt_Human_SwissProt_contam_2020205.fasta	28024.8	1	2	3	3	0.000158	0.105	possibly correct	TRUE	02_V1.6485.6485.2	AVVGVVAGGGR	R	I	0.997	2.82	0.538	2			471.281	940.548	941.553	2	0.0025	2.655	2616.61	93821	215777	164	174	TRUE
(Sample #1)	VL1-, BirA-	replicate 1	60S ribosomal protein L11 OS=Homo sapiens OX=9606 GN=RPL11 PE=1 SV=2	P62913	UniProt_Human_SwissProt_contam_2020205.fasta	20253.2	1	2	2	2	0.000105	0.124	possibly correct	TRUE	02_V1.3376.3376.2	IAVHcTVR	K	G	0.975	1.64	0.326	2	c5: Carbamidomethyl (+57.02)		478.261	954.507	955.514	2	0.0004877	0.5104	2027.11	138946	366374	68	75	TRUE
(Sample #1)	VL1-, BirA-	replicate 1	60S ribosomal protein L11 OS=Homo sapiens OX=9606 GN=RPL11 PE=1 SV=2	P62913	UniProt_Human_SwissProt_contam_2020205.fasta	20253.2	1	2	2	2	0.000105	0.124	possibly correct	TRUE	02_V1.16918.16918.2	VLEQLTGQTPVFSK	K	A	0.997	3.59	0.48	2			773.927	1545.84	1546.85	2	-0.001023	-0.6613	4149.42	680834	1052300	39	52	TRUE
(Sample #1)	VL1-, BirA-	replicate 1	60S ribosomal protein L10a OS=Homo sapiens OX=9606 GN=RPL10A PE=1 SV=2	P62906	UniProt_Human_SwissProt_contam_2020205.fasta	24832	0.993	1	1	1	5.27e-05	0.0369	possibly correct	TRUE	02_V1.7399.7399.2	ILGPGLNK	R	A	0.95	1.26	0.313	2			406.256	810.497	811.504	2	-2.9e-05	-0.03574	2761.37	159978	218400	123	130	TRUE
(Sample #1)	VL1-, BirA-	replicate 1	L-lactate dehydrogenase A chain OS=Homo sapiens OX=9606 GN=LDHA PE=1 SV=2	P00338	UniProt_Human_SwissProt_contam_2020205.fasta	36689.2	1	2	2	2	0.000105	0.0723	possibly correct	TRUE	02_V1.25390.25390.2	DLADELALVDVIEDK	K	L	0.997	4.04	0.525	2			829.43	1656.84	1657.85	2	-0.001536	-0.9265	5536.89	104238	160747	43	57	TRUE
(Sample #1)	VL1-, BirA-	replicate 1	L-lactate dehydrogenase A chain OS=Homo sapiens OX=9606 GN=LDHA PE=1 SV=2	P00338	UniProt_Human_SwissProt_contam_2020205.fasta	36689.2	1	2	2	2	0.000105	0.0723	possibly correct	TRUE	02_V1.10600.10600.2	LVIITAGAR	K	Q	0.98	2.09	0.303	2			457.295	912.575	913.583	2	-0.000504	-0.5517	3255.71	214447	644579	91	99	TRUE
(Sample #1)	VL1-, BirA-	replicate 1	Pyruvate dehydrogenase E1 component subunit beta, mitochondrial OS=Homo sapiens OX=9606 GN=PDHB PE=1 SV=3	P11177	UniProt_Human_SwissProt_contam_2020205.fasta	39233.4	0.995	1	1	1	5.27e-05	0.0446	possibly correct	TRUE	02_V1.22253.22253.2	VFLLGEEVAQYDGAYK	K	V	0.971	2.36	0.343	2			901.453	1800.89	1801.9	2	-0.001722	-0.9557	4929.7	88159	188717	53	68	TRUE
(Sample #1)	VL1-, BirA-	replicate 1	40S ribosomal protein S26 OS=Homo sapiens OX=9606 GN=RPS26 PE=1 SV=3	P62854	UniProt_Human_SwissProt_contam_2020205.fasta	13015.5	0.999	1	1	1	5.27e-05	0.13	possibly correct	TRUE	02_V1.24306.24306.2	DISEASVFDAYVLPK	R	L	0.997	3.82	0.552	2			827.423	1652.83	1653.84	2	0.000746	0.4511	5281.11	215631	379057	52	66	TRUE
(Sample #1)	VL1-, BirA-	replicate 1	Heat shock cognate 71 kDa protein OS=Homo sapiens OX=9606 GN=HSPA8 PE=1 SV=1	P11142	UniProt_Human_SwissProt_contam_2020205.fasta	70899.8	1	3	4	4	0.000211	0.0975	possibly correct	TRUE	02_V1.10157.10157.2	EIAEAYLGK	K	T	0.99	1.71	0.387	2			497.266	992.518	993.525	2	0.000391	0.3935	3188.41	255065	426545	129	137	TRUE
(Sample #1)	VL1-, BirA-	replicate 1	Heat shock cognate 71 kDa protein OS=Homo sapiens OX=9606 GN=HSPA8 PE=1 SV=1	P11142	UniProt_Human_SwissProt_contam_2020205.fasta	70899.8	1	3	4	4	0.000211	0.0975	possibly correct	TRUE	02_V1.18671.18671.2	IINEPTAAAIAYGLDK	R	K	0.993	2.5	0.476	2			830.449	1658.88	1659.9	2	-0.005322	-3.206	4392.95	99725.1	138197	172	187	TRUE
(Sample #1)	VL1-, BirA-	replicate 1	Heat shock cognate 71 kDa protein OS=Homo sapiens OX=9606 GN=HSPA8 PE=1 SV=1	P11142	UniProt_Human_SwissProt_contam_2020205.fasta	70899.8	1	3	4	4	0.000211	0.0975	possibly correct	TRUE	02_V1.10281.10281.3	SQIHDIVLVGGSTR	K	I	0.985	1.95	0.33	2			494.608	1480.8	1481.81	3	0.002019	1.363	3207.75	95932.2	236024	329	342	TRUE
(Sample #1)	VL1-, BirA-	replicate 1	Heat shock cognate 71 kDa protein OS=Homo sapiens OX=9606 GN=HSPA8 PE=1 SV=1	P11142	UniProt_Human_SwissProt_contam_2020205.fasta	70899.8	1	3	4	4	0.000211	0.0975	possibly correct	TRUE	02_V1.10301.10301.2	SQIHDIVLVGGSTR	K	I	0.996	1.96	0.531	2			741.908	1481.8	1481.81	2	1.001	-1.113	3210.64	83609.3	216756	329	342	TRUE
(Sample #1)	VL1-, BirA-	replicate 1	Heat shock cognate 71 kDa protein OS=Homo sapiens OX=9606 GN=HSPA8 PE=1 SV=1	P11142	UniProt_Human_SwissProt_contam_2020205.fasta	70899.8	1	3	4	4	0.000211	0.0975	possibly correct	FALSE	02_V1.13038.13038.2	TTPSYVAFTDTER	R	L	0.997	2.72	0.399	2			744.354	1486.69	1487.7	2	0.000291	0.1956	3608.37	336132	386993	37	49	FALSE
(Sample #1)	VL1-, BirA-	replicate 1	Heat shock cognate 71 kDa protein OS=Homo sapiens OX=9606 GN=HSPA8 PE=1 SV=1	P11142	UniProt_Human_SwissProt_contam_2020205.fasta	70899.8	1	3	4	4	0.000211	0.0975	possibly correct	FALSE	02_V1.6923.6923.2	VEIIANDQGNR	K	T	0.997	2.71	0.385	2			614.818	1227.62	1228.63	2	0.000246	0.2002	2683.31	611793	648058	26	36	FALSE
(Sample #1)	VL1-, BirA-	replicate 1	Heat shock cognate 71 kDa protein OS=Homo sapiens OX=9606 GN=HSPA8 PE=1 SV=1	P11142	UniProt_Human_SwissProt_contam_2020205.fasta	70899.8	1	3	4	4	0.000211	0.0975	possibly correct	FALSE	02_V1.6923.6923.2	VEILANDQGNR	K	T	0.997	2.71	0.385	2			614.818	1227.62	1228.63	2	0.000246	0.2002	2683.31	611793	648058	26	36	FALSE
(Sample #1)	VL1-, BirA-	replicate 1	Guanine nucleotide-binding protein G(I)/G(S)/G(T) subunit beta-1 OS=Homo sapiens OX=9606 GN=GNB1 PE=1 SV=3	P62873	UniProt_Human_SwissProt_contam_2020205.fasta	37377.5	0.954	1	1	1	5.27e-05	0.0324	possibly correct	TRUE	02_V1.17791.17791.2	LIIWDSYTTNK	K	V	0.99	1.96	0.387	2			677.356	1352.7	1353.71	2	-0.000989	-0.7306	4270.35	140233	331833	79	89	TRUE
(Sample #1)	VL1-, BirA-	replicate 1	116 kDa U5 small nuclear ribonucleoprotein component OS=Homo sapiens OX=9606 GN=EFTUD2 PE=1 SV=1	Q15029	UniProt_Human_SwissProt_contam_2020205.fasta	109438	1	5	5	5	0.000264	0.0679	possibly correct	TRUE	02_V1.14367.14367.2	EGPLcDELIR	R	N	0.982	1.91	0.318	2	c5: Carbamidomethyl (+57.02)		601.298	1200.58	1201.59	2	-0.0002183	-0.1817	3793.12	133172	190137	776	785	TRUE
(Sample #1)	VL1-, BirA-	replicate 1	116 kDa U5 small nuclear ribonucleoprotein component OS=Homo sapiens OX=9606 GN=EFTUD2 PE=1 SV=1	Q15029	UniProt_Human_SwissProt_contam_2020205.fasta	109438	1	5	5	5	0.000264	0.0679	possibly correct	TRUE	02_V1.13528.13528.3	GHVTQDAPIPGSPLYTIK	R	A	0.984	2.44	0.252	2			632.342	1894	1894.01	3	1.003	0.302	3676.52	194098	210635	855	872	TRUE
(Sample #1)	VL1-, BirA-	replicate 1	116 kDa U5 small nuclear ribonucleoprotein component OS=Homo sapiens OX=9606 GN=EFTUD2 PE=1 SV=1	Q15029	UniProt_Human_SwissProt_contam_2020205.fasta	109438	1	5	5	5	0.000264	0.0679	possibly correct	TRUE	02_V1.12615.12615.3	ILDAVVAQEPLHR	K	G	0.99	2.26	0.312	2			487.612	1459.82	1460.82	3	0.000501	0.343	3550.05	136058	165818	791	803	TRUE
(Sample #1)	VL1-, BirA-	replicate 1	116 kDa U5 small nuclear ribonucleoprotein component OS=Homo sapiens OX=9606 GN=EFTUD2 PE=1 SV=1	Q15029	UniProt_Human_SwissProt_contam_2020205.fasta	109438	1	5	5	5	0.000264	0.0679	possibly correct	TRUE	02_V1.19286.19286.3	TcFVDcLIEQTHPEIR	K	K	0.992	2.8	0.288	2	c2: Carbamidomethyl (+57.02), c6: Carbamidomethyl (+57.02)		673.32	2016.94	2017.95	3	-0.001133	-0.5613	4479.06	76188.2	123696	143	158	TRUE
(Sample #1)	VL1-, BirA-	replicate 1	116 kDa U5 small nuclear ribonucleoprotein component OS=Homo sapiens OX=9606 GN=EFTUD2 PE=1 SV=1	Q15029	UniProt_Human_SwissProt_contam_2020205.fasta	109438	1	5	5	5	0.000264	0.0679	possibly correct	TRUE	02_V1.20920.20920.2	YDWDLLAAR	K	S	0.997	1.63	0.46	2			561.783	1121.55	1122.56	2	-0.000222	-0.1978	4721.06	93130.5	69633	722	730	TRUE
(Sample #1)	VL1-, BirA-	replicate 1	Q04695	Q04695	UniProt_Human_SwissProt_contam_2020205.fasta	0	1	2	2	2	0.000105	0	possibly correct	TRUE	02_V1.8537.8537.2	ASLEGNLAETENR	K	Y	0.997	2.59	0.449	2			702.342	1402.67	1403.68	2	0.000978	0.6967	2939.92	99486.8	165516	0	0	TRUE
(Sample #1)	VL1-, BirA-	replicate 1	Q04695	Q04695	UniProt_Human_SwissProt_contam_2020205.fasta	0	1	2	2	2	0.000105	0	possibly correct	TRUE	02_V1.22502.22502.2	DAEDWFFSK	K	T	0.997	1.68	0.51	2			572.751	1143.49	1144.49	2	7.8e-05	0.06815	4972.07	78771.2	51636	0	0	TRUE
(Sample #1)	VL1-, BirA-	replicate 1	Q04695	Q04695	UniProt_Human_SwissProt_contam_2020205.fasta	0	1	2	2	2	0.000105	0	possibly correct	FALSE	02_V1.6302.6302.2	EVATNSELVQSGK	R	S	0.997	3.05	0.487	2			681.35	1360.68	1361.69	2	0.001137	0.835	2582.38	117791	220590	0	0	FALSE
(Sample #1)	VL1-, BirA-	replicate 1	Q04695	Q04695	UniProt_Human_SwissProt_contam_2020205.fasta	0	1	2	2	2	0.000105	0	possibly correct	FALSE	02_V1.9313.9313.2	TRLEQEIATYR	K	R	0.996	2.11	0.442	2			690.368	1378.72	1379.73	2	1e-06	0.0007248	3064.63	299351	534970	0	0	FALSE
(Sample #1)	VL1-, BirA-	replicate 1	Q04695	Q04695	UniProt_Human_SwissProt_contam_2020205.fasta	0	1	2	2	2	0.000105	0	possibly correct	FALSE	02_V1.14793.14793.2	VLDELTLAR	R	A	0.997	2.85	0.442	2			515.301	1028.59	1029.59	2	0.000456	0.4429	3852.25	614705	804275	0	0	FALSE
(Sample #1)	VL1-, BirA-	replicate 1	Pyrroline-5-carboxylate reductase 2 OS=Homo sapiens OX=9606 GN=PYCR2 PE=1 SV=1	Q96C36	UniProt_Human_SwissProt_contam_2020205.fasta	33637.8	0.822	1	1	1	5.27e-05	0.0375	possibly correct	TRUE	02_V1.10590.10590.2	GFTAAGILSAHK	R	I	0.955	1.37	0.353	2			586.825	1171.64	1172.64	2	0.00119	1.015	3254.28	237776	244352	18	29	TRUE
(Sample #1)	VL1-, BirA-	replicate 1	Eukaryotic translation initiation factor 4 gamma 1 OS=Homo sapiens OX=9606 GN=EIF4G1 PE=1 SV=4	Q04637	UniProt_Human_SwissProt_contam_2020205.fasta	175494	0.999	1	1	1	5.27e-05	0.00688	possibly correct	TRUE	02_V1.23423.23423.2	EAVGDLLDAFK	K	E	0.996	2.28	0.425	2			589.308	1176.6	1177.61	2	-0.000504	-0.428	5130.25	119000	115184	525	535	TRUE
(Sample #1)	VL1-, BirA-	replicate 1	tRNA methyltransferase 10 homolog C OS=Homo sapiens OX=9606 GN=TRMT10C PE=1 SV=2	Q7L0Y3	UniProt_Human_SwissProt_contam_2020205.fasta	47348.9	1	2	2	2	0.000105	0.0546	possibly correct	TRUE	02_V1.16845.16845.2	LNLATEcLPLDK	R	Y	0.989	2.27	0.344	2	c7: Carbamidomethyl (+57.02)		693.869	1385.72	1386.73	2	0.0001127	0.08127	4139.25	130908	196970	329	340	TRUE
(Sample #1)	VL1-, BirA-	replicate 1	tRNA methyltransferase 10 homolog C OS=Homo sapiens OX=9606 GN=TRMT10C PE=1 SV=2	Q7L0Y3	UniProt_Human_SwissProt_contam_2020205.fasta	47348.9	1	2	2	2	0.000105	0.0546	possibly correct	TRUE	02_V1.16295.16295.2	VYVIGSFVDK	K	S	0.96	1.72	0.285	2			563.811	1125.61	1126.61	2	0.001158	1.028	4063.57	92487.1	87623	306	315	TRUE
(Sample #1)	VL1-, BirA-	replicate 1	Filamin-A OS=Homo sapiens OX=9606 GN=FLNA PE=1 SV=4	P21333	UniProt_Human_SwissProt_contam_2020205.fasta	280729	0.999	1	1	1	5.27e-05	0.00416	possibly correct	TRUE	02_V1.24206.24206.2	LIALLEVLSQK	R	K	0.997	2.57	0.532	2			613.89	1225.77	1226.77	2	0.000253	0.2062	5260.95	139825	157291	77	87	TRUE
(Sample #1)	VL1-, BirA-	replicate 1	Far upstream element-binding protein 2 OS=Homo sapiens OX=9606 GN=KHSRP PE=1 SV=4	Q92945	UniProt_Human_SwissProt_contam_2020205.fasta	73115.6	1	3	3	3	0.000158	0.052	possibly correct	TRUE	02_V1.13953.13953.2	IGGGIDVPVPR	R	H	0.992	2.1	0.368	2			540.315	1078.61	1079.62	2	0.001039	0.9624	3735.44	153004	122269	321	331	TRUE
(Sample #1)	VL1-, BirA-	replicate 1	Far upstream element-binding protein 2 OS=Homo sapiens OX=9606 GN=KHSRP PE=1 SV=4	Q92945	UniProt_Human_SwissProt_contam_2020205.fasta	73115.6	1	3	3	3	0.000158	0.052	possibly correct	TRUE	02_V1.8445.8445.2	SVSLTGAPESVQK	R	A	0.979	1.95	0.395	2			651.85	1301.69	1302.69	2	0.003478	2.67	2925.03	83095.7	160738	191	203	TRUE
(Sample #1)	VL1-, BirA-	replicate 1	Far upstream element-binding protein 2 OS=Homo sapiens OX=9606 GN=KHSRP PE=1 SV=4	Q92945	UniProt_Human_SwissProt_contam_2020205.fasta	73115.6	1	3	3	3	0.000158	0.052	possibly correct	TRUE	02_V1.10350.10350.2	VQISPDSGGLPER	K	S	0.957	2.17	0.337	2			677.853	1353.69	1354.7	2	0.003059	2.258	3218.23	95628	186716	178	190	TRUE
(Sample #1)	VL1-, BirA-	replicate 1	Scaffold attachment factor B1 OS=Homo sapiens OX=9606 GN=SAFB PE=1 SV=4	Q15424	UniProt_Human_SwissProt_contam_2020205.fasta	102643	0.966	1	1	1	5.27e-05	0.00984	possibly correct	TRUE	02_V1.13841.13841.2	ADSLLAVVK	K	R	0.992	1.87	0.327	2			458.279	914.544	915.551	2	0.000169	0.1846	3719.42	211223	308111	286	294	TRUE
(Sample #1)	VL1-, BirA-	replicate 1	60S ribosomal protein L31 OS=Homo sapiens OX=9606 GN=RPL31 PE=1 SV=1	P62899	UniProt_Human_SwissProt_contam_2020205.fasta	14463.2	1	2	2	2	0.000105	0.184	possibly correct	TRUE	02_V1.23177.23177.2	LYTLVTYVPVTTFK	K	N	0.992	1.84	0.441	2			822.967	1643.92	1644.92	2	0.00281	1.708	5093.91	114068	178780	102	115	TRUE
(Sample #1)	VL1-, BirA-	replicate 1	60S ribosomal protein L31 OS=Homo sapiens OX=9606 GN=RPL31 PE=1 SV=1	P62899	UniProt_Human_SwissProt_contam_2020205.fasta	14463.2	1	2	2	2	0.000105	0.184	possibly correct	TRUE	02_V1.7196.7196.2	SAINEVVTR	R	E	0.985	2.02	0.289	2			494.775	987.535	988.542	2	0.000121	0.1224	2729.4	144404	251607	15	23	TRUE
(Sample #1)	VL1-, BirA-	replicate 1	60S ribosomal protein L30 OS=Homo sapiens OX=9606 GN=RPL30 PE=1 SV=2	P62888	UniProt_Human_SwissProt_contam_2020205.fasta	12784.7	1	1	1	1	5.27e-05	0.139	possibly correct	TRUE	02_V1.22290.22290.2	VcTLAIIDPGDSDIIR	R	S	0.997	3.82	0.449	2	c2: Carbamidomethyl (+57.02)		879.459	1756.9	1757.91	2	0.0004507	0.2564	4936.18	150337	219040	91	106	TRUE
(Sample #1)	VL1-, BirA-	replicate 1	Peroxiredoxin-2 OS=Homo sapiens OX=9606 GN=PRDX2 PE=1 SV=5	P32119	UniProt_Human_SwissProt_contam_2020205.fasta	21892.4	1	3	3	3	0.000158	0.141	possibly correct	TRUE	02_V1.8347.8347.2	ATAVVDGAFK	K	E	0.984	1.93	0.343	2			489.767	977.519	978.526	2	0.001134	1.159	2909.39	187700	310920	17	26	TRUE
(Sample #1)	VL1-, BirA-	replicate 1	Peroxiredoxin-2 OS=Homo sapiens OX=9606 GN=PRDX2 PE=1 SV=5	P32119	UniProt_Human_SwissProt_contam_2020205.fasta	21892.4	1	3	3	3	0.000158	0.141	possibly correct	TRUE	02_V1.24969.24969.2	EGGLGPLNIPLLADVTR	K	R	0.995	2.16	0.441	2			867.991	1733.97	1734.98	2	-0.000846	-0.4876	5426.19	81192.8	66731	93	109	TRUE
(Sample #1)	VL1-, BirA-	replicate 1	Peroxiredoxin-2 OS=Homo sapiens OX=9606 GN=PRDX2 PE=1 SV=5	P32119	UniProt_Human_SwissProt_contam_2020205.fasta	21892.4	1	3	3	3	0.000158	0.141	possibly correct	TRUE	02_V1.23285.23285.3	KEGGLGPLNIPLLADVTR	R	R	0.996	2.65	0.332	2			621.695	1862.06	1863.07	3	0.000501	0.2689	5110.31	457033	119473	92	109	TRUE
(Sample #1)	VL1-, BirA-	replicate 1	Calcyclin-binding protein OS=Homo sapiens OX=9606 GN=CACYBP PE=1 SV=2	Q9HB71	UniProt_Human_SwissProt_contam_2020205.fasta	26210.3	0.999	1	1	1	5.27e-05	0.0395	possibly correct	TRUE	02_V1.14481.14481.2	TDTVLILcR	K	K	0.995	2.35	0.336	2	c8: Carbamidomethyl (+57.02)		545.8	1089.59	1090.59	2	1.27e-05	0.01164	3809.16	176814	129504	147	155	TRUE
(Sample #1)	VL1-, BirA-	replicate 1	40S ribosomal protein S25 OS=Homo sapiens OX=9606 GN=RPS25 PE=1 SV=1	P62851	UniProt_Human_SwissProt_contam_2020205.fasta	13743	1	2	2	2	0.000105	0.152	possibly correct	TRUE	02_V1.13671.13671.2	AALQELLSK	R	G	0.994	2.18	0.436	2			486.791	971.567	972.573	2	0.002053	2.111	3696.02	142002	305994	86	94	TRUE
(Sample #1)	VL1-, BirA-	replicate 1	40S ribosomal protein S25 OS=Homo sapiens OX=9606 GN=RPS25 PE=1 SV=1	P62851	UniProt_Human_SwissProt_contam_2020205.fasta	13743	1	2	2	2	0.000105	0.152	possibly correct	TRUE	02_V1.11258.11258.2	LITPAVVSER	K	L	0.958	1.56	0.356	2			542.822	1083.63	1084.64	2	0.001432	1.32	3351.73	95120.5	137769	67	76	TRUE
(Sample #1)	VL1-, BirA-	replicate 1	Cytochrome c oxidase subunit 2 OS=Homo sapiens OX=9606 GN=MT-CO2 PE=1 SV=1	P00403	UniProt_Human_SwissProt_contam_2020205.fasta	25566.4	1	2	2	2	0.000105	0.115	possibly correct	TRUE	02_V1.20478.20478.2	ILYMTDEVNDPSLTIK	R	S	0.997	2.57	0.527	2			926.476	1850.94	1851.94	2	0.003231	1.745	4650.73	86040.4	108170	83	98	TRUE
(Sample #1)	VL1-, BirA-	replicate 1	Cytochrome c oxidase subunit 2 OS=Homo sapiens OX=9606 GN=MT-CO2 PE=1 SV=1	P00403	UniProt_Human_SwissProt_contam_2020205.fasta	25566.4	1	2	2	2	0.000105	0.115	possibly correct	TRUE	02_V1.17758.17758.2	VVLPIEAPIR	R	M	0.981	1.84	0.313	2			553.851	1105.69	1106.69	2	0.000411	0.3714	4265.78	313359	374570	142	151	TRUE
(Sample #1)	VL1-, BirA-	replicate 1	60S ribosomal protein L23 OS=Homo sapiens OX=9606 GN=RPL23 PE=1 SV=1	P62829	UniProt_Human_SwissProt_contam_2020205.fasta	14865.9	1	4	5	6	0.000316	0.364	possibly correct	TRUE	02_V1.12430.12430.2	EcADLWPR	K	I	0.966	1.79	0.221	2	c2: Carbamidomethyl (+57.02)		523.74	1045.47	1046.47	2	0.0004457	0.4259	3523.82	416636	691914	124	131	TRUE
(Sample #1)	VL1-, BirA-	replicate 1	60S ribosomal protein L23 OS=Homo sapiens OX=9606 GN=RPL23 PE=1 SV=1	P62829	UniProt_Human_SwissProt_contam_2020205.fasta	14865.9	1	4	5	6	0.000316	0.364	possibly correct	TRUE	02_V1.12577.12577.2	EcADLWPR	K	I	0.988	1.91	0.293	2	c2: Carbamidomethyl (+57.02)		523.74	1045.47	1046.47	2	0.0006807	0.6505	3544.54	379336	383153	124	131	TRUE
(Sample #1)	VL1-, BirA-	replicate 1	60S ribosomal protein L23 OS=Homo sapiens OX=9606 GN=RPL23 PE=1 SV=1	P62829	UniProt_Human_SwissProt_contam_2020205.fasta	14865.9	1	4	5	6	0.000316	0.364	possibly correct	TRUE	02_V1.22112.22112.3	ISLGLPVGAVINcADNTGAK	R	N	0.994	2.57	0.366	2	c13: Carbamidomethyl (+57.02)		657.352	1969.03	1970.04	3	0.003543	1.798	4905.67	71041.5	89303	16	35	TRUE
(Sample #1)	VL1-, BirA-	replicate 1	60S ribosomal protein L23 OS=Homo sapiens OX=9606 GN=RPL23 PE=1 SV=1	P62829	UniProt_Human_SwissProt_contam_2020205.fasta	14865.9	1	4	5	6	0.000316	0.364	possibly correct	TRUE	02_V1.22098.22098.2	ISLGLPVGAVINcADNTGAK	R	N	0.997	3.32	0.609	2	c13: Carbamidomethyl (+57.02)		985.523	1969.03	1970.04	2	0.0003187	0.1618	4902.95	159307	353689	16	35	TRUE
(Sample #1)	VL1-, BirA-	replicate 1	60S ribosomal protein L23 OS=Homo sapiens OX=9606 GN=RPL23 PE=1 SV=1	P62829	UniProt_Human_SwissProt_contam_2020205.fasta	14865.9	1	4	5	6	0.000316	0.364	possibly correct	TRUE	02_V1.18881.18881.2	LPAAGVGDMVMATVK	R	K	0.997	4.15	0.515	2			730.386	1458.76	1459.76	2	-0.000279	-0.1911	4422.33	437355	579324	52	66	TRUE
(Sample #1)	VL1-, BirA-	replicate 1	60S ribosomal protein L23 OS=Homo sapiens OX=9606 GN=RPL23 PE=1 SV=1	P62829	UniProt_Human_SwissProt_contam_2020205.fasta	14865.9	1	4	5	6	0.000316	0.364	possibly correct	TRUE	02_V1.14511.14511.2	NLYIISVK	K	G	0.989	1.9	0.325	2			475.29	948.565	949.572	2	0.000178	0.1875	3813.32	457488	1217390	36	43	TRUE
(Sample #1)	VL1-, BirA-	replicate 1	GTP-binding nuclear protein Ran OS=Homo sapiens OX=9606 GN=RAN PE=1 SV=3	P62826	UniProt_Human_SwissProt_contam_2020205.fasta	24423.1	1	3	3	3	0.000158	0.148	possibly correct	TRUE	02_V1.4008.4008.2	HLTGEFEK	R	K	0.99	1.98	0.423	2			480.742	959.47	960.479	2	-0.001344	-1.399	2155.81	143919	168905	30	37	TRUE
(Sample #1)	VL1-, BirA-	replicate 1	GTP-binding nuclear protein Ran OS=Homo sapiens OX=9606 GN=RAN PE=1 SV=3	P62826	UniProt_Human_SwissProt_contam_2020205.fasta	24423.1	1	3	3	3	0.000158	0.148	possibly correct	TRUE	02_V1.9351.9351.2	LVLVGDGGTGK	K	T	0.988	2.3	0.297	2			508.293	1014.57	1015.58	2	0.000706	0.6952	3070.24	533587	714436	13	23	TRUE
(Sample #1)	VL1-, BirA-	replicate 1	GTP-binding nuclear protein Ran OS=Homo sapiens OX=9606 GN=RAN PE=1 SV=3	P62826	UniProt_Human_SwissProt_contam_2020205.fasta	24423.1	1	3	3	3	0.000158	0.148	possibly correct	TRUE	02_V1.15521.15521.2	VcENIPIVLcGNK	R	V	0.997	3.16	0.321	2	c2: Carbamidomethyl (+57.02), c10: Carbamidomethyl (+57.02)		758.387	1514.76	1515.77	2	0.0004694	0.3097	3956.59	316031	548596	111	123	TRUE
(Sample #1)	VL1-, BirA-	replicate 1	Kinesin-like protein KIF22 OS=Homo sapiens OX=9606 GN=KIF22 PE=1 SV=5	Q14807	UniProt_Human_SwissProt_contam_2020205.fasta	73264.9	0.984	1	1	1	5.27e-05	0.0256	possibly correct	TRUE	02_V1.13579.13579.2	LLASQGSQGAPLLSTPK	R	R	0.997	2.17	0.41	2			834.971	1667.93	1667.93	2	1.003	-0.09027	3683.42	113828	127920	449	465	TRUE
(Sample #1)	VL1-, BirA-	replicate 1	60S ribosomal protein L32 OS=Homo sapiens OX=9606 GN=RPL32 PE=1 SV=2	P62910	UniProt_Human_SwissProt_contam_2020205.fasta	15860.4	1	2	2	2	0.000105	0.17	possibly correct	TRUE	02_V1.18237.18237.2	ELEVLLMcNK	K	S	0.997	3.15	0.401	2	c8: Carbamidomethyl (+57.02)		624.82	1247.63	1248.63	2	-2.53e-05	-0.02026	4332.71	193092	354125	84	93	TRUE
(Sample #1)	VL1-, BirA-	replicate 1	60S ribosomal protein L32 OS=Homo sapiens OX=9606 GN=RPL32 PE=1 SV=2	P62910	UniProt_Human_SwissProt_contam_2020205.fasta	15860.4	1	2	2	2	0.000105	0.17	possibly correct	TRUE	02_V1.6200.6200.2	SYcAEIAHNVSSK	K	N	0.997	3.16	0.533	2	c3: Carbamidomethyl (+57.02)		733.34	1464.67	1465.67	2	-0.0002493	-0.1701	2564.75	131819	161949	94	106	TRUE
(Sample #1)	VL1-, BirA-	replicate 1	RNA-splicing ligase RtcB homolog OS=Homo sapiens OX=9606 GN=RTCB PE=1 SV=1	Q9Y3I0	UniProt_Human_SwissProt_contam_2020205.fasta	55210.2	1	3	3	3	0.000158	0.0832	possibly correct	TRUE	02_V1.19730.19730.3	EQLAQAMFDHIPVGVGSK	K	G	0.996	2.21	0.364	2			642.997	1925.97	1926.97	3	0.000969	0.5029	4542.4	88101	86713	141	158	TRUE
(Sample #1)	VL1-, BirA-	replicate 1	RNA-splicing ligase RtcB homolog OS=Homo sapiens OX=9606 GN=RTCB PE=1 SV=1	Q9Y3I0	UniProt_Human_SwissProt_contam_2020205.fasta	55210.2	1	3	3	3	0.000158	0.0832	possibly correct	TRUE	02_V1.19268.19268.2	NLDFQDVLDK	R	L	0.992	2.54	0.335	2			603.804	1205.59	1206.6	2	0.001052	0.8719	4476.64	135337	171597	442	451	TRUE
(Sample #1)	VL1-, BirA-	replicate 1	RNA-splicing ligase RtcB homolog OS=Homo sapiens OX=9606 GN=RTCB PE=1 SV=1	Q9Y3I0	UniProt_Human_SwissProt_contam_2020205.fasta	55210.2	1	3	3	3	0.000158	0.0832	possibly correct	TRUE	02_V1.13160.13160.3	QIGNVAALPGIVHR	K	S	0.957	1.91	0.271	2			482.285	1443.83	1444.84	3	0.001698	1.175	3624.94	75532.6	89010	68	81	TRUE
(Sample #1)	VL1-, BirA-	replicate 1	Endoplasmic reticulum chaperone BiP OS=Homo sapiens OX=9606 GN=HSPA5 PE=1 SV=2	P11021	UniProt_Human_SwissProt_contam_2020205.fasta	72334.7	0.988	1	1	1	5.27e-05	0.0596	possibly correct	TRUE	02_V1.19019.19019.2	ELEEIVQPIISK	K	L	0.997	2.53	0.392	2			699.398	1396.78	1397.79	2	0.000678	0.4851	4441.42	92054.9	107293	622	633	TRUE
(Sample #1)	VL1-, BirA-	replicate 1	Endoplasmic reticulum chaperone BiP OS=Homo sapiens OX=9606 GN=HSPA5 PE=1 SV=2	P11021	UniProt_Human_SwissProt_contam_2020205.fasta	72334.7	0.988	1	1	1	5.27e-05	0.0596	possibly correct	FALSE	02_V1.18671.18671.2	IINEPTAAAIAYGLDK	R	R	0.993	2.5	0.476	2			830.449	1658.88	1659.9	2	-0.005322	-3.206	4392.95	99725.1	138197	198	213	FALSE
(Sample #1)	VL1-, BirA-	replicate 1	Endoplasmic reticulum chaperone BiP OS=Homo sapiens OX=9606 GN=HSPA5 PE=1 SV=2	P11021	UniProt_Human_SwissProt_contam_2020205.fasta	72334.7	0.988	1	1	1	5.27e-05	0.0596	possibly correct	FALSE	02_V1.6923.6923.2	VEIIANDQGNR	R	I	0.997	2.71	0.385	2			614.818	1227.62	1228.63	2	0.000246	0.2002	2683.31	611793	648058	50	60	FALSE
(Sample #1)	VL1-, BirA-	replicate 1	Endoplasmic reticulum chaperone BiP OS=Homo sapiens OX=9606 GN=HSPA5 PE=1 SV=2	P11021	UniProt_Human_SwissProt_contam_2020205.fasta	72334.7	0.988	1	1	1	5.27e-05	0.0596	possibly correct	FALSE	02_V1.6923.6923.2	VEILANDQGNR	R	I	0.997	2.71	0.385	2			614.818	1227.62	1228.63	2	0.000246	0.2002	2683.31	611793	648058	50	60	FALSE
(Sample #1)	VL1-, BirA-	replicate 1	ATP-binding cassette sub-family F member 1 OS=Homo sapiens OX=9606 GN=ABCF1 PE=1 SV=2	Q8NE71	UniProt_Human_SwissProt_contam_2020205.fasta	95928.2	0.999	1	1	1	5.27e-05	0.0118	possibly correct	TRUE	02_V1.22923.22923.2	STLLLLLTGK	K	L	0.988	1.42	0.393	2			529.845	1057.68	1058.68	2	0.000457	0.4317	5045.26	72569.3	52372	665	674	TRUE
(Sample #1)	VL1-, BirA-	replicate 1	60S ribosomal protein L36a OS=Homo sapiens OX=9606 GN=RPL36A PE=1 SV=2	P83881	UniProt_Human_SwissProt_contam_2020205.fasta	12441.1	0.99	1	1	1	5.27e-05	0.0755	possibly correct	TRUE	02_V1.4567.4567.2	HFELGGDK	K	K	0.99	1.96	0.368	2			451.722	901.429	902.437	2	-0.000281	-0.3114	2272.33	125646	317146	90	97	TRUE
(Sample #1)	VL1-, BirA-	replicate 1	Heterogeneous nuclear ribonucleoprotein F OS=Homo sapiens OX=9606 GN=HNRNPF PE=1 SV=3	P52597	UniProt_Human_SwissProt_contam_2020205.fasta	45671.9	0.999	1	1	1	5.27e-05	0.106	possibly correct	FALSE	02_V1.24795.24795.2	ATENDIYNFFSPLNPVR	K	V	0.993	3	0.491	2			999.485	1996.96	1996.98	2	0.9864	-8.185	5385.34	99055.6	163182	300	316	FALSE
(Sample #1)	VL1-, BirA-	replicate 1	Heterogeneous nuclear ribonucleoprotein F OS=Homo sapiens OX=9606 GN=HNRNPF PE=1 SV=3	P52597	UniProt_Human_SwissProt_contam_2020205.fasta	45671.9	0.999	1	1	1	5.27e-05	0.106	possibly correct	FALSE	02_V1.24498.24498.2	ATENDIYNFFSPLNPVR	K	V	0.997	4.03	0.573	2			998.991	1995.97	1996.98	2	-0.002067	-1.035	5322.8	132535	282213	300	316	FALSE
(Sample #1)	VL1-, BirA-	replicate 1	Heterogeneous nuclear ribonucleoprotein F OS=Homo sapiens OX=9606 GN=HNRNPF PE=1 SV=3	P52597	UniProt_Human_SwissProt_contam_2020205.fasta	45671.9	0.999	1	1	1	5.27e-05	0.106	possibly correct	TRUE	02_V1.23612.23612.2	ITGEAFVQFASQELAEK	K	A	0.997	3.83	0.563	2			934.477	1866.94	1867.94	2	0.002894	1.549	5161.22	119577	152567	151	167	TRUE
(Sample #1)	VL1-, BirA-	replicate 1	Heterogeneous nuclear ribonucleoprotein F OS=Homo sapiens OX=9606 GN=HNRNPF PE=1 SV=3	P52597	UniProt_Human_SwissProt_contam_2020205.fasta	45671.9	0.999	1	1	1	5.27e-05	0.106	possibly correct	FALSE	02_V1.7273.7273.2	VHIEIGPDGR	R	V	0.997	2.34	0.458	2			546.793	1091.57	1092.58	2	-0.000241	-0.2206	2741.19	377620	565698	317	326	FALSE
(Sample #1)	VL1-, BirA-	replicate 1	Coatomer subunit delta OS=Homo sapiens OX=9606 GN=ARCN1 PE=1 SV=1	P48444	UniProt_Human_SwissProt_contam_2020205.fasta	57211.2	0.994	1	1	1	5.27e-05	0.0176	possibly correct	TRUE	02_V1.9432.9432.2	ENVNLAQIR	R	T	0.99	2	0.348	2			528.794	1055.57	1056.58	2	0.001078	1.02	3081.71	133593	141457	123	131	TRUE
(Sample #1)	VL1-, BirA-	replicate 1	Heterogeneous nuclear ribonucleoprotein A3 OS=Homo sapiens OX=9606 GN=HNRNPA3 PE=1 SV=2	P51991	UniProt_Human_SwissProt_contam_2020205.fasta	39595.1	1	2	3	3	0.000158	0.082	possibly correct	TRUE	02_V1.17952.17952.3	GFAFVTFDDHDTVDK	R	I	0.997	3.19	0.38	2			571.93	1712.77	1713.78	3	0.000357	0.2083	4292.48	155599	292366	168	182	TRUE
(Sample #1)	VL1-, BirA-	replicate 1	Heterogeneous nuclear ribonucleoprotein A3 OS=Homo sapiens OX=9606 GN=HNRNPA3 PE=1 SV=2	P51991	UniProt_Human_SwissProt_contam_2020205.fasta	39595.1	1	2	3	3	0.000158	0.082	possibly correct	TRUE	02_V1.17950.17950.2	GFAFVTFDDHDTVDK	R	I	0.997	3.54	0.379	2			857.392	1712.77	1713.78	2	0.000263	0.1535	4292.22	206942	344458	168	182	TRUE
(Sample #1)	VL1-, BirA-	replicate 1	Heterogeneous nuclear ribonucleoprotein A3 OS=Homo sapiens OX=9606 GN=HNRNPA3 PE=1 SV=2	P51991	UniProt_Human_SwissProt_contam_2020205.fasta	39595.1	1	2	3	3	0.000158	0.082	possibly correct	TRUE	02_V1.14197.14197.3	IFVGGIKEDTEEYNLR	K	D	0.997	3.05	0.401	2			628.658	1882.95	1882.95	3	1.003	0.2507	3768.8	209619	318353	128	143	TRUE
(Sample #1)	VL1-, BirA-	replicate 1	Q86YZ3	Q86YZ3	UniProt_Human_SwissProt_contam_2020205.fasta	0	1	1	2	2	0.000105	0	possibly correct	TRUE	02_V1.2845.2845.3	GPYESGSGHSSGLGHR	R	E	0.993	2.21	0.328	2			528.91	1583.71	1584.72	3	0.000871	0.5496	1892.97	73594.2	112519	0	0	TRUE
(Sample #1)	VL1-, BirA-	replicate 1	Q86YZ3	Q86YZ3	UniProt_Human_SwissProt_contam_2020205.fasta	0	1	1	2	2	0.000105	0	possibly correct	TRUE	02_V1.2859.2859.2	GPYESGSGHSSGLGHR	R	E	0.997	2.54	0.483	2			792.861	1583.71	1584.72	2	0.00033	0.2082	1896.53	82959.2	103117	0	0	TRUE
(Sample #1)	VL1-, BirA-	replicate 1	Probable ATP-dependent RNA helicase DDX17 OS=Homo sapiens OX=9606 GN=DDX17 PE=1 SV=2	Q92841	UniProt_Human_SwissProt_contam_2020205.fasta	80274	1	14	14	14	0.000738	0.219	possibly correct	TRUE	02_V1.14616.14616.2	APILIATDVASR	K	G	0.997	2.7	0.332	2			613.859	1225.7	1226.71	2	0.000602	0.4907	3827.63	169007	435925	469	480	TRUE
(Sample #1)	VL1-, BirA-	replicate 1	Probable ATP-dependent RNA helicase DDX17 OS=Homo sapiens OX=9606 GN=DDX17 PE=1 SV=2	Q92841	UniProt_Human_SwissProt_contam_2020205.fasta	80274	1	14	14	14	0.000738	0.219	possibly correct	TRUE	02_V1.14928.14928.2	cTYLVLDEADR	R	M	0.973	2.29	0.301	2	c1: Carbamidomethyl (+57.02)		677.82	1353.63	1354.63	2	0.002013	1.486	3870.92	80891.1	138154	319	329	TRUE
(Sample #1)	VL1-, BirA-	replicate 1	Probable ATP-dependent RNA helicase DDX17 OS=Homo sapiens OX=9606 GN=DDX17 PE=1 SV=2	Q92841	UniProt_Human_SwissProt_contam_2020205.fasta	80274	1	14	14	14	0.000738	0.219	possibly correct	TRUE	02_V1.3009.3009.2	EANQAINPK	E	L	0.957	1.64	0.287	1			492.759	983.504	984.511	2	0.000178	0.1808	1936.19	88568.8	172406	539	547	TRUE
(Sample #1)	VL1-, BirA-	replicate 1	Probable ATP-dependent RNA helicase DDX17 OS=Homo sapiens OX=9606 GN=DDX17 PE=1 SV=2	Q92841	UniProt_Human_SwissProt_contam_2020205.fasta	80274	1	14	14	14	0.000738	0.219	possibly correct	TRUE	02_V1.15593.15593.2	ELAQQVQQVADDYGK	R	C	0.997	3.7	0.498	2			846.416	1690.82	1691.82	2	0.000578	0.3416	3966.64	167153	194312	255	269	TRUE
(Sample #1)	VL1-, BirA-	replicate 1	Probable ATP-dependent RNA helicase DDX17 OS=Homo sapiens OX=9606 GN=DDX17 PE=1 SV=2	Q92841	UniProt_Human_SwissProt_contam_2020205.fasta	80274	1	14	14	14	0.000738	0.219	possibly correct	TRUE	02_V1.15609.15609.3	FVINYDYPNSSEDYVHR	K	I	0.997	2.36	0.431	2			706.657	2116.95	2117.96	3	-0.001074	-0.5071	3968.86	87112.3	159368	489	505	TRUE
(Sample #1)	VL1-, BirA-	replicate 1	Probable ATP-dependent RNA helicase DDX17 OS=Homo sapiens OX=9606 GN=DDX17 PE=1 SV=2	Q92841	UniProt_Human_SwissProt_contam_2020205.fasta	80274	1	14	14	14	0.000738	0.219	possibly correct	TRUE	02_V1.19356.19356.2	GDGPIcLVLAPTR	R	E	0.997	3.52	0.45	2	c6: Carbamidomethyl (+57.02)		684.869	1367.72	1368.73	2	0.0006707	0.49	4488.87	777328	1201090	242	254	TRUE
(Sample #1)	VL1-, BirA-	replicate 1	Probable ATP-dependent RNA helicase DDX17 OS=Homo sapiens OX=9606 GN=DDX17 PE=1 SV=2	Q92841	UniProt_Human_SwissProt_contam_2020205.fasta	80274	1	14	14	14	0.000738	0.219	possibly correct	TRUE	02_V1.18103.18103.2	GTAYTFFTPGNLK	K	Q	0.974	2.27	0.353	2			708.863	1415.71	1416.72	2	0.003267	2.306	4313.37	130321	194177	516	528	TRUE
(Sample #1)	VL1-, BirA-	replicate 1	Probable ATP-dependent RNA helicase DDX17 OS=Homo sapiens OX=9606 GN=DDX17 PE=1 SV=2	Q92841	UniProt_Human_SwissProt_contam_2020205.fasta	80274	1	14	14	14	0.000738	0.219	possibly correct	TRUE	02_V1.12868.12868.2	GVEIcIATPGR	R	L	0.983	2.64	0.316	2	c5: Carbamidomethyl (+57.02)		586.81	1171.6	1172.61	2	0.002713	2.313	3584.86	198312	392459	294	304	TRUE
(Sample #1)	VL1-, BirA-	replicate 1	Probable ATP-dependent RNA helicase DDX17 OS=Homo sapiens OX=9606 GN=DDX17 PE=1 SV=2	Q92841	UniProt_Human_SwissProt_contam_2020205.fasta	80274	1	14	14	14	0.000738	0.219	possibly correct	TRUE	02_V1.11761.11761.2	ILIATDVASR	P	G	0.984	2.16	0.286	1			529.814	1057.61	1058.62	2	0.000183	0.1729	3426.21	115893	177267	471	480	TRUE
(Sample #1)	VL1-, BirA-	replicate 1	Probable ATP-dependent RNA helicase DDX17 OS=Homo sapiens OX=9606 GN=DDX17 PE=1 SV=2	Q92841	UniProt_Human_SwissProt_contam_2020205.fasta	80274	1	14	14	14	0.000738	0.219	possibly correct	TRUE	02_V1.17349.17349.2	LIDFLESGK	R	T	0.996	2.3	0.414	2			511.283	1020.55	1021.56	2	0.001246	1.22	4209.39	274491	296951	305	313	TRUE
(Sample #1)	VL1-, BirA-	replicate 1	Probable ATP-dependent RNA helicase DDX17 OS=Homo sapiens OX=9606 GN=DDX17 PE=1 SV=2	Q92841	UniProt_Human_SwissProt_contam_2020205.fasta	80274	1	14	14	14	0.000738	0.219	possibly correct	TRUE	02_V1.23750.23750.2	LIQLMEEIMAEK	K	E	0.991	2.47	0.372	2			724.38	1446.75	1447.75	2	-0.001243	-0.8586	5181.83	102216	102764	406	417	TRUE
(Sample #1)	VL1-, BirA-	replicate 1	Probable ATP-dependent RNA helicase DDX17 OS=Homo sapiens OX=9606 GN=DDX17 PE=1 SV=2	Q92841	UniProt_Human_SwissProt_contam_2020205.fasta	80274	1	14	14	14	0.000738	0.219	possibly correct	FALSE	02_V1.19265.19265.2	MLDMGFEPQIR	R	K	0.983	2.62	0.278	2			668.824	1335.63	1336.64	2	0.002123	1.588	4476.25	288366	627898	330	340	FALSE
(Sample #1)	VL1-, BirA-	replicate 1	Probable ATP-dependent RNA helicase DDX17 OS=Homo sapiens OX=9606 GN=DDX17 PE=1 SV=2	Q92841	UniProt_Human_SwissProt_contam_2020205.fasta	80274	1	14	14	14	0.000738	0.219	possibly correct	TRUE	02_V1.6667.6667.2	SSQSSSQQFSGIGR	R	S	0.985	2.45	0.437	2			728.347	1454.68	1455.68	2	0.005078	3.488	2643.17	80011.5	104936	671	684	TRUE
(Sample #1)	VL1-, BirA-	replicate 1	Probable ATP-dependent RNA helicase DDX17 OS=Homo sapiens OX=9606 GN=DDX17 PE=1 SV=2	Q92841	UniProt_Human_SwissProt_contam_2020205.fasta	80274	1	14	14	14	0.000738	0.219	possibly correct	TRUE	02_V1.5494.5494.2	STcIYGGAPK	K	G	0.997	1.92	0.458	2	c3: Carbamidomethyl (+57.02)		527.255	1052.5	1053.5	2	-0.0002003	-0.1901	2451.5	125201	134754	275	284	TRUE
(Sample #1)	VL1-, BirA-	replicate 1	Probable ATP-dependent RNA helicase DDX17 OS=Homo sapiens OX=9606 GN=DDX17 PE=1 SV=2	Q92841	UniProt_Human_SwissProt_contam_2020205.fasta	80274	1	14	14	14	0.000738	0.219	possibly correct	TRUE	02_V1.8360.8360.2	VLEEANQAINPK	K	L	0.997	3.08	0.222	2			663.356	1324.7	1325.71	2	-0.000919	-0.6932	2911.55	195049	372202	536	547	TRUE
(Sample #1)	VL1-, BirA-	replicate 1	Nucleolar protein 58 OS=Homo sapiens OX=9606 GN=NOP58 PE=1 SV=1	Q9Y2X3	UniProt_Human_SwissProt_contam_2020205.fasta	59580.2	1	9	11	11	0.00058	0.219	possibly correct	TRUE	02_V1.5406.5406.2	EAHEPLAVADAK	K	L	0.997	2.89	0.415	2			625.822	1249.63	1250.64	2	-0.000312	-0.2495	2434.02	123520	180835	82	93	TRUE
(Sample #1)	VL1-, BirA-	replicate 1	Nucleolar protein 58 OS=Homo sapiens OX=9606 GN=NOP58 PE=1 SV=1	Q9Y2X3	UniProt_Human_SwissProt_contam_2020205.fasta	59580.2	1	9	11	11	0.00058	0.219	possibly correct	TRUE	02_V1.5405.5405.3	EAHEPLAVADAK	K	L	0.997	3	0.333	2			417.551	1249.63	1250.64	3	-2.2e-05	-0.01759	2433.89	254651	398427	82	93	TRUE
(Sample #1)	VL1-, BirA-	replicate 1	Nucleolar protein 58 OS=Homo sapiens OX=9606 GN=NOP58 PE=1 SV=1	Q9Y2X3	UniProt_Human_SwissProt_contam_2020205.fasta	59580.2	1	9	11	11	0.00058	0.219	possibly correct	TRUE	02_V1.6544.6544.2	HAASTVQILGAEK	K	A	0.997	3.6	0.628	2			662.865	1323.72	1324.72	2	0.001289	0.973	2625.95	395885	386048	311	323	TRUE
(Sample #1)	VL1-, BirA-	replicate 1	Nucleolar protein 58 OS=Homo sapiens OX=9606 GN=NOP58 PE=1 SV=1	Q9Y2X3	UniProt_Human_SwissProt_contam_2020205.fasta	59580.2	1	9	11	11	0.00058	0.219	possibly correct	TRUE	02_V1.10054.10054.2	IISDNLTYcK	K	C	0.98	2.44	0.272	2	c9: Carbamidomethyl (+57.02)		613.809	1225.6	1226.61	2	0.001802	1.469	3173.23	762604	1114840	197	206	TRUE
(Sample #1)	VL1-, BirA-	replicate 1	Nucleolar protein 58 OS=Homo sapiens OX=9606 GN=NOP58 PE=1 SV=1	Q9Y2X3	UniProt_Human_SwissProt_contam_2020205.fasta	59580.2	1	9	11	11	0.00058	0.219	possibly correct	TRUE	02_V1.4573.4573.3	KIEQVDKEDEITEK	R	K	0.997	3.02	0.411	2			568.629	1702.86	1703.87	3	0.001289	0.7565	2273.45	178722	234062	444	457	TRUE
(Sample #1)	VL1-, BirA-	replicate 1	Nucleolar protein 58 OS=Homo sapiens OX=9606 GN=NOP58 PE=1 SV=1	Q9Y2X3	UniProt_Human_SwissProt_contam_2020205.fasta	59580.2	1	9	11	11	0.00058	0.219	possibly correct	TRUE	02_V1.12827.12827.2	LIAHAGSLLNLAK	R	H	0.997	2.58	0.553	2			660.903	1319.79	1320.8	2	-0.001022	-0.7738	3579.21	181254	411584	298	310	TRUE
(Sample #1)	VL1-, BirA-	replicate 1	Nucleolar protein 58 OS=Homo sapiens OX=9606 GN=NOP58 PE=1 SV=1	Q9Y2X3	UniProt_Human_SwissProt_contam_2020205.fasta	59580.2	1	9	11	11	0.00058	0.219	possibly correct	TRUE	02_V1.12794.12794.3	LIAHAGSLLNLAK	R	H	0.997	2.8	0.486	2			440.938	1319.79	1320.8	3	-0.000199	-0.1507	3574.74	88028	221030	298	310	TRUE
(Sample #1)	VL1-, BirA-	replicate 1	Nucleolar protein 58 OS=Homo sapiens OX=9606 GN=NOP58 PE=1 SV=1	Q9Y2X3	UniProt_Human_SwissProt_contam_2020205.fasta	59580.2	1	9	11	11	0.00058	0.219	possibly correct	TRUE	02_V1.17256.17256.2	SQMDGLIPGVEPR	R	E	0.997	2.75	0.534	2			699.856	1397.7	1398.7	2	0.000628	0.449	4196.58	278572	446692	121	133	TRUE
(Sample #1)	VL1-, BirA-	replicate 1	Nucleolar protein 58 OS=Homo sapiens OX=9606 GN=NOP58 PE=1 SV=1	Q9Y2X3	UniProt_Human_SwissProt_contam_2020205.fasta	59580.2	1	9	11	11	0.00058	0.219	possibly correct	TRUE	02_V1.14161.14161.2	TQLYEYLQNR	R	M	0.997	2.83	0.404	2			664.335	1326.66	1327.66	2	-0.000548	-0.4128	3764.01	234248	468957	269	278	TRUE
(Sample #1)	VL1-, BirA-	replicate 1	Nucleolar protein 58 OS=Homo sapiens OX=9606 GN=NOP58 PE=1 SV=1	Q9Y2X3	UniProt_Human_SwissProt_contam_2020205.fasta	59580.2	1	9	11	11	0.00058	0.219	possibly correct	TRUE	02_V1.8953.8953.2	TYDPSGDSTLPTcSK	K	K	0.997	2.57	0.627	2	c13: Carbamidomethyl (+57.02)		814.859	1627.7	1628.71	2	0.0005827	0.3578	3006.57	116674	147123	427	441	TRUE
(Sample #1)	VL1-, BirA-	replicate 1	Nucleolar protein 58 OS=Homo sapiens OX=9606 GN=NOP58 PE=1 SV=1	Q9Y2X3	UniProt_Human_SwissProt_contam_2020205.fasta	59580.2	1	9	11	11	0.00058	0.219	possibly correct	TRUE	02_V1.12416.12416.3	YGLIYHASLVGQTSPK	K	H	0.997	3.48	0.513	2			578.648	1732.92	1733.92	3	0.006901	3.98	3521.75	320092	680802	338	353	TRUE
(Sample #1)	VL1-, BirA-	replicate 1	Putative RNA-binding protein Luc7-like 2 OS=Homo sapiens OX=9606 GN=LUC7L2 PE=1 SV=2	Q9Y383	UniProt_Human_SwissProt_contam_2020205.fasta	46514.5	0.999	1	1	1	5.27e-05	0.023	possibly correct	TRUE	02_V1.18118.18118.2	LHLGFIEIR	K	E	0.959	1.1	0.416	2			549.328	1096.64	1097.65	2	0.001578	1.438	4315.45	134448	103864	214	222	TRUE
(Sample #1)	VL1-, BirA-	replicate 1	Probable ATP-dependent RNA helicase DDX46 OS=Homo sapiens OX=9606 GN=DDX46 PE=1 SV=2	Q7L014	UniProt_Human_SwissProt_contam_2020205.fasta	117366	1	5	5	5	0.000264	0.0621	possibly correct	TRUE	02_V1.9904.9904.2	LLVATSVAAR	K	G	0.993	2.45	0.436	2			500.81	999.605	1000.61	2	-0.002422	-2.421	3152.1	488160	654002	672	681	TRUE
(Sample #1)	VL1-, BirA-	replicate 1	Probable ATP-dependent RNA helicase DDX46 OS=Homo sapiens OX=9606 GN=DDX46 PE=1 SV=2	Q7L014	UniProt_Human_SwissProt_contam_2020205.fasta	117366	1	5	5	5	0.000264	0.0621	possibly correct	TRUE	02_V1.11231.11231.2	MSQEEVNVFR	K	L	0.99	2.28	0.322	2			619.796	1237.58	1238.58	2	0.001059	0.855	3347.6	134738	117215	345	354	TRUE
(Sample #1)	VL1-, BirA-	replicate 1	Probable ATP-dependent RNA helicase DDX46 OS=Homo sapiens OX=9606 GN=DDX46 PE=1 SV=2	Q7L014	UniProt_Human_SwissProt_contam_2020205.fasta	117366	1	5	5	5	0.000264	0.0621	possibly correct	TRUE	02_V1.21458.21458.2	SLEEGEGPIAVIMTPTR	R	E	0.997	2.99	0.582	2			900.465	1798.92	1799.92	2	0.002278	1.266	4800.98	122734	111658	439	455	TRUE
(Sample #1)	VL1-, BirA-	replicate 1	Probable ATP-dependent RNA helicase DDX46 OS=Homo sapiens OX=9606 GN=DDX46 PE=1 SV=2	Q7L014	UniProt_Human_SwissProt_contam_2020205.fasta	117366	1	5	5	5	0.000264	0.0621	possibly correct	TRUE	02_V1.16266.16266.3	SVVcSDVEQQVIVIEEEKK	R	F	0.995	3.03	0.459	2	c4: Carbamidomethyl (+57.02)		740.386	2218.14	2218.13	3	1.015	5.636	4059.53	116740	242806	587	605	TRUE
(Sample #1)	VL1-, BirA-	replicate 1	Probable ATP-dependent RNA helicase DDX46 OS=Homo sapiens OX=9606 GN=DDX46 PE=1 SV=2	Q7L014	UniProt_Human_SwissProt_contam_2020205.fasta	117366	1	5	5	5	0.000264	0.0621	possibly correct	TRUE	02_V1.5122.5122.2	VVTVVTTK	K	K	0.99	1.64	0.42	2			423.768	845.522	846.53	2	-0.000212	-0.2504	2386.1	246728	426372	264	271	TRUE
(Sample #1)	VL1-, BirA-	replicate 1	40S ribosomal protein S6 OS=Homo sapiens OX=9606 GN=RPS6 PE=1 SV=1	P62753	UniProt_Human_SwissProt_contam_2020205.fasta	28681.7	1	2	2	2	0.000105	0.0964	possibly correct	TRUE	02_V1.16994.16994.2	DIPGLTDTTVPR	K	R	0.994	2.21	0.484	2			642.842	1283.67	1284.68	2	-0.002528	-1.968	4159.95	442531	509767	120	131	TRUE
(Sample #1)	VL1-, BirA-	replicate 1	40S ribosomal protein S6 OS=Homo sapiens OX=9606 GN=RPS6 PE=1 SV=1	P62753	UniProt_Human_SwissProt_contam_2020205.fasta	28681.7	1	2	2	2	0.000105	0.0964	possibly correct	TRUE	02_V1.13996.13996.2	LNISFPATGcQK	K	L	0.997	2.88	0.399	2	c10: Carbamidomethyl (+57.02)		668.34	1334.66	1335.67	2	-0.0008743	-0.6546	3741.37	594263	772345	3	14	TRUE
(Sample #1)	VL1-, BirA-	replicate 1	60S ribosomal protein L23a OS=Homo sapiens OX=9606 GN=RPL23A PE=1 SV=1	P62750	UniProt_Human_SwissProt_contam_2020205.fasta	17696.2	1	2	2	2	0.000105	0.154	possibly correct	TRUE	02_V1.14778.14778.2	LAPDYDALDVANK	R	I	0.996	2.58	0.352	2			702.854	1403.69	1404.7	2	9e-06	0.006407	3850.17	233161	332895	140	152	TRUE
(Sample #1)	VL1-, BirA-	replicate 1	60S ribosomal protein L23a OS=Homo sapiens OX=9606 GN=RPL23A PE=1 SV=1	P62750	UniProt_Human_SwissProt_contam_2020205.fasta	17696.2	1	2	2	2	0.000105	0.154	possibly correct	TRUE	02_V1.5418.5418.2	VNTLIRPDGEK	K	K	0.952	1.66	0.366	2			621.346	1240.68	1241.69	2	-0.000723	-0.5823	2436.36	96094.2	81191	124	134	TRUE
(Sample #1)	VL1-, BirA-	replicate 1	Core histone macro-H2A.1 OS=Homo sapiens OX=9606 GN=H2AFY PE=1 SV=4	O75367	UniProt_Human_SwissProt_contam_2020205.fasta	39618.9	1	2	2	2	0.000105	0.078	possibly correct	TRUE	02_V1.13617.13617.2	AGVIFPVGR	K	M	0.98	2.36	0.223	2			458.274	914.534	915.541	2	0.000343	0.3746	3688.71	385282	713868	19	27	TRUE
(Sample #1)	VL1-, BirA-	replicate 1	Core histone macro-H2A.1 OS=Homo sapiens OX=9606 GN=H2AFY PE=1 SV=4	O75367	UniProt_Human_SwissProt_contam_2020205.fasta	39618.9	1	2	2	2	0.000105	0.078	possibly correct	TRUE	02_V1.19553.19553.3	GVTIASGGVLPNIHPELLAK	K	K	0.979	2.4	0.274	2			663.052	1986.13	1986.14	3	1.003	0.2377	4516.69	106449	166929	97	116	TRUE
(Sample #1)	VL1-, BirA-	replicate 1	Delta(14)-sterol reductase LBR OS=Homo sapiens OX=9606 GN=LBR PE=1 SV=2	Q14739	UniProt_Human_SwissProt_contam_2020205.fasta	70706.3	1	2	2	2	0.000105	0.0439	possibly correct	TRUE	02_V1.24390.24390.2	NDLSPASSGNAVYDFFIGR	R	E	0.986	2.14	0.444	2			1015.49	2028.96	2029.96	2	0.005656	2.786	5297.56	80151.2	67029	354	372	TRUE
(Sample #1)	VL1-, BirA-	replicate 1	Delta(14)-sterol reductase LBR OS=Homo sapiens OX=9606 GN=LBR PE=1 SV=2	Q14739	UniProt_Human_SwissProt_contam_2020205.fasta	70706.3	1	2	2	2	0.000105	0.0439	possibly correct	TRUE	02_V1.11411.11411.2	TFEVTPIR	R	A	0.98	1.81	0.324	2			481.769	961.524	962.531	2	0.000991	1.03	3374.79	215745	390741	196	203	TRUE
(Sample #1)	VL1-, BirA-	replicate 1	14-3-3 protein theta OS=Homo sapiens OX=9606 GN=YWHAQ PE=1 SV=1	P27348	UniProt_Human_SwissProt_contam_2020205.fasta	27765.4	1	2	2	2	0.000105	0.0898	possibly correct	TRUE	02_V1.24429.24429.2	DSTLIMQLLR	K	D	0.983	2.46	0.175	2			595.334	1188.65	1189.66	2	-0.000321	-0.2698	5306.05	394688	620927	213	222	TRUE
(Sample #1)	VL1-, BirA-	replicate 1	14-3-3 protein theta OS=Homo sapiens OX=9606 GN=YWHAQ PE=1 SV=1	P27348	UniProt_Human_SwissProt_contam_2020205.fasta	27765.4	1	2	2	2	0.000105	0.0898	possibly correct	TRUE	02_V1.24129.24129.2	SIcTTVLELLDK	R	Y	0.994	2.39	0.382	2	c3: Carbamidomethyl (+57.02)		696.376	1390.74	1391.75	2	-0.0005993	-0.4306	5247.46	121484	203711	92	103	TRUE
(Sample #1)	VL1-, BirA-	replicate 1	40S ribosomal protein S4, X isoform OS=Homo sapiens OX=9606 GN=RPS4X PE=1 SV=2	P62701	UniProt_Human_SwissProt_contam_2020205.fasta	29599.3	1	5	5	5	0.000264	0.255	possibly correct	TRUE	02_V1.18789.18789.2	FDTGNLcMVTGGANLGR	K	I	0.997	3.09	0.417	2	c7: Carbamidomethyl (+57.02)		891.916	1781.82	1782.83	2	-0.0008873	-0.4977	4409.45	93848.8	189491	175	191	TRUE
(Sample #1)	VL1-, BirA-	replicate 1	40S ribosomal protein S4, X isoform OS=Homo sapiens OX=9606 GN=RPS4X PE=1 SV=2	P62701	UniProt_Human_SwissProt_contam_2020205.fasta	29599.3	1	5	5	5	0.000264	0.255	possibly correct	TRUE	02_V1.4880.4880.3	GIPHLVTHDAR	K	T	0.996	2.14	0.336	2			405.891	1214.65	1215.66	3	-0.000133	-0.1094	2339.13	124529	376746	135	145	TRUE
(Sample #1)	VL1-, BirA-	replicate 1	40S ribosomal protein S4, X isoform OS=Homo sapiens OX=9606 GN=RPS4X PE=1 SV=2	P62701	UniProt_Human_SwissProt_contam_2020205.fasta	29599.3	1	5	5	5	0.000264	0.255	possibly correct	TRUE	02_V1.16460.16460.2	LSNIFVIGK	R	G	0.988	2.71	0.231	2			495.803	989.591	990.598	2	-5e-06	-0.005047	4086.53	139592	285976	222	230	TRUE
(Sample #1)	VL1-, BirA-	replicate 1	40S ribosomal protein S4, X isoform OS=Homo sapiens OX=9606 GN=RPS4X PE=1 SV=2	P62701	UniProt_Human_SwissProt_contam_2020205.fasta	29599.3	1	5	5	5	0.000264	0.255	possibly correct	TRUE	02_V1.24539.24539.2	TDITYPAGFMDVISIDK	R	T	0.997	2.9	0.509	2			943.466	1884.92	1885.93	2	-0.000742	-0.3934	5332.66	89954.7	219094	78	94	TRUE
(Sample #1)	VL1-, BirA-	replicate 1	40S ribosomal protein S4, X isoform OS=Homo sapiens OX=9606 GN=RPS4X PE=1 SV=2	P62701	UniProt_Human_SwissProt_contam_2020205.fasta	29599.3	1	5	5	5	0.000264	0.255	possibly correct	TRUE	02_V1.15021.15021.2	VNDTIQIDLETGK	K	I	0.996	3.53	0.315	2			723.88	1445.75	1445.75	2	1.005	1.278	3884.66	461636	637965	156	168	TRUE
(Sample #1)	VL1-, BirA-	replicate 1	Desmoplakin OS=Homo sapiens OX=9606 GN=DSP PE=1 SV=3	P15924	UniProt_Human_SwissProt_contam_2020205.fasta	331781	1	20	21	21	0.00111	0.0951	possibly correct	TRUE	02_V1.13839.13839.2	AELIVQPELK	R	Y	0.996	2.57	0.378	2			570.338	1138.66	1139.67	2	0.001357	1.191	3719.16	270399	431675	85	94	TRUE
(Sample #1)	VL1-, BirA-	replicate 1	Desmoplakin OS=Homo sapiens OX=9606 GN=DSP PE=1 SV=3	P15924	UniProt_Human_SwissProt_contam_2020205.fasta	331781	1	20	21	21	0.00111	0.0951	possibly correct	TRUE	02_V1.15060.15060.2	AFIGFEGVK	K	G	0.992	1.9	0.342	2			484.266	966.518	967.525	2	0.000278	0.2873	3890.43	296754	336356	2694	2702	TRUE
(Sample #1)	VL1-, BirA-	replicate 1	Desmoplakin OS=Homo sapiens OX=9606 GN=DSP PE=1 SV=3	P15924	UniProt_Human_SwissProt_contam_2020205.fasta	331781	1	20	21	21	0.00111	0.0951	possibly correct	TRUE	02_V1.17840.17840.2	AITGFDDPFSGK	K	T	0.996	2.12	0.399	2			627.804	1253.59	1254.6	2	0.000172	0.1371	4277.13	98828.1	188292	2092	2103	TRUE
(Sample #1)	VL1-, BirA-	replicate 1	Desmoplakin OS=Homo sapiens OX=9606 GN=DSP PE=1 SV=3	P15924	UniProt_Human_SwissProt_contam_2020205.fasta	331781	1	20	21	21	0.00111	0.0951	possibly correct	TRUE	02_V1.24569.24569.2	ALLQAILQTEDMLK	R	V	0.997	3.63	0.512	2			793.944	1585.87	1586.88	2	-0.000907	-0.5716	5339.2	134078	202236	772	785	TRUE
(Sample #1)	VL1-, BirA-	replicate 1	Desmoplakin OS=Homo sapiens OX=9606 GN=DSP PE=1 SV=3	P15924	UniProt_Human_SwissProt_contam_2020205.fasta	331781	1	20	21	21	0.00111	0.0951	possibly correct	TRUE	02_V1.15190.15190.3	AQQIHSQTSQQYPLYDLDLGK	K	F	0.997	3.59	0.379	2			811.74	2432.2	2433.2	3	0.00156	0.6411	3908.68	215111	266672	835	855	TRUE
(Sample #1)	VL1-, BirA-	replicate 1	Desmoplakin OS=Homo sapiens OX=9606 GN=DSP PE=1 SV=3	P15924	UniProt_Human_SwissProt_contam_2020205.fasta	331781	1	20	21	21	0.00111	0.0951	possibly correct	TRUE	02_V1.10308.10308.2	ETQTEcEWTVDTSK	R	L	0.995	2.46	0.47	2	c6: Carbamidomethyl (+57.02)		857.366	1712.72	1713.73	2	-0.002687	-1.568	3211.73	194600	217816	1952	1965	TRUE
(Sample #1)	VL1-, BirA-	replicate 1	Desmoplakin OS=Homo sapiens OX=9606 GN=DSP PE=1 SV=3	P15924	UniProt_Human_SwissProt_contam_2020205.fasta	331781	1	20	21	21	0.00111	0.0951	possibly correct	TRUE	02_V1.23493.23493.3	FLEFQYLTGGLVDPEVHGR	R	I	0.997	2.97	0.533	2			726.373	2176.1	2177.1	3	0.002228	1.023	5142.65	89263.9	112023	2726	2744	TRUE
(Sample #1)	VL1-, BirA-	replicate 1	Desmoplakin OS=Homo sapiens OX=9606 GN=DSP PE=1 SV=3	P15924	UniProt_Human_SwissProt_contam_2020205.fasta	331781	1	20	21	21	0.00111	0.0951	possibly correct	TRUE	02_V1.5338.5338.2	IQSQFTDAQK	K	H	0.968	1.77	0.382	2			583.297	1164.58	1165.58	2	0.002368	2.032	2421.69	136544	95709	608	617	TRUE
(Sample #1)	VL1-, BirA-	replicate 1	Desmoplakin OS=Homo sapiens OX=9606 GN=DSP PE=1 SV=3	P15924	UniProt_Human_SwissProt_contam_2020205.fasta	331781	1	20	21	21	0.00111	0.0951	possibly correct	TRUE	02_V1.17896.17896.2	ITNLTQQLEQASIVK	K	K	0.997	3.72	0.559	2			843.476	1684.94	1685.94	2	0.000678	0.4021	4284.66	140454	200591	1612	1626	TRUE
(Sample #1)	VL1-, BirA-	replicate 1	Desmoplakin OS=Homo sapiens OX=9606 GN=DSP PE=1 SV=3	P15924	UniProt_Human_SwissProt_contam_2020205.fasta	331781	1	20	21	21	0.00111	0.0951	possibly correct	TRUE	02_V1.7621.7621.2	LASLEELKR	K	Q	0.984	1.9	0.316	2			529.814	1057.61	1058.62	2	-0.000289	-0.273	2797.83	287299	245165	1076	1084	TRUE
(Sample #1)	VL1-, BirA-	replicate 1	Desmoplakin OS=Homo sapiens OX=9606 GN=DSP PE=1 SV=3	P15924	UniProt_Human_SwissProt_contam_2020205.fasta	331781	1	20	21	21	0.00111	0.0951	possibly correct	TRUE	02_V1.22292.22292.2	LENINGVTDGYLNSLcTVR	K	A	0.997	3.24	0.567	2	c16: Carbamidomethyl (+57.02)		1070.03	2138.04	2138.05	2	0.9914	-5.304	4936.44	98745.7	144198	753	771	TRUE
(Sample #1)	VL1-, BirA-	replicate 1	Desmoplakin OS=Homo sapiens OX=9606 GN=DSP PE=1 SV=3	P15924	UniProt_Human_SwissProt_contam_2020205.fasta	331781	1	20	21	21	0.00111	0.0951	possibly correct	TRUE	02_V1.10338.10338.3	LLEAQAcTGGIIHPTTGQK	R	L	0.987	3.01	0.221	2	c7: Carbamidomethyl (+57.02)		666.016	1995.03	1995.03	3	1.002	-0.4975	3216.39	211146	495126	2650	2668	TRUE
(Sample #1)	VL1-, BirA-	replicate 1	Desmoplakin OS=Homo sapiens OX=9606 GN=DSP PE=1 SV=3	P15924	UniProt_Human_SwissProt_contam_2020205.fasta	331781	1	20	21	21	0.00111	0.0951	possibly correct	TRUE	02_V1.3966.3966.2	NQcTQVVQER	K	E	0.997	2.71	0.365	2	c3: Carbamidomethyl (+57.02)		631.301	1260.59	1261.6	2	-0.0004703	-0.3728	2146.83	97467.5	118506	1803	1812	TRUE
(Sample #1)	VL1-, BirA-	replicate 1	Desmoplakin OS=Homo sapiens OX=9606 GN=DSP PE=1 SV=3	P15924	UniProt_Human_SwissProt_contam_2020205.fasta	331781	1	20	21	21	0.00111	0.0951	possibly correct	TRUE	02_V1.12698.12698.2	NQFETEINITK	K	T	0.963	1.83	0.28	2			668.841	1335.67	1336.67	2	0.000899	0.6726	3561.57	144974	322310	1364	1374	TRUE
(Sample #1)	VL1-, BirA-	replicate 1	Desmoplakin OS=Homo sapiens OX=9606 GN=DSP PE=1 SV=3	P15924	UniProt_Human_SwissProt_contam_2020205.fasta	331781	1	20	21	21	0.00111	0.0951	possibly correct	TRUE	02_V1.8081.8081.2	NTLTQTTENLR	K	R	0.983	2.26	0.373	2			645.835	1289.66	1290.66	2	-0.001872	-1.45	2866.04	81198.7	171655	1414	1424	TRUE
(Sample #1)	VL1-, BirA-	replicate 1	Desmoplakin OS=Homo sapiens OX=9606 GN=DSP PE=1 SV=3	P15924	UniProt_Human_SwissProt_contam_2020205.fasta	331781	1	20	21	21	0.00111	0.0951	possibly correct	TRUE	02_V1.10972.10972.2	QLQNIIQATSR	R	E	0.988	2.04	0.322	2			636.357	1270.7	1271.71	2	-0.000332	-0.2611	3307.85	230874	492089	271	281	TRUE
(Sample #1)	VL1-, BirA-	replicate 1	Desmoplakin OS=Homo sapiens OX=9606 GN=DSP PE=1 SV=3	P15924	UniProt_Human_SwissProt_contam_2020205.fasta	331781	1	20	21	21	0.00111	0.0951	possibly correct	TRUE	02_V1.4421.4421.2	QVQNLVNK	R	S	0.959	2.23	0.255	2			471.772	941.529	942.537	2	-0.000622	-0.6599	2240.61	94664.5	296480	434	441	TRUE
(Sample #1)	VL1-, BirA-	replicate 1	Desmoplakin OS=Homo sapiens OX=9606 GN=DSP PE=1 SV=3	P15924	UniProt_Human_SwissProt_contam_2020205.fasta	331781	1	20	21	21	0.00111	0.0951	possibly correct	TRUE	02_V1.23564.23564.3	SVQNDSQAIAEVLNQLK	K	D	0.987	2.44	0.292	2			619.662	1855.97	1856.97	3	0.00144	0.7755	5153.94	84962.1	95085	711	727	TRUE
(Sample #1)	VL1-, BirA-	replicate 1	Desmoplakin OS=Homo sapiens OX=9606 GN=DSP PE=1 SV=3	P15924	UniProt_Human_SwissProt_contam_2020205.fasta	331781	1	20	21	21	0.00111	0.0951	possibly correct	TRUE	02_V1.23581.23581.2	SVQNDSQAIAEVLNQLK	K	D	0.997	3.1	0.349	2			928.99	1855.97	1856.97	2	0.001505	0.8105	5156.68	180570	281547	711	727	TRUE
(Sample #1)	VL1-, BirA-	replicate 1	Desmoplakin OS=Homo sapiens OX=9606 GN=DSP PE=1 SV=3	P15924	UniProt_Human_SwissProt_contam_2020205.fasta	331781	1	20	21	21	0.00111	0.0951	possibly correct	TRUE	02_V1.17121.17121.3	TMIQSPSGVILQEAADVHAR	R	Y	0.992	3.01	0.285	2			708.369	2122.09	2123.09	3	0.002001	0.9425	4178.1	246511	422154	983	1002	TRUE
(Sample #1)	VL1-, BirA-	replicate 1	Desmoplakin OS=Homo sapiens OX=9606 GN=DSP PE=1 SV=3	P15924	UniProt_Human_SwissProt_contam_2020205.fasta	331781	1	20	21	21	0.00111	0.0951	possibly correct	TRUE	02_V1.18990.18990.2	VTAMQLYEcQLIDK	K	T	0.958	1.74	0.355	2	c9: Carbamidomethyl (+57.02)		856.425	1710.83	1711.84	2	0.002313	1.351	4437.51	78789.8	111741	1975	1988	TRUE
(Sample #1)	VL1-, BirA-	replicate 1	Nuclear pore complex protein Nup205 OS=Homo sapiens OX=9606 GN=NUP205 PE=1 SV=3	Q92621	UniProt_Human_SwissProt_contam_2020205.fasta	227928	0.999	1	1	1	5.27e-05	0.00547	possibly correct	TRUE	02_V1.15456.15456.2	VLVDSLVEDDR	K	T	0.997	2.78	0.516	2			630.328	1258.64	1259.65	2	0.00142	1.127	3947.66	155193	200465	1524	1534	TRUE
(Sample #1)	VL1-, BirA-	replicate 1	pre-rRNA 2'-O-ribose RNA methyltransferase FTSJ3 OS=Homo sapiens OX=9606 GN=FTSJ3 PE=1 SV=2	Q8IY81	UniProt_Human_SwissProt_contam_2020205.fasta	96560.5	1	7	8	8	0.000422	0.129	possibly correct	TRUE	02_V1.14267.14267.3	ASEIMVDDEELAQHPATTEDIR	K	V	0.991	2.7	0.359	2			824.05	2469.13	2470.14	3	-0.00585	-2.368	3778.64	100708	205506	270	291	TRUE
(Sample #1)	VL1-, BirA-	replicate 1	pre-rRNA 2'-O-ribose RNA methyltransferase FTSJ3 OS=Homo sapiens OX=9606 GN=FTSJ3 PE=1 SV=2	Q8IY81	UniProt_Human_SwissProt_contam_2020205.fasta	96560.5	1	7	8	8	0.000422	0.129	possibly correct	TRUE	02_V1.24147.24147.3	ILDPEGLALGAVIASSK	R	K	0.997	2	0.452	2			551.986	1652.94	1653.94	3	0.000101	0.06107	5250.17	89378.5	56753	662	678	TRUE
(Sample #1)	VL1-, BirA-	replicate 1	pre-rRNA 2'-O-ribose RNA methyltransferase FTSJ3 OS=Homo sapiens OX=9606 GN=FTSJ3 PE=1 SV=2	Q8IY81	UniProt_Human_SwissProt_contam_2020205.fasta	96560.5	1	7	8	8	0.000422	0.129	possibly correct	TRUE	02_V1.24131.24131.2	ILDPEGLALGAVIASSK	R	K	0.997	3.28	0.595	2			827.473	1652.93	1653.94	2	-0.002736	-1.654	5247.72	109965	329437	662	678	TRUE
(Sample #1)	VL1-, BirA-	replicate 1	pre-rRNA 2'-O-ribose RNA methyltransferase FTSJ3 OS=Homo sapiens OX=9606 GN=FTSJ3 PE=1 SV=2	Q8IY81	UniProt_Human_SwissProt_contam_2020205.fasta	96560.5	1	7	8	8	0.000422	0.129	possibly correct	TRUE	02_V1.12375.12375.2	LAcDFLAR	R	G	0.946	1.7	0.265	2	c3: Carbamidomethyl (+57.02)		483.248	964.481	965.487	2	0.0005127	0.531	3516.02	173976	253744	143	150	TRUE
(Sample #1)	VL1-, BirA-	replicate 1	pre-rRNA 2'-O-ribose RNA methyltransferase FTSJ3 OS=Homo sapiens OX=9606 GN=FTSJ3 PE=1 SV=2	Q8IY81	UniProt_Human_SwissProt_contam_2020205.fasta	96560.5	1	7	8	8	0.000422	0.129	possibly correct	TRUE	02_V1.19251.19251.3	LTEVQDDKEEEEEENPLLVPLEEK	R	A	0.989	2.85	0.405	2			952.133	2853.38	2854.37	3	0.01085	3.802	4474.26	106609	130003	495	518	TRUE
(Sample #1)	VL1-, BirA-	replicate 1	pre-rRNA 2'-O-ribose RNA methyltransferase FTSJ3 OS=Homo sapiens OX=9606 GN=FTSJ3 PE=1 SV=2	Q8IY81	UniProt_Human_SwissProt_contam_2020205.fasta	96560.5	1	7	8	8	0.000422	0.129	possibly correct	TRUE	02_V1.22088.22088.2	SDDDGFEIVPIEDPAK	K	H	0.997	2.71	0.46	2			873.907	1745.8	1746.81	2	-0.000656	-0.3755	4901.17	87175.6	126620	644	659	TRUE
(Sample #1)	VL1-, BirA-	replicate 1	pre-rRNA 2'-O-ribose RNA methyltransferase FTSJ3 OS=Homo sapiens OX=9606 GN=FTSJ3 PE=1 SV=2	Q8IY81	UniProt_Human_SwissProt_contam_2020205.fasta	96560.5	1	7	8	8	0.000422	0.129	possibly correct	TRUE	02_V1.15013.15013.2	TEIMSPLYQDEAPK	K	G	0.982	2.4	0.4	2			811.389	1620.76	1621.78	2	-0.006722	-4.145	3883.39	478787	214265	580	593	TRUE
(Sample #1)	VL1-, BirA-	replicate 1	pre-rRNA 2'-O-ribose RNA methyltransferase FTSJ3 OS=Homo sapiens OX=9606 GN=FTSJ3 PE=1 SV=2	Q8IY81	UniProt_Human_SwissProt_contam_2020205.fasta	96560.5	1	7	8	8	0.000422	0.129	possibly correct	TRUE	02_V1.16211.16211.2	TSVTDFLR	R	A	0.99	1.94	0.381	2			469.751	937.487	938.494	2	1e-05	0.01066	4052.05	315362	308104	252	259	TRUE
(Sample #1)	VL1-, BirA-	replicate 1	60S ribosomal protein L24 OS=Homo sapiens OX=9606 GN=RPL24 PE=1 SV=1	P83731	UniProt_Human_SwissProt_contam_2020205.fasta	17779.5	0.999	1	1	1	5.27e-05	0.0828	possibly correct	TRUE	02_V1.17919.17919.2	AITGASLADIMAK	R	R	0.997	2.92	0.445	2			631.345	1260.68	1261.68	2	0.001008	0.7989	4287.9	179014	446734	81	93	TRUE
(Sample #1)	VL1-, BirA-	replicate 1	Periodic tryptophan protein 2 homolog OS=Homo sapiens OX=9606 GN=PWP2 PE=2 SV=2	Q15269	UniProt_Human_SwissProt_contam_2020205.fasta	102454	1	2	2	2	0.000105	0.0316	possibly correct	TRUE	02_V1.24342.24342.2	AGTLLPVIQFLQK	R	S	0.992	2.34	0.345	2			714.435	1426.86	1427.86	2	4e-05	0.02801	5287.49	165082	245586	838	850	TRUE
(Sample #1)	VL1-, BirA-	replicate 1	Periodic tryptophan protein 2 homolog OS=Homo sapiens OX=9606 GN=PWP2 PE=2 SV=2	Q15269	UniProt_Human_SwissProt_contam_2020205.fasta	102454	1	2	2	2	0.000105	0.0316	possibly correct	TRUE	02_V1.24626.24626.2	VLFDPFELDTSVTPGR	R	V	0.997	3.8	0.554	2			896.959	1791.9	1792.91	2	-0.000232	-0.1294	5351.17	111467	280289	734	749	TRUE
(Sample #1)	VL1-, BirA-	replicate 1	Histone deacetylase 2 OS=Homo sapiens OX=9606 GN=HDAC2 PE=1 SV=2	Q92769	UniProt_Human_SwissProt_contam_2020205.fasta	55365.5	0.995	1	1	1	5.27e-05	0.0369	possibly correct	TRUE	02_V1.21677.21677.3	DGIDDESYGQIFKPIISK	R	V	0.995	3.08	0.363	2			675.678	2024.01	2025.02	3	0.001673	0.8262	4832.88	75957.2	78121	231	248	TRUE
(Sample #1)	VL1-, BirA-	replicate 1	Receptor of activated protein C kinase 1 OS=Homo sapiens OX=9606 GN=RACK1 PE=1 SV=3	P63244	UniProt_Human_SwissProt_contam_2020205.fasta	35077	1	2	2	2	0.000105	0.0568	possibly correct	TRUE	02_V1.13180.13180.2	LWNTLGVcK	K	Y	0.997	2.18	0.401	2	c8: Carbamidomethyl (+57.02)		545.79	1089.56	1090.57	2	0.0006127	0.5618	3627.67	192152	282891	131	139	TRUE
(Sample #1)	VL1-, BirA-	replicate 1	Receptor of activated protein C kinase 1 OS=Homo sapiens OX=9606 GN=RACK1 PE=1 SV=3	P63244	UniProt_Human_SwissProt_contam_2020205.fasta	35077	1	2	2	2	0.000105	0.0568	possibly correct	TRUE	02_V1.3618.3618.2	QEVISTSSK	K	A	0.952	1.79	0.275	2			489.759	977.504	978.51	2	0.001203	1.229	2072.94	104202	196559	272	280	TRUE
(Sample #1)	VL1-, BirA-	replicate 1	F-actin-capping protein subunit beta OS=Homo sapiens OX=9606 GN=CAPZB PE=1 SV=4	P47756	UniProt_Human_SwissProt_contam_2020205.fasta	31351.6	1	2	2	2	0.000105	0.083	possibly correct	TRUE	02_V1.15250.15250.2	DYLLcDYNR	K	D	0.982	2.29	0.29	2	c5: Carbamidomethyl (+57.02)		616.777	1231.54	1231.54	2	1.005	1.691	3917.6	218715	393360	58	66	TRUE
(Sample #1)	VL1-, BirA-	replicate 1	F-actin-capping protein subunit beta OS=Homo sapiens OX=9606 GN=CAPZB PE=1 SV=4	P47756	UniProt_Human_SwissProt_contam_2020205.fasta	31351.6	1	2	2	2	0.000105	0.083	possibly correct	TRUE	02_V1.11081.11081.3	KLEVEANNAFDQYR	R	D	0.989	2.13	0.352	2			566.282	1695.82	1696.83	3	0.002997	1.766	3324.64	112864	73557	95	108	TRUE
(Sample #1)	VL1-, BirA-	replicate 1	Eukaryotic translation initiation factor 5A-1 OS=Homo sapiens OX=9606 GN=EIF5A PE=1 SV=2	P63241	UniProt_Human_SwissProt_contam_2020205.fasta	16832.7	0.999	1	2	2	0.000105	0.0779	possibly correct	TRUE	02_V1.18573.18573.2	VHLVGIDIFTGK	K	K	0.997	2.86	0.534	2			650.379	1298.74	1298.75	2	1.003	0.3457	4379.48	293992	470230	56	67	TRUE
(Sample #1)	VL1-, BirA-	replicate 1	Eukaryotic translation initiation factor 5A-1 OS=Homo sapiens OX=9606 GN=EIF5A PE=1 SV=2	P63241	UniProt_Human_SwissProt_contam_2020205.fasta	16832.7	0.999	1	2	2	0.000105	0.0779	possibly correct	TRUE	02_V1.18574.18574.3	VHLVGIDIFTGK	K	K	0.997	2.87	0.585	2			433.587	1297.74	1298.75	3	0.000101	0.07777	4379.61	289031	398174	56	67	TRUE
(Sample #1)	VL1-, BirA-	replicate 1	Non-POU domain-containing octamer-binding protein OS=Homo sapiens OX=9606 GN=NONO PE=1 SV=4	Q15233	UniProt_Human_SwissProt_contam_2020205.fasta	54231.6	1	3	3	3	0.000158	0.0722	possibly correct	TRUE	02_V1.4668.4668.2	AGEVFIHK	K	D	0.99	2.34	0.378	2			450.75	899.486	900.494	2	-0.000441	-0.4897	2293.49	133772	258974	100	107	TRUE
(Sample #1)	VL1-, BirA-	replicate 1	Non-POU domain-containing octamer-binding protein OS=Homo sapiens OX=9606 GN=NONO PE=1 SV=4	Q15233	UniProt_Human_SwissProt_contam_2020205.fasta	54231.6	1	3	3	3	0.000158	0.0722	possibly correct	TRUE	02_V1.17225.17225.2	FAQPGSFEYEYAMR	R	W	0.994	2.21	0.452	2			848.379	1694.74	1695.75	2	0.002934	1.73	4192.41	93684.8	162091	257	270	TRUE
(Sample #1)	VL1-, BirA-	replicate 1	Non-POU domain-containing octamer-binding protein OS=Homo sapiens OX=9606 GN=NONO PE=1 SV=4	Q15233	UniProt_Human_SwissProt_contam_2020205.fasta	54231.6	1	3	3	3	0.000158	0.0722	possibly correct	TRUE	02_V1.6992.6992.2	GIVEFSGKPAAR	K	K	0.962	2.01	0.331	2			616.343	1230.67	1231.68	2	-0.000861	-0.699	2695.07	85910.8	235372	191	202	TRUE
(Sample #1)	VL1-, BirA-	replicate 1	Protein RRP5 homolog OS=Homo sapiens OX=9606 GN=PDCD11 PE=1 SV=3	Q14690	UniProt_Human_SwissProt_contam_2020205.fasta	208703	1	10	10	10	0.000527	0.062	possibly correct	TRUE	02_V1.6747.6747.2	AcILcVHPR	R	T	0.959	2.16	0.268	2	c2: Carbamidomethyl (+57.02), c5: Carbamidomethyl (+57.02)		563.287	1124.56	1125.57	2	0.00177	1.573	2655.84	96725.9	91780	329	337	TRUE
(Sample #1)	VL1-, BirA-	replicate 1	Protein RRP5 homolog OS=Homo sapiens OX=9606 GN=PDCD11 PE=1 SV=3	Q14690	UniProt_Human_SwissProt_contam_2020205.fasta	208703	1	10	10	10	0.000527	0.062	possibly correct	TRUE	02_V1.7786.7786.2	AGTYFSNQAVR	K	A	0.948	1.45	0.291	2			607.302	1212.59	1213.6	2	0.000578	0.4763	2822.03	189119	153455	318	328	TRUE
(Sample #1)	VL1-, BirA-	replicate 1	Protein RRP5 homolog OS=Homo sapiens OX=9606 GN=PDCD11 PE=1 SV=3	Q14690	UniProt_Human_SwissProt_contam_2020205.fasta	208703	1	10	10	10	0.000527	0.062	possibly correct	TRUE	02_V1.3867.3867.2	EHVDVIAK	K	F	0.977	2.01	0.255	2			455.753	909.492	910.499	2	0.000311	0.3416	2124.71	90388.5	248541	1759	1766	TRUE
(Sample #1)	VL1-, BirA-	replicate 1	Protein RRP5 homolog OS=Homo sapiens OX=9606 GN=PDCD11 PE=1 SV=3	Q14690	UniProt_Human_SwissProt_contam_2020205.fasta	208703	1	10	10	10	0.000527	0.062	possibly correct	TRUE	02_V1.9627.9627.3	FVTSTSDHFVEGQTVAAK	K	V	0.995	2.53	0.332	2			642.321	1923.94	1923.94	3	1.004	0.8168	3109.96	126827	284632	765	782	TRUE
(Sample #1)	VL1-, BirA-	replicate 1	Protein RRP5 homolog OS=Homo sapiens OX=9606 GN=PDCD11 PE=1 SV=3	Q14690	UniProt_Human_SwissProt_contam_2020205.fasta	208703	1	10	10	10	0.000527	0.062	possibly correct	TRUE	02_V1.24084.24084.2	IPLLLTSLSFK	R	V	0.972	1.73	0.331	2			616.387	1230.76	1231.77	2	0.001074	0.8719	5238.89	92364	80226	1178	1188	TRUE
(Sample #1)	VL1-, BirA-	replicate 1	Protein RRP5 homolog OS=Homo sapiens OX=9606 GN=PDCD11 PE=1 SV=3	Q14690	UniProt_Human_SwissProt_contam_2020205.fasta	208703	1	10	10	10	0.000527	0.062	possibly correct	TRUE	02_V1.12240.12240.2	LGPSVVGLAR	R	Y	0.997	2.21	0.428	2			484.798	967.582	968.589	2	0.000133	0.1373	3495.62	126915	205977	1343	1352	TRUE
(Sample #1)	VL1-, BirA-	replicate 1	Protein RRP5 homolog OS=Homo sapiens OX=9606 GN=PDCD11 PE=1 SV=3	Q14690	UniProt_Human_SwissProt_contam_2020205.fasta	208703	1	10	10	10	0.000527	0.062	possibly correct	TRUE	02_V1.23375.23375.2	TTEPGVTGLLLAVEGPAAK	K	R	0.997	2.94	0.462	2			912.51	1823.01	1824.01	2	0.001418	0.7774	5123.08	130513	187682	982	1000	TRUE
(Sample #1)	VL1-, BirA-	replicate 1	Protein RRP5 homolog OS=Homo sapiens OX=9606 GN=PDCD11 PE=1 SV=3	Q14690	UniProt_Human_SwissProt_contam_2020205.fasta	208703	1	10	10	10	0.000527	0.062	possibly correct	TRUE	02_V1.16326.16326.2	VFLHLADIYAK	K	S	0.993	2.13	0.342	2			645.367	1288.72	1289.73	2	0.000658	0.5102	4067.79	88647.3	177016	1693	1703	TRUE
(Sample #1)	VL1-, BirA-	replicate 1	Protein RRP5 homolog OS=Homo sapiens OX=9606 GN=PDCD11 PE=1 SV=3	Q14690	UniProt_Human_SwissProt_contam_2020205.fasta	208703	1	10	10	10	0.000527	0.062	possibly correct	TRUE	02_V1.8599.8599.2	VIHLSLAPK	R	R	0.993	1.41	0.451	2			489.311	976.608	977.614	2	0.001011	1.034	2949.93	105067	216206	1821	1829	TRUE
(Sample #1)	VL1-, BirA-	replicate 1	Protein RRP5 homolog OS=Homo sapiens OX=9606 GN=PDCD11 PE=1 SV=3	Q14690	UniProt_Human_SwissProt_contam_2020205.fasta	208703	1	10	10	10	0.000527	0.062	possibly correct	TRUE	02_V1.7422.7422.2	VVVLNcEPSK	K	E	0.959	2.25	0.255	2	c6: Carbamidomethyl (+57.02)		572.806	1143.6	1144.6	2	0.001152	1.006	2765.66	160948	127673	594	603	TRUE
(Sample #1)	VL1-, BirA-	replicate 1	Deoxynucleotidyltransferase terminal-interacting protein 2 OS=Homo sapiens OX=9606 GN=DNTTIP2 PE=1 SV=2	Q5QJE6	UniProt_Human_SwissProt_contam_2020205.fasta	84471.1	1	2	2	2	0.000105	0.0344	possibly correct	TRUE	02_V1.15282.15282.2	SLTQTFATVEVGR	K	W	0.994	2.56	0.35	2			704.875	1407.74	1408.74	2	-0.000661	-0.4692	3922.35	123559	234639	362	374	TRUE
(Sample #1)	VL1-, BirA-	replicate 1	Deoxynucleotidyltransferase terminal-interacting protein 2 OS=Homo sapiens OX=9606 GN=DNTTIP2 PE=1 SV=2	Q5QJE6	UniProt_Human_SwissProt_contam_2020205.fasta	84471.1	1	2	2	2	0.000105	0.0344	possibly correct	TRUE	02_V1.24445.24445.2	TIVEELLADSEFR	R	R	0.997	3.5	0.436	2			761.394	1520.77	1521.78	2	0.000511	0.3358	5309.38	96251	184268	713	725	TRUE
(Sample #1)	VL1-, BirA-	replicate 1	Ribosomal RNA processing protein 1 homolog B OS=Homo sapiens OX=9606 GN=RRP1B PE=1 SV=3	Q14684	UniProt_Human_SwissProt_contam_2020205.fasta	84429.8	1	2	2	2	0.000105	0.0383	possibly correct	TRUE	02_V1.7323.7323.2	TPTSSPASSPLVAK	K	K	0.966	2.35	0.247	2			671.864	1341.71	1342.72	2	0.000158	0.1177	2749.17	107673	206785	728	741	TRUE
(Sample #1)	VL1-, BirA-	replicate 1	Ribosomal RNA processing protein 1 homolog B OS=Homo sapiens OX=9606 GN=RRP1B PE=1 SV=3	Q14684	UniProt_Human_SwissProt_contam_2020205.fasta	84429.8	1	2	2	2	0.000105	0.0383	possibly correct	TRUE	02_V1.11746.11746.2	VFcVEEEDSESSLQK	R	R	0.997	2.37	0.443	2	c3: Carbamidomethyl (+57.02)		893.396	1784.78	1785.78	2	-0.0004873	-0.2729	3424	97005.7	74656	384	398	TRUE
(Sample #1)	VL1-, BirA-	replicate 1	Voltage-dependent anion-selective channel protein 3 OS=Homo sapiens OX=9606 GN=VDAC3 PE=1 SV=1	Q9Y277	UniProt_Human_SwissProt_contam_2020205.fasta	30659.9	1	5	5	5	0.000264	0.159	possibly correct	TRUE	02_V1.11730.11730.2	LSQNNFALGYK	K	A	0.995	2.36	0.336	2			627.828	1253.64	1254.65	2	0.0003	0.2391	3421.79	295585	230417	164	174	TRUE
(Sample #1)	VL1-, BirA-	replicate 1	Voltage-dependent anion-selective channel protein 3 OS=Homo sapiens OX=9606 GN=VDAC3 PE=1 SV=1	Q9Y277	UniProt_Human_SwissProt_contam_2020205.fasta	30659.9	1	5	5	5	0.000264	0.159	possibly correct	TRUE	02_V1.21226.21226.2	LTLDTIFVPNTGK	K	K	0.989	2.39	0.37	2			709.899	1417.78	1418.79	2	0.002473	1.743	4766.73	98468.2	179924	97	109	TRUE
(Sample #1)	VL1-, BirA-	replicate 1	Voltage-dependent anion-selective channel protein 3 OS=Homo sapiens OX=9606 GN=VDAC3 PE=1 SV=1	Q9Y277	UniProt_Human_SwissProt_contam_2020205.fasta	30659.9	1	5	5	5	0.000264	0.159	possibly correct	TRUE	02_V1.20065.20065.2	LTLSALIDGK	K	N	0.994	1.49	0.478	2			515.811	1029.61	1030.61	2	-0.000449	-0.4357	4590.82	86021.7	59982	257	266	TRUE
(Sample #1)	VL1-, BirA-	replicate 1	Voltage-dependent anion-selective channel protein 3 OS=Homo sapiens OX=9606 GN=VDAC3 PE=1 SV=1	Q9Y277	UniProt_Human_SwissProt_contam_2020205.fasta	30659.9	1	5	5	5	0.000264	0.159	possibly correct	TRUE	02_V1.20065.20065.2	LTLSALLDGK	K	N	0.994	1.49	0.478	2			515.811	1029.61	1030.61	2	-0.000449	-0.4357	4590.82	86021.7	59982	257	266	TRUE
(Sample #1)	VL1-, BirA-	replicate 1	Voltage-dependent anion-selective channel protein 3 OS=Homo sapiens OX=9606 GN=VDAC3 PE=1 SV=1	Q9Y277	UniProt_Human_SwissProt_contam_2020205.fasta	30659.9	1	5	5	5	0.000264	0.159	possibly correct	TRUE	02_V1.12397.12397.2	VcNYGLTFTQK	K	W	0.985	2.58	0.22	2	c2: Carbamidomethyl (+57.02)		665.827	1329.64	1330.65	2	0.0002457	0.1846	3519.15	320004	267641	64	74	TRUE
(Sample #1)	VL1-, BirA-	replicate 1	40S ribosomal protein S2 OS=Homo sapiens OX=9606 GN=RPS2 PE=1 SV=2	P15880	UniProt_Human_SwissProt_contam_2020205.fasta	31325.2	1	1	1	1	5.27e-05	0.0375	possibly correct	TRUE	02_V1.20778.20778.2	TYSYLTPDLWK	K	E	0.997	2.08	0.44	2			693.851	1385.69	1386.69	2	0.000431	0.3108	4698.63	124196	194333	247	257	TRUE
(Sample #1)	VL1-, BirA-	replicate 1	Histone H1.2 OS=Homo sapiens OX=9606 GN=H1-2 PE=1 SV=2	P16403	UniProt_Human_SwissProt_contam_2020205.fasta	21365.8	0.998	1	1	1	5.27e-05	0.0423	possibly correct	TRUE	02_V1.9943.9943.2	SGVSLAALK	R	K	0.993	2.2	0.302	2			423.258	844.502	845.509	2	0.000534	0.6316	3157.63	216464	378694	55	63	TRUE
(Sample #1)	VL1-, BirA-	replicate 1	TREMBL:Q3SX09 (Bos taurus) similar to HBG protein	Q3SX09	UniProt_Human_SwissProt_contam_2020205.fasta	22060.6	1	5	5	5	0.000264	0.264	possibly correct	TRUE	02_V1.11825.11825.2	AAVTSLFAK	K	V	0.97	1.58	0.317	2			454.266	906.518	907.525	2	0.000256	0.2821	3435.52	147128	234181	64	72	TRUE
(Sample #1)	VL1-, BirA-	replicate 1	TREMBL:Q3SX09 (Bos taurus) similar to HBG protein	Q3SX09	UniProt_Human_SwissProt_contam_2020205.fasta	22060.6	1	5	5	5	0.000264	0.264	possibly correct	TRUE	02_V1.10798.10798.2	GAFASLSELHcDK	K	L	0.997	2.96	0.471	2	c11: Carbamidomethyl (+57.02)		717.837	1433.66	1434.67	2	-0.001187	-0.8276	3283.47	166337	239718	138	150	TRUE
(Sample #1)	VL1-, BirA-	replicate 1	TREMBL:Q3SX09 (Bos taurus) similar to HBG protein	Q3SX09	UniProt_Human_SwissProt_contam_2020205.fasta	22060.6	1	5	5	5	0.000264	0.264	possibly correct	TRUE	02_V1.8394.8394.2	LHVDPENFR	K	L	0.997	2.21	0.513	2			563.786	1125.56	1126.56	2	0.001247	1.107	2916.97	251113	185699	151	159	TRUE
(Sample #1)	VL1-, BirA-	replicate 1	TREMBL:Q3SX09 (Bos taurus) similar to HBG protein	Q3SX09	UniProt_Human_SwissProt_contam_2020205.fasta	22060.6	1	5	5	5	0.000264	0.264	possibly correct	TRUE	02_V1.24214.24214.2	LLGNVLVVVLAR	R	R	0.995	2.01	0.396	2			633.419	1264.82	1265.83	2	0.000127	0.1003	5262.41	120246	236515	160	171	TRUE
(Sample #1)	VL1-, BirA-	replicate 1	TREMBL:Q3SX09 (Bos taurus) similar to HBG protein	Q3SX09	UniProt_Human_SwissProt_contam_2020205.fasta	22060.6	1	5	5	5	0.000264	0.264	possibly correct	TRUE	02_V1.13798.13798.2	VLDSFcEGLK	K	Q	0.995	2.08	0.423	2	c6: Carbamidomethyl (+57.02)		584.791	1167.57	1167.57	2	1.003	-0.1848	3713.51	218778	420460	122	131	TRUE
(Sample #1)	VL1-, BirA-	replicate 1	7-dehydrocholesterol reductase OS=Homo sapiens OX=9606 GN=DHCR7 PE=1 SV=1	Q9UBM7	UniProt_Human_SwissProt_contam_2020205.fasta	54491	0.942	1	1	1	5.27e-05	0.0168	possibly correct	TRUE	02_V1.7382.7382.2	YTAAVPYR	R	L	0.987	1.7	0.35	2			470.748	939.481	940.489	2	-0.000152	-0.1616	2758.57	194450	254123	462	469	TRUE
(Sample #1)	VL1-, BirA-	replicate 1	Heterogeneous nuclear ribonucleoprotein R OS=Homo sapiens OX=9606 GN=HNRNPR PE=1 SV=1	O43390	UniProt_Human_SwissProt_contam_2020205.fasta	70943.9	1	2	2	2	0.000105	0.0474	possibly correct	TRUE	02_V1.24846.24846.2	DLYEDELVPLFEK	R	A	0.995	2.33	0.443	2			805.403	1608.79	1609.8	2	-0.001502	-0.933	5397.3	98602.9	137801	175	187	TRUE
(Sample #1)	VL1-, BirA-	replicate 1	Heterogeneous nuclear ribonucleoprotein R OS=Homo sapiens OX=9606 GN=HNRNPR PE=1 SV=1	O43390	UniProt_Human_SwissProt_contam_2020205.fasta	70943.9	1	2	2	2	0.000105	0.0474	possibly correct	TRUE	02_V1.19947.19947.3	VTEGLVDVILYHQPDDK	K	K	0.997	3.49	0.508	2			647.672	1939.99	1941	3	0.004411	2.273	4573.37	82809.8	98375	269	285	TRUE
(Sample #1)	VL1-, BirA-	replicate 1	Elongation factor 1-gamma OS=Homo sapiens OX=9606 GN=EEF1G PE=1 SV=3	P26641	UniProt_Human_SwissProt_contam_2020205.fasta	50119.4	1	5	5	5	0.000264	0.16	possibly correct	TRUE	02_V1.24090.24090.2	ILGLLDAYLK	R	T	0.997	1.95	0.486	2			559.845	1117.67	1118.68	2	-0.000226	-0.202	5240.28	157890	144779	138	147	TRUE
(Sample #1)	VL1-, BirA-	replicate 1	Elongation factor 1-gamma OS=Homo sapiens OX=9606 GN=EEF1G PE=1 SV=3	P26641	UniProt_Human_SwissProt_contam_2020205.fasta	50119.4	1	5	5	5	0.000264	0.16	possibly correct	TRUE	02_V1.7985.7985.3	KLDPGSEETQTLVR	R	E	0.995	2.53	0.314	2			524.946	1571.82	1572.82	3	0.000717	0.4559	2851.17	176333	212538	401	414	TRUE
(Sample #1)	VL1-, BirA-	replicate 1	Elongation factor 1-gamma OS=Homo sapiens OX=9606 GN=EEF1G PE=1 SV=3	P26641	UniProt_Human_SwissProt_contam_2020205.fasta	50119.4	1	5	5	5	0.000264	0.16	possibly correct	TRUE	02_V1.24264.24264.3	KNAFASVILFGTNNSSSISGVWVFR	R	G	0.997	3.72	0.562	2			901.475	2701.4	2701.41	3	1.002	-0.4543	5272.23	87028.1	190572	354	378	TRUE
(Sample #1)	VL1-, BirA-	replicate 1	Elongation factor 1-gamma OS=Homo sapiens OX=9606 GN=EEF1G PE=1 SV=3	P26641	UniProt_Human_SwissProt_contam_2020205.fasta	50119.4	1	5	5	5	0.000264	0.16	possibly correct	TRUE	02_V1.17746.17746.2	STFVLDEFK	K	R	0.996	1.6	0.443	2			543.28	1084.54	1085.55	2	0.000497	0.4578	4264.09	153167	126254	286	294	TRUE
(Sample #1)	VL1-, BirA-	replicate 1	Elongation factor 1-gamma OS=Homo sapiens OX=9606 GN=EEF1G PE=1 SV=3	P26641	UniProt_Human_SwissProt_contam_2020205.fasta	50119.4	1	5	5	5	0.000264	0.16	possibly correct	TRUE	02_V1.21889.21889.2	WFLTcINQPQFR	R	A	0.997	2.55	0.396	2	c5: Carbamidomethyl (+57.02)		805.402	1608.79	1609.79	2	0.001607	0.9981	4864.89	101384	156230	190	201	TRUE
(Sample #1)	VL1-, BirA-	replicate 1	Poly(rC)-binding protein 1 OS=Homo sapiens OX=9606 GN=PCBP1 PE=1 SV=2	Q15365	UniProt_Human_SwissProt_contam_2020205.fasta	37498.2	1	4	4	4	0.000211	0.202	possibly correct	TRUE	02_V1.16587.16587.2	AITIAGVPQSVTEcVK	R	Q	0.997	3.79	0.512	2	c14: Carbamidomethyl (+57.02)		836.951	1671.89	1672.89	2	0.0005127	0.3065	4104.05	560639	787520	145	160	TRUE
(Sample #1)	VL1-, BirA-	replicate 1	Poly(rC)-binding protein 1 OS=Homo sapiens OX=9606 GN=PCBP1 PE=1 SV=2	Q15365	UniProt_Human_SwissProt_contam_2020205.fasta	37498.2	1	4	4	4	0.000211	0.202	possibly correct	FALSE	02_V1.14240.14240.2	ESTGAQVQVAGDMLPNSTER	R	A	0.997	2.8	0.476	2			1045.5	2088.98	2089.98	2	0.004078	1.951	3774.89	86699.4	112485	125	144	FALSE
(Sample #1)	VL1-, BirA-	replicate 1	Poly(rC)-binding protein 1 OS=Homo sapiens OX=9606 GN=PCBP1 PE=1 SV=2	Q15365	UniProt_Human_SwissProt_contam_2020205.fasta	37498.2	1	4	4	4	0.000211	0.202	possibly correct	TRUE	02_V1.19714.19714.2	IITLTGPTNAIFK	R	A	0.997	2.53	0.391	2			694.911	1387.81	1388.82	2	-0.000468	-0.337	4540.14	158112	267406	58	70	TRUE
(Sample #1)	VL1-, BirA-	replicate 1	Poly(rC)-binding protein 1 OS=Homo sapiens OX=9606 GN=PCBP1 PE=1 SV=2	Q15365	UniProt_Human_SwissProt_contam_2020205.fasta	37498.2	1	4	4	4	0.000211	0.202	possibly correct	TRUE	02_V1.14143.14143.2	LVVPATQcGSLIGK	R	G	0.997	2.31	0.427	2	c8: Carbamidomethyl (+57.02)		721.906	1441.8	1442.8	2	0.0001397	0.09682	3761.54	720171	1266070	102	115	TRUE
(Sample #1)	VL1-, BirA-	replicate 1	Poly(rC)-binding protein 1 OS=Homo sapiens OX=9606 GN=PCBP1 PE=1 SV=2	Q15365	UniProt_Human_SwissProt_contam_2020205.fasta	37498.2	1	4	4	4	0.000211	0.202	possibly correct	TRUE	02_V1.5541.5541.2	QGANINEIR	R	Q	0.997	2.13	0.366	2			507.77	1013.53	1014.53	2	0.000238	0.2346	2459.79	151997	335513	298	306	TRUE
(Sample #1)	VL1-, BirA-	replicate 1	RuvB-like 2 OS=Homo sapiens OX=9606 GN=RUVBL2 PE=1 SV=3	Q9Y230	UniProt_Human_SwissProt_contam_2020205.fasta	51158.1	0.998	1	1	1	5.27e-05	0.0259	possibly correct	TRUE	02_V1.14488.14488.2	LLIVSTTPYSEK	R	D	0.992	2.15	0.358	2			675.88	1349.75	1350.75	2	0.001063	0.787	3810.2	148098	246273	354	365	TRUE
(Sample #1)	VL1-, BirA-	replicate 1	Plasminogen activator inhibitor 1 RNA-binding protein OS=Homo sapiens OX=9606 GN=SERBP1 PE=1 SV=2	Q8NC51	UniProt_Human_SwissProt_contam_2020205.fasta	44965.8	0.999	1	1	1	5.27e-05	0.0392	possibly correct	TRUE	02_V1.24830.24830.2	FDQLFDDESDPFEVLK	R	A	0.997	3.71	0.471	2			972.449	1942.88	1943.89	2	-0.000238	-0.1224	5392.97	118580	193682	17	32	TRUE
(Sample #1)	VL1-, BirA-	replicate 1	Prostaglandin E synthase 3 OS=Homo sapiens OX=9606 GN=PTGES3 PE=1 SV=1	Q15185	UniProt_Human_SwissProt_contam_2020205.fasta	18697.9	0.999	1	1	1	5.27e-05	0.0812	possibly correct	TRUE	02_V1.16212.16212.2	LTFScLGGSDNFK	K	H	0.997	2.74	0.395	2	c5: Carbamidomethyl (+57.02)		723.34	1444.67	1445.67	2	-0.0002583	-0.1787	4052.18	270918	288352	36	48	TRUE
(Sample #1)	VL1-, BirA-	replicate 1	Plectin OS=Homo sapiens OX=9606 GN=PLEC PE=1 SV=3	Q15149	UniProt_Human_SwissProt_contam_2020205.fasta	531784	1	15	15	15	0.000791	0.0416	possibly correct	TRUE	02_V1.20237.20237.2	APVPASELLASGVLSR	R	A	0.991	2.17	0.34	2			783.947	1565.88	1566.89	2	0.000678	0.4327	4615.9	217282	375799	3447	3462	TRUE
(Sample #1)	VL1-, BirA-	replicate 1	Plectin OS=Homo sapiens OX=9606 GN=PLEC PE=1 SV=3	Q15149	UniProt_Human_SwissProt_contam_2020205.fasta	531784	1	15	15	15	0.000791	0.0416	possibly correct	TRUE	02_V1.22989.22989.2	ESADPLGAWLQDAR	R	R	0.978	2.12	0.303	2			764.874	1527.73	1528.74	2	0.000709	0.4638	5058.36	84294.2	98216	1351	1364	TRUE
(Sample #1)	VL1-, BirA-	replicate 1	Plectin OS=Homo sapiens OX=9606 GN=PLEC PE=1 SV=3	Q15149	UniProt_Human_SwissProt_contam_2020205.fasta	531784	1	15	15	15	0.000791	0.0416	possibly correct	TRUE	02_V1.23613.23613.3	GFFDPNTHENLTYLQLLER	K	C	0.997	3.44	0.484	2			770.053	2307.14	2307.14	3	1.004	0.4646	5161.36	154226	183713	2989	3007	TRUE
(Sample #1)	VL1-, BirA-	replicate 1	Plectin OS=Homo sapiens OX=9606 GN=PLEC PE=1 SV=3	Q15149	UniProt_Human_SwissProt_contam_2020205.fasta	531784	1	15	15	15	0.000791	0.0416	possibly correct	TRUE	02_V1.9357.9357.2	GGAEGELQALR	R	A	0.98	1.79	0.341	2			550.789	1099.56	1100.57	2	0.001127	1.024	3071.02	89618.4	195391	1606	1616	TRUE
(Sample #1)	VL1-, BirA-	replicate 1	Plectin OS=Homo sapiens OX=9606 GN=PLEC PE=1 SV=3	Q15149	UniProt_Human_SwissProt_contam_2020205.fasta	531784	1	15	15	15	0.000791	0.0416	possibly correct	TRUE	02_V1.13656.13656.2	IIITVVEEQEQK	K	G	0.997	2.61	0.501	2			714.9	1427.79	1428.79	2	-0.001922	-1.345	3693.97	133448	224032	3095	3106	TRUE
(Sample #1)	VL1-, BirA-	replicate 1	Plectin OS=Homo sapiens OX=9606 GN=PLEC PE=1 SV=3	Q15149	UniProt_Human_SwissProt_contam_2020205.fasta	531784	1	15	15	15	0.000791	0.0416	possibly correct	TRUE	02_V1.19048.19048.3	LGFHLPLEVAYQR	R	G	0.987	2.31	0.272	2			514.952	1541.84	1542.84	3	-0.00025	-0.162	4445.47	92845.9	76273	3951	3963	TRUE
(Sample #1)	VL1-, BirA-	replicate 1	Plectin OS=Homo sapiens OX=9606 GN=PLEC PE=1 SV=3	Q15149	UniProt_Human_SwissProt_contam_2020205.fasta	531784	1	15	15	15	0.000791	0.0416	possibly correct	TRUE	02_V1.9136.9136.2	LHVAILER	K	E	0.985	1.72	0.326	2			475.793	949.571	950.578	2	0.000491	0.5165	3036.91	118119	313775	510	517	TRUE
(Sample #1)	VL1-, BirA-	replicate 1	Plectin OS=Homo sapiens OX=9606 GN=PLEC PE=1 SV=3	Q15149	UniProt_Human_SwissProt_contam_2020205.fasta	531784	1	15	15	15	0.000791	0.0416	possibly correct	TRUE	02_V1.16639.16639.2	LLDPEDVDVPQPDEK	R	S	0.994	2.54	0.334	2			854.918	1707.82	1708.83	2	0.000678	0.3968	4111.12	114772	147269	372	386	TRUE
(Sample #1)	VL1-, BirA-	replicate 1	Plectin OS=Homo sapiens OX=9606 GN=PLEC PE=1 SV=3	Q15149	UniProt_Human_SwissProt_contam_2020205.fasta	531784	1	15	15	15	0.000791	0.0416	possibly correct	TRUE	02_V1.14410.14410.3	LLEAQIATGGIIDPVHSHR	R	V	0.997	2.44	0.39	2			676.373	2026.1	2027.1	3	0.000363	0.1791	3799.26	74493.5	124969	3601	3619	TRUE
(Sample #1)	VL1-, BirA-	replicate 1	Plectin OS=Homo sapiens OX=9606 GN=PLEC PE=1 SV=3	Q15149	UniProt_Human_SwissProt_contam_2020205.fasta	531784	1	15	15	15	0.000791	0.0416	possibly correct	TRUE	02_V1.18403.18403.2	LTAEDLFEAR	R	I	0.967	2.02	0.338	2			582.798	1163.58	1164.59	2	-0.001832	-1.573	4355.84	139092	209709	3784	3793	TRUE
(Sample #1)	VL1-, BirA-	replicate 1	Plectin OS=Homo sapiens OX=9606 GN=PLEC PE=1 SV=3	Q15149	UniProt_Human_SwissProt_contam_2020205.fasta	531784	1	15	15	15	0.000791	0.0416	possibly correct	TRUE	02_V1.14938.14938.2	SIQEELQQLR	R	Q	0.957	1.83	0.275	2			622.336	1242.66	1243.66	2	0.000568	0.4567	3872.38	121750	170271	1554	1563	TRUE
(Sample #1)	VL1-, BirA-	replicate 1	Plectin OS=Homo sapiens OX=9606 GN=PLEC PE=1 SV=3	Q15149	UniProt_Human_SwissProt_contam_2020205.fasta	531784	1	15	15	15	0.000791	0.0416	possibly correct	TRUE	02_V1.19046.19046.2	SLVPAAELLESR	R	V	0.997	2.16	0.446	2			642.862	1283.71	1284.72	2	0.00071	0.5527	4445.21	115715	328104	3116	3127	TRUE
(Sample #1)	VL1-, BirA-	replicate 1	Plectin OS=Homo sapiens OX=9606 GN=PLEC PE=1 SV=3	Q15149	UniProt_Human_SwissProt_contam_2020205.fasta	531784	1	15	15	15	0.000791	0.0416	possibly correct	TRUE	02_V1.16357.16357.2	SSIAGLLLK	R	A	0.949	1.88	0.237	2			451.289	900.564	901.572	2	-0.00013	-0.1442	4072.11	159313	224633	2833	2841	TRUE
(Sample #1)	VL1-, BirA-	replicate 1	Plectin OS=Homo sapiens OX=9606 GN=PLEC PE=1 SV=3	Q15149	UniProt_Human_SwissProt_contam_2020205.fasta	531784	1	15	15	15	0.000791	0.0416	possibly correct	TRUE	02_V1.10526.10526.2	SSSVGSSSSYPISPAVSR	R	T	0.959	1.95	0.303	2			877.932	1753.85	1754.86	2	0.001578	0.8992	3244.76	84419.2	71160	4384	4401	TRUE
(Sample #1)	VL1-, BirA-	replicate 1	Plectin OS=Homo sapiens OX=9606 GN=PLEC PE=1 SV=3	Q15149	UniProt_Human_SwissProt_contam_2020205.fasta	531784	1	15	15	15	0.000791	0.0416	possibly correct	TRUE	02_V1.6548.6548.2	VPDVQDGVR	R	A	0.975	1.61	0.372	2			492.759	983.503	984.511	2	-0.000735	-0.7466	2626.47	113195	140741	402	410	TRUE
(Sample #1)	VL1-, BirA-	replicate 1	Malate dehydrogenase, mitochondrial OS=Homo sapiens OX=9606 GN=MDH2 PE=1 SV=3	P40926	UniProt_Human_SwissProt_contam_2020205.fasta	35503.7	0.999	1	1	1	5.27e-05	0.0266	possibly correct	TRUE	02_V1.10641.10641.2	ANTFVAELK	R	G	0.988	1.65	0.363	2			496.774	991.534	992.541	2	0.000386	0.3889	3261.27	137477	189730	177	185	TRUE
(Sample #1)	VL1-, BirA-	replicate 1	Malate dehydrogenase, cytoplasmic OS=Homo sapiens OX=9606 GN=MDH1 PE=1 SV=4	P40925	UniProt_Human_SwissProt_contam_2020205.fasta	36426.9	0.997	1	1	1	5.27e-05	0.0509	possibly correct	TRUE	02_V1.12522.12522.2	VIVVGNPANTNcLTASK	K	S	0.965	1.78	0.377	2	c12: Carbamidomethyl (+57.02)		879.463	1756.91	1757.92	2	-0.002787	-1.586	3536.57	124050	84893	126	142	TRUE
(Sample #1)	VL1-, BirA-	replicate 1	SURP and G-patch domain-containing protein 2 OS=Homo sapiens OX=9606 GN=SUGP2 PE=1 SV=2	Q8IX01	UniProt_Human_SwissProt_contam_2020205.fasta	120211	1	2	2	2	0.000105	0.0203	possibly correct	TRUE	02_V1.7981.7981.2	ATTGTQTLLSSGTR	R	L	0.996	1.98	0.419	2			697.368	1392.72	1393.73	2	-0.000222	-0.1593	2850.53	125505	97943	696	709	TRUE
(Sample #1)	VL1-, BirA-	replicate 1	SURP and G-patch domain-containing protein 2 OS=Homo sapiens OX=9606 GN=SUGP2 PE=1 SV=2	Q8IX01	UniProt_Human_SwissProt_contam_2020205.fasta	120211	1	2	2	2	0.000105	0.0203	possibly correct	TRUE	02_V1.16361.16361.2	IPLGLDLK	K	N	0.99	1.39	0.426	2			434.779	867.543	868.551	2	-2.2e-05	-0.02533	4072.64	97226.4	155623	298	305	TRUE
(Sample #1)	VL1-, BirA-	replicate 1	CCAAT/enhancer-binding protein zeta OS=Homo sapiens OX=9606 GN=CEBPZ PE=1 SV=3	Q03701	UniProt_Human_SwissProt_contam_2020205.fasta	120978	1	2	2	2	0.000105	0.0199	possibly correct	TRUE	02_V1.11561.11561.2	ALLVQVVNK	K	L	0.994	2.15	0.403	2			492.317	982.619	983.625	2	0.001365	1.388	3396.37	96466.4	194193	382	390	TRUE
(Sample #1)	VL1-, BirA-	replicate 1	CCAAT/enhancer-binding protein zeta OS=Homo sapiens OX=9606 GN=CEBPZ PE=1 SV=3	Q03701	UniProt_Human_SwissProt_contam_2020205.fasta	120978	1	2	2	2	0.000105	0.0199	possibly correct	TRUE	02_V1.24239.24239.2	ELLITDLLPDNR	K	K	0.997	2.87	0.438	2			706.393	1410.77	1411.78	2	-0.000256	-0.1813	5267.24	94287.4	118464	291	302	TRUE
(Sample #1)	VL1-, BirA-	replicate 1	Copine-3 OS=Homo sapiens OX=9606 GN=CPNE3 PE=1 SV=1	O75131	UniProt_Human_SwissProt_contam_2020205.fasta	60131.6	1	3	3	3	0.000158	0.0503	possibly correct	TRUE	02_V1.23154.23154.2	DIVQFVPFR	R	Q	0.995	2.13	0.384	2			560.812	1119.61	1120.62	2	0.001047	0.9343	5089.23	121984	123033	485	493	TRUE
(Sample #1)	VL1-, BirA-	replicate 1	Copine-3 OS=Homo sapiens OX=9606 GN=CPNE3 PE=1 SV=1	O75131	UniProt_Human_SwissProt_contam_2020205.fasta	60131.6	1	3	3	3	0.000158	0.0503	possibly correct	TRUE	02_V1.8523.8523.2	SDPYLEFHK	K	Q	0.973	1.88	0.29	2			568.275	1134.54	1135.54	2	0.000996	0.8771	2937.81	127408	177744	159	167	TRUE
(Sample #1)	VL1-, BirA-	replicate 1	Copine-3 OS=Homo sapiens OX=9606 GN=CPNE3 PE=1 SV=1	O75131	UniProt_Human_SwissProt_contam_2020205.fasta	60131.6	1	3	3	3	0.000158	0.0503	possibly correct	TRUE	02_V1.10714.10714.2	SPLGEVAIR	R	D	0.988	2.12	0.322	2			471.274	940.533	941.542	2	-0.000789	-0.838	3271.44	384893	566474	476	484	TRUE
(Sample #1)	VL1-, BirA-	replicate 1	Polypyrimidine tract-binding protein 1 OS=Homo sapiens OX=9606 GN=PTBP1 PE=1 SV=1	P26599	UniProt_Human_SwissProt_contam_2020205.fasta	57222.5	1	3	3	3	0.000158	0.0904	possibly correct	TRUE	02_V1.3965.3965.2	HQNVQLPR	K	E	0.961	1.93	0.23	2			496.276	990.537	991.543	2	0.000551	0.5557	2146.7	117954	171469	411	418	TRUE
(Sample #1)	VL1-, BirA-	replicate 1	Polypyrimidine tract-binding protein 1 OS=Homo sapiens OX=9606 GN=PTBP1 PE=1 SV=1	P26599	UniProt_Human_SwissProt_contam_2020205.fasta	57222.5	1	3	3	3	0.000158	0.0904	possibly correct	TRUE	02_V1.24159.24159.3	KLPIDVTEGEVISLGLPFGK	R	V	0.997	2.7	0.545	2			704.736	2111.19	2112.2	3	-0.001055	-0.4995	5251.89	69000.1	97645	65	84	TRUE
(Sample #1)	VL1-, BirA-	replicate 1	Polypyrimidine tract-binding protein 1 OS=Homo sapiens OX=9606 GN=PTBP1 PE=1 SV=1	P26599	UniProt_Human_SwissProt_contam_2020205.fasta	57222.5	1	3	3	3	0.000158	0.0904	possibly correct	TRUE	02_V1.19975.19975.3	NNQFQALLQYADPVSAQHAK	K	L	0.994	2.66	0.336	2			748.378	2242.11	2243.12	3	-0.00051	-0.2274	4577.82	73224.1	113032	219	238	TRUE
(Sample #1)	VL1-, BirA-	replicate 1	Heterogeneous nuclear ribonucleoprotein K OS=Homo sapiens OX=9606 GN=HNRNPK PE=1 SV=1	P61978	UniProt_Human_SwissProt_contam_2020205.fasta	50978.5	1	4	5	5	0.000264	0.136	possibly correct	TRUE	02_V1.20797.20797.2	GSYGDLGGPIITTQVTIPK	R	D	0.997	3.97	0.518	2			959.021	1916.03	1917.03	2	0.002354	1.228	4701.58	223460	308423	378	396	TRUE
(Sample #1)	VL1-, BirA-	replicate 1	Heterogeneous nuclear ribonucleoprotein K OS=Homo sapiens OX=9606 GN=HNRNPK PE=1 SV=1	P61978	UniProt_Human_SwissProt_contam_2020205.fasta	50978.5	1	4	5	5	0.000264	0.136	possibly correct	TRUE	02_V1.23529.23529.2	IILDLISESPIK	K	G	0.997	2.67	0.43	2			670.906	1339.8	1340.8	2	0.000362	0.27	5148.64	116874	218340	208	219	TRUE
(Sample #1)	VL1-, BirA-	replicate 1	Heterogeneous nuclear ribonucleoprotein K OS=Homo sapiens OX=9606 GN=HNRNPK PE=1 SV=1	P61978	UniProt_Human_SwissProt_contam_2020205.fasta	50978.5	1	4	5	5	0.000264	0.136	possibly correct	TRUE	02_V1.15449.15449.2	LLIHQSLAGGIIGVK	R	G	0.997	1.78	0.62	2			759.974	1517.93	1518.94	2	0.003578	2.356	3946.59	142663	206345	149	163	TRUE
(Sample #1)	VL1-, BirA-	replicate 1	Heterogeneous nuclear ribonucleoprotein K OS=Homo sapiens OX=9606 GN=HNRNPK PE=1 SV=1	P61978	UniProt_Human_SwissProt_contam_2020205.fasta	50978.5	1	4	5	5	0.000264	0.136	possibly correct	TRUE	02_V1.15396.15396.3	LLIHQSLAGGIIGVK	R	G	0.997	1.67	0.424	2			506.984	1517.93	1518.94	3	0.000455	0.2996	3939.4	297771	453378	149	163	TRUE
(Sample #1)	VL1-, BirA-	replicate 1	Heterogeneous nuclear ribonucleoprotein K OS=Homo sapiens OX=9606 GN=HNRNPK PE=1 SV=1	P61978	UniProt_Human_SwissProt_contam_2020205.fasta	50978.5	1	4	5	5	0.000264	0.136	possibly correct	TRUE	02_V1.10513.10513.2	TDYNASVSVPDSSGPER	R	I	0.997	3.26	0.397	2			890.903	1779.79	1780.8	2	0.000618	0.347	3242.75	146630	227922	70	86	TRUE
(Sample #1)	VL1-, BirA-	replicate 1	Exosome complex exonuclease RRP44 OS=Homo sapiens OX=9606 GN=DIS3 PE=1 SV=2	Q9Y2L1	UniProt_Human_SwissProt_contam_2020205.fasta	109006	1	2	2	2	0.000105	0.0292	possibly correct	TRUE	02_V1.10660.10660.2	LAcLSEEGNEIESGK	R	I	0.985	1.89	0.472	2	c3: Carbamidomethyl (+57.02)		818.379	1634.74	1635.75	2	-0.003287	-2.01	3263.87	91976.8	75294	211	225	TRUE
(Sample #1)	VL1-, BirA-	replicate 1	Exosome complex exonuclease RRP44 OS=Homo sapiens OX=9606 GN=DIS3 PE=1 SV=2	Q9Y2L1	UniProt_Human_SwissProt_contam_2020205.fasta	109006	1	2	2	2	0.000105	0.0292	possibly correct	TRUE	02_V1.22919.22919.2	NVIVLQTVLQEVR	R	N	0.997	2.9	0.459	2			755.951	1509.89	1510.9	2	-0.000464	-0.3071	5044.36	75700.5	113473	87	99	TRUE
(Sample #1)	VL1-, BirA-	replicate 1	WD repeat-containing protein 75 OS=Homo sapiens OX=9606 GN=WDR75 PE=1 SV=1	Q8IWA0	UniProt_Human_SwissProt_contam_2020205.fasta	94501	1	5	5	5	0.000264	0.0675	possibly correct	TRUE	02_V1.23783.23783.2	ELSFVLDYINQSPK	K	C	0.997	3.26	0.514	2			826.932	1651.85	1652.85	2	0.003911	2.366	5188.19	92931.2	138402	146	159	TRUE
(Sample #1)	VL1-, BirA-	replicate 1	WD repeat-containing protein 75 OS=Homo sapiens OX=9606 GN=WDR75 PE=1 SV=1	Q8IWA0	UniProt_Human_SwissProt_contam_2020205.fasta	94501	1	5	5	5	0.000264	0.0675	possibly correct	TRUE	02_V1.14939.14939.2	ESVLVEWR	R	D	0.99	2.06	0.335	2			509.272	1016.53	1017.54	2	-6.2e-05	-0.06093	3872.51	116215	186457	269	276	TRUE
(Sample #1)	VL1-, BirA-	replicate 1	WD repeat-containing protein 75 OS=Homo sapiens OX=9606 GN=WDR75 PE=1 SV=1	Q8IWA0	UniProt_Human_SwissProt_contam_2020205.fasta	94501	1	5	5	5	0.000264	0.0675	possibly correct	TRUE	02_V1.24469.24469.2	LWDYIDGILIK	K	T	0.997	2.8	0.441	2			674.879	1347.74	1348.75	2	-0.000714	-0.5294	5315.19	107469	162171	84	94	TRUE
(Sample #1)	VL1-, BirA-	replicate 1	WD repeat-containing protein 75 OS=Homo sapiens OX=9606 GN=WDR75 PE=1 SV=1	Q8IWA0	UniProt_Human_SwissProt_contam_2020205.fasta	94501	1	5	5	5	0.000264	0.0675	possibly correct	TRUE	02_V1.19555.19555.2	NLEASAVIQGLVK	R	D	0.971	2.16	0.343	2			671.389	1340.76	1341.77	2	-0.003222	-2.401	4516.95	84689.5	108025	320	332	TRUE
(Sample #1)	VL1-, BirA-	replicate 1	WD repeat-containing protein 75 OS=Homo sapiens OX=9606 GN=WDR75 PE=1 SV=1	Q8IWA0	UniProt_Human_SwissProt_contam_2020205.fasta	94501	1	5	5	5	0.000264	0.0675	possibly correct	TRUE	02_V1.13101.13101.2	SQSLLTFSTK	K	S	0.993	1.75	0.392	2			556.303	1110.59	1111.6	2	0.000278	0.2501	3616.89	172593	116569	662	671	TRUE
(Sample #1)	VL1-, BirA-	replicate 1	Importin subunit alpha-1 OS=Homo sapiens OX=9606 GN=KPNA2 PE=1 SV=1	P52292	UniProt_Human_SwissProt_contam_2020205.fasta	57862.5	1	4	4	4	0.000211	0.129	possibly correct	TRUE	02_V1.10848.10848.2	GINSSNVENQLQATQAAR	K	K	0.997	2.7	0.475	2			950.977	1899.94	1900.95	2	-0.001034	-0.5439	3290.57	85717.7	73540	84	101	TRUE
(Sample #1)	VL1-, BirA-	replicate 1	Importin subunit alpha-1 OS=Homo sapiens OX=9606 GN=KPNA2 PE=1 SV=1	P52292	UniProt_Human_SwissProt_contam_2020205.fasta	57862.5	1	4	4	4	0.000211	0.129	possibly correct	TRUE	02_V1.22807.22807.2	LLGASELPIVTPALR	K	A	0.997	2.48	0.547	2			775.47	1548.92	1549.93	2	0.000562	0.3626	5021.73	85451.5	168528	301	315	TRUE
(Sample #1)	VL1-, BirA-	replicate 1	Importin subunit alpha-1 OS=Homo sapiens OX=9606 GN=KPNA2 PE=1 SV=1	P52292	UniProt_Human_SwissProt_contam_2020205.fasta	57862.5	1	4	4	4	0.000211	0.129	possibly correct	TRUE	02_V1.23565.23565.3	NKNPAPPIDAVEQILPTLVR	R	L	0.997	3.16	0.615	2			729.418	2185.23	2185.23	3	1.005	0.8564	5154.08	111704	144215	239	258	TRUE
(Sample #1)	VL1-, BirA-	replicate 1	Importin subunit alpha-1 OS=Homo sapiens OX=9606 GN=KPNA2 PE=1 SV=1	P52292	UniProt_Human_SwissProt_contam_2020205.fasta	57862.5	1	4	4	4	0.000211	0.129	possibly correct	TRUE	02_V1.17714.17714.2	NNQGTVNWSVDDIVK	R	G	0.981	2.1	0.325	2			844.916	1687.82	1688.82	2	0.001348	0.7982	4259.72	103954	101366	69	83	TRUE
(Sample #1)	VL1-, BirA-	replicate 1	ATP-dependent RNA helicase DDX3X OS=Homo sapiens OX=9606 GN=DDX3X PE=1 SV=3	O00571	UniProt_Human_SwissProt_contam_2020205.fasta	73245.8	1	13	13	13	0.000685	0.227	possibly correct	TRUE	02_V1.25220.25220.2	DLLDLLVEAK	K	Q	0.997	2.72	0.359	2			564.829	1127.64	1128.65	2	0.000167	0.148	5489.85	225384	264757	555	564	TRUE
(Sample #1)	VL1-, BirA-	replicate 1	ATP-dependent RNA helicase DDX3X OS=Homo sapiens OX=9606 GN=DDX3X PE=1 SV=3	O00571	UniProt_Human_SwissProt_contam_2020205.fasta	73245.8	1	13	13	13	0.000685	0.227	possibly correct	TRUE	02_V1.8138.8138.2	DLMAcAQTGSGK	R	T	0.955	1.52	0.375	2	c5: Carbamidomethyl (+57.02)		619.779	1237.54	1238.55	2	-0.0006513	-0.5259	2875.89	90435.5	88566	219	230	TRUE
(Sample #1)	VL1-, BirA-	replicate 1	ATP-dependent RNA helicase DDX3X OS=Homo sapiens OX=9606 GN=DDX3X PE=1 SV=3	O00571	UniProt_Human_SwissProt_contam_2020205.fasta	73245.8	1	13	13	13	0.000685	0.227	possibly correct	TRUE	02_V1.22027.22027.2	DSLTLVFVETK	K	K	0.991	2.52	0.305	2			626.345	1250.68	1251.68	2	-0.000439	-0.3507	4889.71	123152	101266	441	451	TRUE
(Sample #1)	VL1-, BirA-	replicate 1	ATP-dependent RNA helicase DDX3X OS=Homo sapiens OX=9606 GN=DDX3X PE=1 SV=3	O00571	UniProt_Human_SwissProt_contam_2020205.fasta	73245.8	1	13	13	13	0.000685	0.227	possibly correct	TRUE	02_V1.15231.15231.2	ELAVQIYEEAR	R	K	0.997	3.13	0.407	2			660.844	1319.67	1320.68	2	0.000625	0.4732	3914.61	218847	410667	277	287	TRUE
(Sample #1)	VL1-, BirA-	replicate 1	ATP-dependent RNA helicase DDX3X OS=Homo sapiens OX=9606 GN=DDX3X PE=1 SV=3	O00571	UniProt_Human_SwissProt_contam_2020205.fasta	73245.8	1	13	13	13	0.000685	0.227	possibly correct	TRUE	02_V1.6854.6854.2	GcHLLVATPGR	R	L	0.983	2.3	0.287	2	c2: Carbamidomethyl (+57.02)		590.816	1179.62	1180.63	2	-0.0005603	-0.4746	2672.51	225459	218792	316	326	TRUE
(Sample #1)	VL1-, BirA-	replicate 1	ATP-dependent RNA helicase DDX3X OS=Homo sapiens OX=9606 GN=DDX3X PE=1 SV=3	O00571	UniProt_Human_SwissProt_contam_2020205.fasta	73245.8	1	13	13	13	0.000685	0.227	possibly correct	TRUE	02_V1.20844.20844.3	HVINFDLPSDIEEYVHR	K	I	0.979	3.07	0.26	2			695.015	2082.02	2083.02	3	0.005259	2.525	4708.65	72199.7	84628	512	528	TRUE
(Sample #1)	VL1-, BirA-	replicate 1	ATP-dependent RNA helicase DDX3X OS=Homo sapiens OX=9606 GN=DDX3X PE=1 SV=3	O00571	UniProt_Human_SwissProt_contam_2020205.fasta	73245.8	1	13	13	13	0.000685	0.227	possibly correct	TRUE	02_V1.14483.14483.3	KQYPISLVLAPTR	R	E	0.99	2.49	0.266	2			495.965	1484.87	1485.88	3	0.000301	0.2026	3809.42	102028	129298	264	276	TRUE
(Sample #1)	VL1-, BirA-	replicate 1	ATP-dependent RNA helicase DDX3X OS=Homo sapiens OX=9606 GN=DDX3X PE=1 SV=3	O00571	UniProt_Human_SwissProt_contam_2020205.fasta	73245.8	1	13	13	13	0.000685	0.227	possibly correct	TRUE	02_V1.18737.18737.2	LEQELFSGGNTGINFEK	R	Y	0.997	3.59	0.367	2			942.465	1882.92	1882.92	2	1.005	1.088	4402.12	80101.7	173638	146	162	TRUE
(Sample #1)	VL1-, BirA-	replicate 1	ATP-dependent RNA helicase DDX3X OS=Homo sapiens OX=9606 GN=DDX3X PE=1 SV=3	O00571	UniProt_Human_SwissProt_contam_2020205.fasta	73245.8	1	13	13	13	0.000685	0.227	possibly correct	TRUE	02_V1.19265.19265.2	MLDMGFEPQIR	R	R	0.983	2.62	0.278	2			668.824	1335.63	1336.64	2	0.002123	1.588	4476.25	288366	627898	352	362	TRUE
(Sample #1)	VL1-, BirA-	replicate 1	ATP-dependent RNA helicase DDX3X OS=Homo sapiens OX=9606 GN=DDX3X PE=1 SV=3	O00571	UniProt_Human_SwissProt_contam_2020205.fasta	73245.8	1	13	13	13	0.000685	0.227	possibly correct	TRUE	02_V1.20236.20236.2	QYPISLVLAPTR	K	E	0.997	2.57	0.532	2			679.395	1356.78	1357.78	2	-0.000428	-0.3152	4615.77	123873	225728	265	276	TRUE
(Sample #1)	VL1-, BirA-	replicate 1	ATP-dependent RNA helicase DDX3X OS=Homo sapiens OX=9606 GN=DDX3X PE=1 SV=3	O00571	UniProt_Human_SwissProt_contam_2020205.fasta	73245.8	1	13	13	13	0.000685	0.227	possibly correct	TRUE	02_V1.24763.24763.2	SFLLDLLNATGK	R	D	0.997	2.53	0.472	2			646.367	1290.72	1291.73	2	0.000411	0.3182	5378.55	211061	372028	429	440	TRUE
(Sample #1)	VL1-, BirA-	replicate 1	ATP-dependent RNA helicase DDX3X OS=Homo sapiens OX=9606 GN=DDX3X PE=1 SV=3	O00571	UniProt_Human_SwissProt_contam_2020205.fasta	73245.8	1	13	13	13	0.000685	0.227	possibly correct	TRUE	02_V1.21191.21191.2	VGNLGLATSFFNER	R	N	0.997	2.56	0.43	2			762.895	1523.77	1524.78	2	0.001327	0.8703	4761.11	172837	191117	535	548	TRUE
(Sample #1)	VL1-, BirA-	replicate 1	ATP-dependent RNA helicase DDX3X OS=Homo sapiens OX=9606 GN=DDX3X PE=1 SV=3	O00571	UniProt_Human_SwissProt_contam_2020205.fasta	73245.8	1	13	13	13	0.000685	0.227	possibly correct	TRUE	02_V1.3602.3602.2	VGSTSENITQK	R	V	0.956	1.97	0.302	2			582.299	1162.58	1163.59	2	-0.000574	-0.4933	2069.68	120257	86984	408	418	TRUE
(Sample #1)	VL1-, BirA-	replicate 1	Nucleolar protein 56 OS=Homo sapiens OX=9606 GN=NOP56 PE=1 SV=4	O00567	UniProt_Human_SwissProt_contam_2020205.fasta	66052	1	10	11	11	0.00058	0.226	possibly correct	TRUE	02_V1.16300.16300.2	EAMVQAEEAAAEITR	K	K	0.997	3.83	0.508	2			809.892	1617.77	1618.77	2	0.001978	1.222	4064.22	99458.5	229819	423	437	TRUE
(Sample #1)	VL1-, BirA-	replicate 1	Nucleolar protein 56 OS=Homo sapiens OX=9606 GN=NOP56 PE=1 SV=4	O00567	UniProt_Human_SwissProt_contam_2020205.fasta	66052	1	10	11	11	0.00058	0.226	possibly correct	TRUE	02_V1.24616.24616.3	EVEEISLLQPQVEESVLNLGK	K	F	0.997	2.84	0.446	2			785.089	2352.24	2353.25	3	0.00141	0.5992	5348.77	84422.6	129275	21	41	TRUE
(Sample #1)	VL1-, BirA-	replicate 1	Nucleolar protein 56 OS=Homo sapiens OX=9606 GN=NOP56 PE=1 SV=4	O00567	UniProt_Human_SwissProt_contam_2020205.fasta	66052	1	10	11	11	0.00058	0.226	possibly correct	TRUE	02_V1.24614.24614.2	EVEEISLLQPQVEESVLNLGK	K	F	0.997	4.06	0.502	2			1177.13	2352.24	2353.25	2	-0.001219	-0.518	5348.31	109255	366759	21	41	TRUE
(Sample #1)	VL1-, BirA-	replicate 1	Nucleolar protein 56 OS=Homo sapiens OX=9606 GN=NOP56 PE=1 SV=4	O00567	UniProt_Human_SwissProt_contam_2020205.fasta	66052	1	10	11	11	0.00058	0.226	possibly correct	TRUE	02_V1.20578.20578.2	IDcFSEVPTSVFGEK	R	L	0.996	3.24	0.484	2	c3: Carbamidomethyl (+57.02)		857.906	1713.8	1714.8	2	0.005275	3.076	4665.89	147105	289228	382	396	TRUE
(Sample #1)	VL1-, BirA-	replicate 1	Nucleolar protein 56 OS=Homo sapiens OX=9606 GN=NOP56 PE=1 SV=4	O00567	UniProt_Human_SwissProt_contam_2020205.fasta	66052	1	10	11	11	0.00058	0.226	possibly correct	TRUE	02_V1.8553.8553.3	LIAHAGSLTNLAK	R	Y	0.985	2.49	0.222	2			436.926	1307.76	1308.76	3	0.001366	1.044	2942.66	99309.8	229464	308	320	TRUE
(Sample #1)	VL1-, BirA-	replicate 1	Nucleolar protein 56 OS=Homo sapiens OX=9606 GN=NOP56 PE=1 SV=4	O00567	UniProt_Human_SwissProt_contam_2020205.fasta	66052	1	10	11	11	0.00058	0.226	possibly correct	TRUE	02_V1.10405.10405.2	LLLETHLPSK	R	K	0.985	2.35	0.233	2			575.846	1149.68	1150.68	2	0.000493	0.4284	3226.63	443953	463048	78	87	TRUE
(Sample #1)	VL1-, BirA-	replicate 1	Nucleolar protein 56 OS=Homo sapiens OX=9606 GN=NOP56 PE=1 SV=4	O00567	UniProt_Human_SwissProt_contam_2020205.fasta	66052	1	10	11	11	0.00058	0.226	possibly correct	TRUE	02_V1.15845.15845.2	LSFYETGEIPR	R	K	0.997	2.74	0.548	2			656.333	1310.65	1311.66	2	-0.00017	-0.1296	4001.6	583722	757972	405	415	TRUE
(Sample #1)	VL1-, BirA-	replicate 1	Nucleolar protein 56 OS=Homo sapiens OX=9606 GN=NOP56 PE=1 SV=4	O00567	UniProt_Human_SwissProt_contam_2020205.fasta	66052	1	10	11	11	0.00058	0.226	possibly correct	TRUE	02_V1.24400.24400.2	MSQVAPSLSALIGEAVGAR	K	L	0.997	2.93	0.458	2			928.998	1855.98	1856.99	2	-0.000748	-0.4028	5299.68	125257	232618	289	307	TRUE
(Sample #1)	VL1-, BirA-	replicate 1	Nucleolar protein 56 OS=Homo sapiens OX=9606 GN=NOP56 PE=1 SV=4	O00567	UniProt_Human_SwissProt_contam_2020205.fasta	66052	1	10	11	11	0.00058	0.226	possibly correct	TRUE	02_V1.10342.10342.2	VLLGVGDPK	K	I	0.984	1.75	0.366	2			449.274	896.532	897.541	2	-0.000881	-0.9816	3217.19	965530	1686020	91	99	TRUE
(Sample #1)	VL1-, BirA-	replicate 1	Nucleolar protein 56 OS=Homo sapiens OX=9606 GN=NOP56 PE=1 SV=4	O00567	UniProt_Human_SwissProt_contam_2020205.fasta	66052	1	10	11	11	0.00058	0.226	possibly correct	TRUE	02_V1.8543.8543.2	VVSLSEYR	R	Q	0.99	2.41	0.428	2			476.759	951.503	952.51	2	0.000341	0.358	2941.01	436459	730483	271	278	TRUE
(Sample #1)	VL1-, BirA-	replicate 1	Nucleolar protein 56 OS=Homo sapiens OX=9606 GN=NOP56 PE=1 SV=4	O00567	UniProt_Human_SwissProt_contam_2020205.fasta	66052	1	10	11	11	0.00058	0.226	possibly correct	TRUE	02_V1.13096.13096.2	YPASTVQILGAEK	K	A	0.997	3.36	0.508	2			688.875	1375.74	1376.74	2	0.000413	0.3	3616.24	369178	628145	321	333	TRUE
(Sample #1)	VL1-, BirA-	replicate 1	Heterogeneous nuclear ribonucleoprotein M OS=Homo sapiens OX=9606 GN=HNRNPM PE=1 SV=3	P52272	UniProt_Human_SwissProt_contam_2020205.fasta	77517.3	1	6	6	6	0.000316	0.112	possibly correct	TRUE	02_V1.21245.21245.2	AFITNIPFDVK	R	W	0.99	1.88	0.349	2			632.851	1263.69	1264.69	2	0.000178	0.1407	4769.5	102638	153576	73	83	TRUE
(Sample #1)	VL1-, BirA-	replicate 1	Heterogeneous nuclear ribonucleoprotein M OS=Homo sapiens OX=9606 GN=HNRNPM PE=1 SV=3	P52272	UniProt_Human_SwissProt_contam_2020205.fasta	77517.3	1	6	6	6	0.000316	0.112	possibly correct	TRUE	02_V1.18014.18014.2	EVFSMAGVVVR	K	A	0.97	2.18	0.334	2			597.32	1192.63	1193.63	2	-0.001511	-1.266	4301.07	314694	519707	222	232	TRUE
(Sample #1)	VL1-, BirA-	replicate 1	Heterogeneous nuclear ribonucleoprotein M OS=Homo sapiens OX=9606 GN=HNRNPM PE=1 SV=3	P52272	UniProt_Human_SwissProt_contam_2020205.fasta	77517.3	1	6	6	6	0.000316	0.112	possibly correct	TRUE	02_V1.12789.12789.3	GNFGGSFAGSFGGAGGHAPGVAR	R	K	0.997	4.78	0.485	2			678.99	2033.95	2034.95	3	0.001501	0.7376	3574.09	280566	599521	628	650	TRUE
(Sample #1)	VL1-, BirA-	replicate 1	Heterogeneous nuclear ribonucleoprotein M OS=Homo sapiens OX=9606 GN=HNRNPM PE=1 SV=3	P52272	UniProt_Human_SwissProt_contam_2020205.fasta	77517.3	1	6	6	6	0.000316	0.112	possibly correct	TRUE	02_V1.17832.17832.2	LGSTVFVANLDYK	R	V	0.997	3.18	0.35	2			713.883	1425.75	1426.76	2	0.000978	0.6855	4275.97	167025	376087	202	214	TRUE
(Sample #1)	VL1-, BirA-	replicate 1	Heterogeneous nuclear ribonucleoprotein M OS=Homo sapiens OX=9606 GN=HNRNPM PE=1 SV=3	P52272	UniProt_Human_SwissProt_contam_2020205.fasta	77517.3	1	6	6	6	0.000316	0.112	possibly correct	TRUE	02_V1.4445.4445.2	MGANSLER	R	M	0.99	1.8	0.405	2			439.214	876.413	877.42	2	0.000478	0.5448	2245.37	116852	240073	571	578	TRUE
(Sample #1)	VL1-, BirA-	replicate 1	Heterogeneous nuclear ribonucleoprotein M OS=Homo sapiens OX=9606 GN=HNRNPM PE=1 SV=3	P52272	UniProt_Human_SwissProt_contam_2020205.fasta	77517.3	1	6	6	6	0.000316	0.112	possibly correct	TRUE	02_V1.24311.24311.2	VGEVTYVELLMDAEGK	K	S	0.997	4.11	0.542	2			876.94	1751.87	1752.87	2	-7.8e-05	-0.0445	5281.76	102471	184150	95	110	TRUE
(Sample #1)	VL1-, BirA-	replicate 1	ATP-citrate synthase OS=Homo sapiens OX=9606 GN=ACLY PE=1 SV=3	P53396	UniProt_Human_SwissProt_contam_2020205.fasta	120843	1	2	2	2	0.000105	0.0272	possibly correct	TRUE	02_V1.20625.20625.2	DGVYVLDLAAK	K	V	0.996	2.21	0.508	2			582.318	1162.62	1163.63	2	-0.00183	-1.573	4673.78	103996	95034	210	220	TRUE
(Sample #1)	VL1-, BirA-	replicate 1	ATP-citrate synthase OS=Homo sapiens OX=9606 GN=ACLY PE=1 SV=3	P53396	UniProt_Human_SwissProt_contam_2020205.fasta	120843	1	2	2	2	0.000105	0.0272	possibly correct	TRUE	02_V1.16296.16296.3	GVTIIGPATVGGIKPGcFK	K	I	0.994	2.66	0.349	2	c17: Carbamidomethyl (+57.02)		624.687	1871.04	1872.04	3	0.003813	2.037	4063.7	85686.1	177159	617	635	TRUE
(Sample #1)	VL1-, BirA-	replicate 1	Lon protease homolog, mitochondrial OS=Homo sapiens OX=9606 GN=LONP1 PE=1 SV=2	P36776	UniProt_Human_SwissProt_contam_2020205.fasta	106491	1	2	2	2	0.000105	0.0219	possibly correct	TRUE	02_V1.23797.23797.2	LSSDVLTLLIK	K	Q	0.99	1.88	0.357	2			601.374	1200.73	1201.74	2	0.000307	0.2555	5190.79	84244.6	69900	691	701	TRUE
(Sample #1)	VL1-, BirA-	replicate 1	Lon protease homolog, mitochondrial OS=Homo sapiens OX=9606 GN=LONP1 PE=1 SV=2	P36776	UniProt_Human_SwissProt_contam_2020205.fasta	106491	1	2	2	2	0.000105	0.0219	possibly correct	TRUE	02_V1.8819.8819.2	YSNENLDLAR	K	A	0.996	2.26	0.468	2			597.79	1193.57	1194.57	2	-0.001328	-1.112	2985.87	110208	100931	473	482	TRUE
(Sample #1)	VL1-, BirA-	replicate 1	Pescadillo homolog OS=Homo sapiens OX=9606 GN=PES1 PE=1 SV=1	O00541	UniProt_Human_SwissProt_contam_2020205.fasta	68004.9	1	2	2	2	0.000105	0.0323	possibly correct	TRUE	02_V1.10925.10925.2	LAALSASLAR	K	V	0.966	2.11	0.27	2			486.796	971.577	972.584	2	0.001013	1.042	3301.34	229410	311032	276	285	TRUE
(Sample #1)	VL1-, BirA-	replicate 1	Pescadillo homolog OS=Homo sapiens OX=9606 GN=PES1 PE=1 SV=1	O00541	UniProt_Human_SwissProt_contam_2020205.fasta	68004.9	1	2	2	2	0.000105	0.0323	possibly correct	TRUE	02_V1.19512.19512.2	LQLSLADFR	K	R	0.991	1.72	0.414	2			531.801	1061.59	1062.59	2	-0.000174	-0.1638	4510.7	119167	123548	27	35	TRUE
(Sample #1)	VL1-, BirA-	replicate 1	Heat shock protein 105 kDa OS=Homo sapiens OX=9606 GN=HSPH1 PE=1 SV=1	Q92598	UniProt_Human_SwissProt_contam_2020205.fasta	96865.8	0.989	1	1	1	5.27e-05	0.0152	possibly correct	TRUE	02_V1.22068.22068.2	VLGTAFDPFLGGK	K	N	0.99	1.9	0.425	2			661.361	1320.71	1321.72	2	-0.000622	-0.4706	4897.5	79884.4	108147	222	234	TRUE
(Sample #1)	VL1-, BirA-	replicate 1	Protein disulfide-isomerase A6 OS=Homo sapiens OX=9606 GN=PDIA6 PE=1 SV=1	Q15084	UniProt_Human_SwissProt_contam_2020205.fasta	48122.3	0.988	1	1	1	5.27e-05	0.0318	possibly correct	TRUE	02_V1.24023.24023.2	TGEAIVDAALSALR	R	Q	0.997	3.69	0.39	2			693.883	1385.75	1386.76	2	-0.000443	-0.3195	5227.76	109104	158479	119	132	TRUE
(Sample #1)	VL1-, BirA-	replicate 1	RNA-binding protein 39 OS=Homo sapiens OX=9606 GN=RBM39 PE=1 SV=2	Q14498	UniProt_Human_SwissProt_contam_2020205.fasta	59381.4	1	2	2	2	0.000105	0.0528	possibly correct	TRUE	02_V1.24027.24027.2	DLEEFFSTVGK	R	V	0.996	2.28	0.412	2			636.312	1270.61	1271.62	2	0.001492	1.173	5228.28	106789	170770	168	178	TRUE
(Sample #1)	VL1-, BirA-	replicate 1	RNA-binding protein 39 OS=Homo sapiens OX=9606 GN=RBM39 PE=1 SV=2	Q14498	UniProt_Human_SwissProt_contam_2020205.fasta	59381.4	1	2	2	2	0.000105	0.0528	possibly correct	TRUE	02_V1.17656.17656.2	TDASSASSFLDSDELER	R	T	0.997	4.17	0.607	2			915.402	1828.79	1829.8	2	-0.006922	-3.783	4251.73	121578	175845	330	346	TRUE
(Sample #1)	VL1-, BirA-	replicate 1	Dolichyl-diphosphooligosaccharide--protein glycosyltransferase subunit STT3A OS=Homo sapiens OX=9606 GN=STT3A PE=1 SV=2	P46977	UniProt_Human_SwissProt_contam_2020205.fasta	80532.8	0.976	1	1	1	5.27e-05	0.0156	possibly correct	TRUE	02_V1.18946.18946.2	FYSLLDPSYAK	R	N	0.977	1.77	0.359	2			652.333	1302.65	1303.66	2	0.002351	1.803	4431.34	152013	201847	330	340	TRUE
(Sample #1)	VL1-, BirA-	replicate 1	Dolichyl-diphosphooligosaccharide--protein glycosyltransferase subunit 2 OS=Homo sapiens OX=9606 GN=RPN2 PE=1 SV=3	P04844	UniProt_Human_SwissProt_contam_2020205.fasta	69284.8	0.896	1	1	1	5.27e-05	0.038	possibly correct	TRUE	02_V1.17481.17481.3	ISTEVGITNVDLSTVDKDQSIAPK	K	T	0.968	2.92	0.308	2			844.452	2530.33	2530.33	3	1.015	4.927	4227.51	85577.7	134719	369	392	TRUE
(Sample #1)	VL1-, BirA-	replicate 1	Dolichyl-diphosphooligosaccharide--protein glycosyltransferase subunit 1 OS=Homo sapiens OX=9606 GN=RPN1 PE=1 SV=1	P04843	UniProt_Human_SwissProt_contam_2020205.fasta	68571	1	6	6	6	0.000316	0.124	possibly correct	TRUE	02_V1.17569.17569.2	ALTSEIALLQSR	K	L	0.997	2.9	0.396	2			651.375	1300.74	1301.74	2	0.001026	0.7882	4239.75	106704	190359	525	536	TRUE
(Sample #1)	VL1-, BirA-	replicate 1	Dolichyl-diphosphooligosaccharide--protein glycosyltransferase subunit 1 OS=Homo sapiens OX=9606 GN=RPN1 PE=1 SV=1	P04843	UniProt_Human_SwissProt_contam_2020205.fasta	68571	1	6	6	6	0.000316	0.124	possibly correct	TRUE	02_V1.24185.24185.2	ATSFLLALEPELEAR	R	L	0.996	2.71	0.383	2			830.452	1658.89	1659.9	2	0.001518	0.9145	5257.25	98236.5	159719	66	80	TRUE
(Sample #1)	VL1-, BirA-	replicate 1	Dolichyl-diphosphooligosaccharide--protein glycosyltransferase subunit 1 OS=Homo sapiens OX=9606 GN=RPN1 PE=1 SV=1	P04843	UniProt_Human_SwissProt_contam_2020205.fasta	68571	1	6	6	6	0.000316	0.124	possibly correct	TRUE	02_V1.21961.21961.3	FVDHVFDEQVIDSLTVK	R	I	0.994	2.68	0.388	2			664.344	1990.01	1991.01	3	0.004164	2.091	4877.69	66573.8	86145	355	371	TRUE
(Sample #1)	VL1-, BirA-	replicate 1	Dolichyl-diphosphooligosaccharide--protein glycosyltransferase subunit 1 OS=Homo sapiens OX=9606 GN=RPN1 PE=1 SV=1	P04843	UniProt_Human_SwissProt_contam_2020205.fasta	68571	1	6	6	6	0.000316	0.124	possibly correct	TRUE	02_V1.18223.18223.2	IDHILDAL	K	-	0.99	1.64	0.441	2			455.256	908.496	909.504	2	-0.0005	-0.5498	4330.72	225086	271196	600	607	TRUE
(Sample #1)	VL1-, BirA-	replicate 1	Dolichyl-diphosphooligosaccharide--protein glycosyltransferase subunit 1 OS=Homo sapiens OX=9606 GN=RPN1 PE=1 SV=1	P04843	UniProt_Human_SwissProt_contam_2020205.fasta	68571	1	6	6	6	0.000316	0.124	possibly correct	TRUE	02_V1.11483.11483.2	LPVALDPGAK	K	I	0.994	1.79	0.392	2			490.793	979.571	980.578	2	0.000458	0.4671	3385.23	223629	430966	117	126	TRUE
(Sample #1)	VL1-, BirA-	replicate 1	Dolichyl-diphosphooligosaccharide--protein glycosyltransferase subunit 1 OS=Homo sapiens OX=9606 GN=RPN1 PE=1 SV=1	P04843	UniProt_Human_SwissProt_contam_2020205.fasta	68571	1	6	6	6	0.000316	0.124	possibly correct	TRUE	02_V1.16088.16088.2	TILPAAAQDVYYR	K	D	0.987	2.14	0.358	2			740.893	1479.77	1480.78	2	-0.000656	-0.443	4035.16	130024	278891	282	294	TRUE
(Sample #1)	VL1-, BirA-	replicate 1	Cullin-associated NEDD8-dissociated protein 1 OS=Homo sapiens OX=9606 GN=CAND1 PE=1 SV=2	Q86VP6	UniProt_Human_SwissProt_contam_2020205.fasta	136381	1	3	3	3	0.000158	0.0285	possibly correct	TRUE	02_V1.16151.16151.2	ALTLIAGSPLK	K	I	0.989	1.78	0.41	2			542.342	1082.67	1083.68	2	-0.000485	-0.4476	4043.82	169996	91334	631	641	TRUE
(Sample #1)	VL1-, BirA-	replicate 1	Cullin-associated NEDD8-dissociated protein 1 OS=Homo sapiens OX=9606 GN=CAND1 PE=1 SV=2	Q86VP6	UniProt_Human_SwissProt_contam_2020205.fasta	136381	1	3	3	3	0.000158	0.0285	possibly correct	TRUE	02_V1.24035.24035.2	LGTLSALDILIK	K	N	0.997	2.35	0.443	2			628.895	1255.78	1256.78	2	0.00041	0.3262	5229.65	146179	90074	668	679	TRUE
(Sample #1)	VL1-, BirA-	replicate 1	Cullin-associated NEDD8-dissociated protein 1 OS=Homo sapiens OX=9606 GN=CAND1 PE=1 SV=2	Q86VP6	UniProt_Human_SwissProt_contam_2020205.fasta	136381	1	3	3	3	0.000158	0.0285	possibly correct	TRUE	02_V1.14372.14372.2	LSTLcPSAVLQR	R	L	0.946	1.91	0.317	2	c5: Carbamidomethyl (+57.02)		672.868	1343.72	1344.73	2	-0.001939	-1.442	3793.77	80036.2	159338	1130	1141	TRUE
(Sample #1)	VL1-, BirA-	replicate 1	60S ribosomal protein L7a OS=Homo sapiens OX=9606 GN=RPL7A PE=1 SV=2	P62424	UniProt_Human_SwissProt_contam_2020205.fasta	29996.3	1	3	3	3	0.000158	0.135	possibly correct	TRUE	02_V1.11979.11979.2	AGVNTVTTLVENK	R	K	0.997	3.05	0.377	2			673.37	1344.72	1345.73	2	-0.00041	-0.3047	3457.34	168131	429031	138	150	TRUE
(Sample #1)	VL1-, BirA-	replicate 1	60S ribosomal protein L7a OS=Homo sapiens OX=9606 GN=RPL7A PE=1 SV=2	P62424	UniProt_Human_SwissProt_contam_2020205.fasta	29996.3	1	3	3	3	0.000158	0.135	possibly correct	TRUE	02_V1.6098.6098.2	QTATQLLK	R	L	0.972	2.17	0.241	2			451.769	901.523	902.531	2	-0.000204	-0.226	2545.8	116735	260066	90	97	TRUE
(Sample #1)	VL1-, BirA-	replicate 1	60S ribosomal protein L7a OS=Homo sapiens OX=9606 GN=RPL7A PE=1 SV=2	P62424	UniProt_Human_SwissProt_contam_2020205.fasta	29996.3	1	3	3	3	0.000158	0.135	possibly correct	TRUE	02_V1.10261.10261.2	TcTTVAFTQVNSEDK	K	G	0.996	2.13	0.494	2	c2: Carbamidomethyl (+57.02)		850.893	1699.77	1700.78	2	-0.001734	-1.02	3204.69	86851.8	79224	198	212	TRUE
(Sample #1)	VL1-, BirA-	replicate 1	60S ribosomal protein L19 OS=Homo sapiens OX=9606 GN=RPL19 PE=1 SV=1	P84098	UniProt_Human_SwissProt_contam_2020205.fasta	23467.4	1	1	1	1	5.27e-05	0.0867	possibly correct	TRUE	02_V1.16753.16753.2	VWLDPNETNEIANANSR	K	Q	0.997	3.19	0.507	2			971.966	1941.92	1942.93	2	-0.001222	-0.6289	4126.67	115096	177998	22	38	TRUE
(Sample #1)	VL1-, BirA-	replicate 1	ADP-ribosylation factor 3 OS=Homo sapiens OX=9606 GN=ARF3 PE=1 SV=2	P61204,P84077	UniProt_Human_SwissProt_contam_2020205.fasta	20601.7	1	2	2	3	0.000158	0.116	possibly correct	TRUE	02_V1.21344.21344.2	DAVLLVFANK	R	Q	0.997	2.55	0.41	2			545.821	1089.63	1089.63	2	1.003	0.5954	4785.03	150423	215472	118	127	TRUE
(Sample #1)	VL1-, BirA-	replicate 1	ADP-ribosylation factor 3 OS=Homo sapiens OX=9606 GN=ARF3 PE=1 SV=2	P61204,P84077	UniProt_Human_SwissProt_contam_2020205.fasta	20601.7	1	2	2	3	0.000158	0.116	possibly correct	TRUE	02_V1.21353.21353.2	DAVLLVFANK	R	Q	0.997	2.68	0.47	2			545.319	1088.62	1089.63	2	0.000291	0.2671	4786.38	251991	268181	118	127	TRUE
(Sample #1)	VL1-, BirA-	replicate 1	ADP-ribosylation factor 3 OS=Homo sapiens OX=9606 GN=ARF3 PE=1 SV=2	P61204,P84077	UniProt_Human_SwissProt_contam_2020205.fasta	20601.7	1	2	2	3	0.000158	0.116	possibly correct	TRUE	02_V1.15943.15943.2	ILMVGLDAAGK	R	T	0.995	2.45	0.38	2			544.313	1086.61	1087.62	2	0.001313	1.207	4015.15	223383	268545	20	30	TRUE
(Sample #1)	VL1-, BirA-	replicate 1	Poly(rC)-binding protein 2 OS=Homo sapiens OX=9606 GN=PCBP2 PE=1 SV=1	Q15366	UniProt_Human_SwissProt_contam_2020205.fasta	38580.9	1	5	5	5	0.000264	0.211	possibly correct	TRUE	02_V1.23481.23481.2	AITIAGIPQSIIEcVK	R	Q	0.997	3.18	0.376	2	c14: Carbamidomethyl (+57.02)		856.985	1711.96	1712.96	2	0.001298	0.7576	5140.57	344780	1156720	145	160	TRUE
(Sample #1)	VL1-, BirA-	replicate 1	Poly(rC)-binding protein 2 OS=Homo sapiens OX=9606 GN=PCBP2 PE=1 SV=1	Q15366	UniProt_Human_SwissProt_contam_2020205.fasta	38580.9	1	5	5	5	0.000264	0.211	possibly correct	TRUE	02_V1.14240.14240.2	ESTGAQVQVAGDMLPNSTER	R	A	0.997	2.8	0.476	2			1045.5	2088.98	2089.98	2	0.004078	1.951	3774.89	86699.4	112485	125	144	TRUE
(Sample #1)	VL1-, BirA-	replicate 1	Poly(rC)-binding protein 2 OS=Homo sapiens OX=9606 GN=PCBP2 PE=1 SV=1	Q15366	UniProt_Human_SwissProt_contam_2020205.fasta	38580.9	1	5	5	5	0.000264	0.211	possibly correct	TRUE	02_V1.19833.19833.2	IITLAGPTNAIFK	R	A	0.997	2.69	0.425	2			679.906	1357.8	1358.8	2	-8.6e-05	-0.06329	4556.95	641558	732696	58	70	TRUE
(Sample #1)	VL1-, BirA-	replicate 1	Poly(rC)-binding protein 2 OS=Homo sapiens OX=9606 GN=PCBP2 PE=1 SV=1	Q15366	UniProt_Human_SwissProt_contam_2020205.fasta	38580.9	1	5	5	5	0.000264	0.211	possibly correct	TRUE	02_V1.13395.13395.2	LVVPASQcGSLIGK	R	G	0.994	2.85	0.444	2	c8: Carbamidomethyl (+57.02)		714.896	1427.78	1428.79	2	-0.003436	-2.405	3657.65	1273640	1409140	102	115	TRUE
(Sample #1)	VL1-, BirA-	replicate 1	Poly(rC)-binding protein 2 OS=Homo sapiens OX=9606 GN=PCBP2 PE=1 SV=1	Q15366	UniProt_Human_SwissProt_contam_2020205.fasta	38580.9	1	5	5	5	0.000264	0.211	possibly correct	TRUE	02_V1.11080.11080.2	PSSSPVIFAGGQDR	K	Y	0.995	2.61	0.427	2			709.356	1416.7	1417.71	2	-0.001604	-1.131	3324.51	128635	239909	186	199	TRUE
(Sample #1)	VL1-, BirA-	replicate 1	Spliceosome RNA helicase DDX39B OS=Homo sapiens OX=9606 GN=DDX39B PE=1 SV=1	Q13838	UniProt_Human_SwissProt_contam_2020205.fasta	48992	1	5	5	5	0.000264	0.126	possibly correct	TRUE	02_V1.19510.19510.2	DFLLKPELLR	R	A	0.969	1.94	0.312	2			622.375	1242.74	1243.74	2	0.001738	1.397	4510.44	149038	276870	49	58	TRUE
(Sample #1)	VL1-, BirA-	replicate 1	Spliceosome RNA helicase DDX39B OS=Homo sapiens OX=9606 GN=DDX39B PE=1 SV=1	Q13838	UniProt_Human_SwissProt_contam_2020205.fasta	48992	1	5	5	5	0.000264	0.126	possibly correct	TRUE	02_V1.16791.16791.2	GLAITFVSDENDAK	K	I	0.997	3.65	0.451	2			740.371	1478.73	1479.73	2	0.001049	0.7089	4131.92	317524	345717	385	398	TRUE
(Sample #1)	VL1-, BirA-	replicate 1	Spliceosome RNA helicase DDX39B OS=Homo sapiens OX=9606 GN=DDX39B PE=1 SV=1	Q13838	UniProt_Human_SwissProt_contam_2020205.fasta	48992	1	5	5	5	0.000264	0.126	possibly correct	TRUE	02_V1.8898.8898.2	HFILDEcDK	K	M	0.993	2.39	0.372	2	c7: Carbamidomethyl (+57.02)		588.772	1175.53	1176.54	2	0.00183	1.555	2997.99	87393	121316	192	200	TRUE
(Sample #1)	VL1-, BirA-	replicate 1	Spliceosome RNA helicase DDX39B OS=Homo sapiens OX=9606 GN=DDX39B PE=1 SV=1	Q13838	UniProt_Human_SwissProt_contam_2020205.fasta	48992	1	5	5	5	0.000264	0.126	possibly correct	TRUE	02_V1.18755.18755.2	ILVATNLFGR	R	G	0.996	2.31	0.372	2			552.332	1102.65	1103.66	2	0.000448	0.4059	4404.76	341564	497944	340	349	TRUE
(Sample #1)	VL1-, BirA-	replicate 1	Spliceosome RNA helicase DDX39B OS=Homo sapiens OX=9606 GN=DDX39B PE=1 SV=1	Q13838	UniProt_Human_SwissProt_contam_2020205.fasta	48992	1	5	5	5	0.000264	0.126	possibly correct	TRUE	02_V1.21471.21471.2	VAVFFGGLSIK	K	K	0.965	2.06	0.273	2			569.337	1136.66	1137.67	2	-0.000337	-0.2962	4802.83	125342	69381	145	155	TRUE
(Sample #1)	VL1-, BirA-	replicate 1	D-3-phosphoglycerate dehydrogenase OS=Homo sapiens OX=9606 GN=PHGDH PE=1 SV=4	O43175	UniProt_Human_SwissProt_contam_2020205.fasta	56650.6	1	7	7	7	0.000369	0.163	possibly correct	TRUE	02_V1.9668.9668.3	ALVDHENVIScPHLGASTK	R	E	0.997	2.87	0.443	2	c11: Carbamidomethyl (+57.02)		683.346	2047.02	2048.02	3	0.0006357	0.3104	3116.02	160758	209349	271	289	TRUE
(Sample #1)	VL1-, BirA-	replicate 1	D-3-phosphoglycerate dehydrogenase OS=Homo sapiens OX=9606 GN=PHGDH PE=1 SV=4	O43175	UniProt_Human_SwissProt_contam_2020205.fasta	56650.6	1	7	7	7	0.000369	0.163	possibly correct	TRUE	02_V1.24828.24828.2	DLPLLLFR	R	T	0.985	1.58	0.38	2			493.805	985.596	986.604	2	-0.000658	-0.6669	5392.52	179397	277308	462	469	TRUE
(Sample #1)	VL1-, BirA-	replicate 1	D-3-phosphoglycerate dehydrogenase OS=Homo sapiens OX=9606 GN=PHGDH PE=1 SV=4	O43175	UniProt_Human_SwissProt_contam_2020205.fasta	56650.6	1	7	7	7	0.000369	0.163	possibly correct	TRUE	02_V1.14889.14889.2	GGIVDEGALLR	R	A	0.986	2.42	0.273	2			550.309	1098.6	1099.61	2	0.000118	0.1073	3865.57	356842	455805	237	247	TRUE
(Sample #1)	VL1-, BirA-	replicate 1	D-3-phosphoglycerate dehydrogenase OS=Homo sapiens OX=9606 GN=PHGDH PE=1 SV=4	O43175	UniProt_Human_SwissProt_contam_2020205.fasta	56650.6	1	7	7	7	0.000369	0.163	possibly correct	TRUE	02_V1.12412.12412.2	GTIQVITQGTSLK	K	N	0.997	3.04	0.512	2			673.388	1344.76	1345.77	2	0.000247	0.1835	3521.23	304013	326275	352	364	TRUE
(Sample #1)	VL1-, BirA-	replicate 1	D-3-phosphoglycerate dehydrogenase OS=Homo sapiens OX=9606 GN=PHGDH PE=1 SV=4	O43175	UniProt_Human_SwissProt_contam_2020205.fasta	56650.6	1	7	7	7	0.000369	0.163	possibly correct	TRUE	02_V1.23808.23808.2	NAGNcLSPAVIVGLLK	K	E	0.997	2.63	0.564	2	c5: Carbamidomethyl (+57.02)		813.456	1624.9	1625.9	2	0.0008107	0.4986	5192.97	90273.9	92551	365	380	TRUE
(Sample #1)	VL1-, BirA-	replicate 1	D-3-phosphoglycerate dehydrogenase OS=Homo sapiens OX=9606 GN=PHGDH PE=1 SV=4	O43175	UniProt_Human_SwissProt_contam_2020205.fasta	56650.6	1	7	7	7	0.000369	0.163	possibly correct	TRUE	02_V1.17620.17620.2	TLGILGLGR	K	I	0.956	1.75	0.251	2			450.287	898.56	899.568	2	-2.2e-05	-0.02446	4246.84	213566	353263	147	155	TRUE
(Sample #1)	VL1-, BirA-	replicate 1	D-3-phosphoglycerate dehydrogenase OS=Homo sapiens OX=9606 GN=PHGDH PE=1 SV=4	O43175	UniProt_Human_SwissProt_contam_2020205.fasta	56650.6	1	7	7	7	0.000369	0.163	possibly correct	TRUE	02_V1.8346.8346.2	VTADVINAAEK	K	L	0.968	2.12	0.302	2			565.807	1129.6	1130.61	2	0.00124	1.097	2909.26	225301	175297	59	69	TRUE
(Sample #1)	VL1-, BirA-	replicate 1	Spectrin alpha chain, non-erythrocytic 1 OS=Homo sapiens OX=9606 GN=SPTAN1 PE=1 SV=3	Q13813	UniProt_Human_SwissProt_contam_2020205.fasta	284543	1	2	2	2	0.000105	0.0129	possibly correct	TRUE	02_V1.23425.23425.2	ELPTAFDYVEFTR	R	S	0.961	2.53	0.335	2			794.391	1586.77	1587.77	2	0.006196	3.902	5130.51	84780.3	145945	2455	2467	TRUE
(Sample #1)	VL1-, BirA-	replicate 1	Spectrin alpha chain, non-erythrocytic 1 OS=Homo sapiens OX=9606 GN=SPTAN1 PE=1 SV=3	Q13813	UniProt_Human_SwissProt_contam_2020205.fasta	284543	1	2	2	2	0.000105	0.0129	possibly correct	TRUE	02_V1.23713.23713.3	IAALQAFADQLIAAGHYAK	K	G	0.956	2.14	0.282	2			658.361	1972.06	1972.07	3	1.004	0.6955	5175.51	70341.4	85928	1501	1519	TRUE
(Sample #1)	VL1-, BirA-	replicate 1	Pre-mRNA-splicing factor ATP-dependent RNA helicase DHX15 OS=Homo sapiens OX=9606 GN=DHX15 PE=1 SV=2	O43143	UniProt_Human_SwissProt_contam_2020205.fasta	90935.2	1	9	9	9	0.000475	0.13	possibly correct	TRUE	02_V1.14681.14681.2	EVDDLGPEVGDIK	R	I	0.997	2.65	0.43	2			693.343	1384.67	1385.68	2	-0.001012	-0.7303	3836.64	213690	434332	372	384	TRUE
(Sample #1)	VL1-, BirA-	replicate 1	Pre-mRNA-splicing factor ATP-dependent RNA helicase DHX15 OS=Homo sapiens OX=9606 GN=DHX15 PE=1 SV=2	O43143	UniProt_Human_SwissProt_contam_2020205.fasta	90935.2	1	9	9	9	0.000475	0.13	possibly correct	TRUE	02_V1.8338.8338.2	HQSFVLVGETGSGK	R	T	0.997	2.56	0.577	2			723.372	1444.73	1445.74	2	-0.001492	-1.032	2907.9	101088	206337	153	166	TRUE
(Sample #1)	VL1-, BirA-	replicate 1	Pre-mRNA-splicing factor ATP-dependent RNA helicase DHX15 OS=Homo sapiens OX=9606 GN=DHX15 PE=1 SV=2	O43143	UniProt_Human_SwissProt_contam_2020205.fasta	90935.2	1	9	9	9	0.000475	0.13	possibly correct	TRUE	02_V1.7044.7044.2	SLMSADNVR	R	Q	0.992	1.86	0.38	2			496.745	991.476	992.483	2	-5.7e-05	-0.05743	2703.25	128383	225322	653	661	TRUE
(Sample #1)	VL1-, BirA-	replicate 1	Pre-mRNA-splicing factor ATP-dependent RNA helicase DHX15 OS=Homo sapiens OX=9606 GN=DHX15 PE=1 SV=2	O43143	UniProt_Human_SwissProt_contam_2020205.fasta	90935.2	1	9	9	9	0.000475	0.13	possibly correct	TRUE	02_V1.16291.16291.2	SNLGSVVLQLK	R	K	0.997	2.72	0.505	2			579.348	1156.68	1157.69	2	0.000588	0.5079	4063.04	447991	429204	505	515	TRUE
(Sample #1)	VL1-, BirA-	replicate 1	Pre-mRNA-splicing factor ATP-dependent RNA helicase DHX15 OS=Homo sapiens OX=9606 GN=DHX15 PE=1 SV=2	O43143	UniProt_Human_SwissProt_contam_2020205.fasta	90935.2	1	9	9	9	0.000475	0.13	possibly correct	TRUE	02_V1.15125.15125.2	TEMQDNTYPEILR	K	S	0.986	2.58	0.421	2			805.376	1608.74	1609.75	2	-0.007292	-4.53	3899.25	148526	122044	492	504	TRUE
(Sample #1)	VL1-, BirA-	replicate 1	Pre-mRNA-splicing factor ATP-dependent RNA helicase DHX15 OS=Homo sapiens OX=9606 GN=DHX15 PE=1 SV=2	O43143	UniProt_Human_SwissProt_contam_2020205.fasta	90935.2	1	9	9	9	0.000475	0.13	possibly correct	TRUE	02_V1.3855.3855.2	TGHYLTVK	R	D	0.99	2.04	0.372	2			459.757	917.499	918.504	2	0.001348	1.468	2122.24	103760	294482	707	714	TRUE
(Sample #1)	VL1-, BirA-	replicate 1	Pre-mRNA-splicing factor ATP-dependent RNA helicase DHX15 OS=Homo sapiens OX=9606 GN=DHX15 PE=1 SV=2	O43143	UniProt_Human_SwissProt_contam_2020205.fasta	90935.2	1	9	9	9	0.000475	0.13	possibly correct	TRUE	02_V1.24726.24726.2	TLATDILMGVLK	R	E	0.997	2.01	0.51	2			637.873	1273.73	1274.74	2	2e-05	0.01569	5371.63	161593	355208	266	277	TRUE
(Sample #1)	VL1-, BirA-	replicate 1	Pre-mRNA-splicing factor ATP-dependent RNA helicase DHX15 OS=Homo sapiens OX=9606 GN=DHX15 PE=1 SV=2	O43143	UniProt_Human_SwissProt_contam_2020205.fasta	90935.2	1	9	9	9	0.000475	0.13	possibly correct	TRUE	02_V1.16227.16227.2	VESLLVTAISK	R	A	0.997	2.69	0.399	2			580.351	1158.69	1159.69	2	0.000592	0.5105	4054.2	500234	605850	453	463	TRUE
(Sample #1)	VL1-, BirA-	replicate 1	Pre-mRNA-splicing factor ATP-dependent RNA helicase DHX15 OS=Homo sapiens OX=9606 GN=DHX15 PE=1 SV=2	O43143	UniProt_Human_SwissProt_contam_2020205.fasta	90935.2	1	9	9	9	0.000475	0.13	possibly correct	TRUE	02_V1.12413.12413.2	YGVIILDEAHER	R	T	0.997	2.79	0.416	2			707.87	1413.72	1414.73	2	-0.000426	-0.3011	3521.36	300902	357516	254	265	TRUE
(Sample #1)	VL1-, BirA-	replicate 1	Cytochrome c oxidase subunit NDUFA4 OS=Homo sapiens OX=9606 GN=NDUFA4 PE=1 SV=1	O00483	UniProt_Human_SwissProt_contam_2020205.fasta	9370.4	0.791	1	1	1	5.27e-05	0.148	possibly correct	TRUE	02_V1.22379.22379.2	LALFNPDVcWDR	R	N	0.946	1.7	0.31	2	c9: Carbamidomethyl (+57.02)		753.365	1504.71	1505.72	2	0.001151	0.7642	4952.56	140078	178960	36	47	TRUE
(Sample #1)	VL1-, BirA-	replicate 1	60S ribosomal protein L36 OS=Homo sapiens OX=9606 GN=RPL36 PE=1 SV=3	Q9Y3U8	UniProt_Human_SwissProt_contam_2020205.fasta	12254.2	0.997	1	1	1	5.27e-05	0.105	possibly correct	TRUE	02_V1.18945.18945.2	EELSNVLAAMR	R	K	0.992	2.72	0.345	2			616.818	1231.62	1232.63	2	-0.001777	-1.442	4431.21	155294	334979	88	98	TRUE
(Sample #1)	VL1-, BirA-	replicate 1	ATP-dependent RNA helicase DDX1 OS=Homo sapiens OX=9606 GN=DDX1 PE=1 SV=2	Q92499	UniProt_Human_SwissProt_contam_2020205.fasta	82433.2	1	1	1	1	5.27e-05	0.0243	possibly correct	TRUE	02_V1.21614.21614.3	GHVDILAPTVQELAALEK	K	E	0.985	2.25	0.327	2			635.355	1903.04	1904.05	3	0.002216	1.164	4823.06	94553	98912	703	720	TRUE
(Sample #1)	VL1-, BirA-	replicate 1	Translocon-associated protein subunit delta OS=Homo sapiens OX=9606 GN=SSR4 PE=1 SV=1	P51571	UniProt_Human_SwissProt_contam_2020205.fasta	18998.8	0.959	1	1	1	5.27e-05	0.0636	possibly correct	TRUE	02_V1.20853.20853.2	FFDEESYSLLR	R	K	0.991	2.54	0.271	2			703.336	1404.66	1405.66	2	0.000385	0.2739	4709.97	127294	194917	106	116	TRUE
(Sample #1)	VL1-, BirA-	replicate 1	Activator of 90 kDa heat shock protein ATPase homolog 1 OS=Homo sapiens OX=9606 GN=AHSA1 PE=1 SV=1	O95433	UniProt_Human_SwissProt_contam_2020205.fasta	38274.4	1	2	2	2	0.000105	0.101	possibly correct	TRUE	02_V1.20531.20531.2	DEPDTNLVALMK	K	E	0.996	1.96	0.443	2			673.337	1344.66	1345.67	2	-0.000335	-0.2489	4658.42	92018.1	98267	126	137	TRUE
(Sample #1)	VL1-, BirA-	replicate 1	Activator of 90 kDa heat shock protein ATPase homolog 1 OS=Homo sapiens OX=9606 GN=AHSA1 PE=1 SV=1	O95433	UniProt_Human_SwissProt_contam_2020205.fasta	38274.4	1	2	2	2	0.000105	0.101	possibly correct	TRUE	02_V1.23931.23931.3	VFTTQELVQAFTHAPATLEADR	R	G	0.992	2.7	0.313	2			816.086	2445.24	2445.24	3	1.002	-0.3792	5212.81	113430	140532	225	246	TRUE
(Sample #1)	VL1-, BirA-	replicate 1	Carbonyl reductase [NADPH] 1 OS=Homo sapiens OX=9606 GN=CBR1 PE=1 SV=3	P16152	UniProt_Human_SwissProt_contam_2020205.fasta	30374.8	0.999	1	1	1	5.27e-05	0.0578	possibly correct	TRUE	02_V1.11963.11963.2	GQAAVQQLQAEGLSPR	R	F	0.997	2.9	0.491	2			826.94	1651.87	1652.87	2	0.001478	0.8942	3454.82	86613.4	54754	43	58	TRUE
(Sample #1)	VL1-, BirA-	replicate 1	T-complex protein 1 subunit theta OS=Homo sapiens OX=9606 GN=CCT8 PE=1 SV=4	P50990	UniProt_Human_SwissProt_contam_2020205.fasta	59621	1	3	3	3	0.000158	0.0712	possibly correct	TRUE	02_V1.10007.10007.2	AIADTGANVVVTGGK	K	V	0.997	3.27	0.411	2			686.875	1371.74	1372.74	2	-0.00074	-0.5391	3166.44	306791	334351	282	296	TRUE
(Sample #1)	VL1-, BirA-	replicate 1	T-complex protein 1 subunit theta OS=Homo sapiens OX=9606 GN=CCT8 PE=1 SV=4	P50990	UniProt_Human_SwissProt_contam_2020205.fasta	59621	1	3	3	3	0.000158	0.0712	possibly correct	TRUE	02_V1.13016.13016.2	LVPGGGATEIELAK	R	Q	0.995	2.34	0.376	2			677.883	1353.75	1354.76	2	0.000991	0.7315	3605.24	168477	441788	408	421	TRUE
(Sample #1)	VL1-, BirA-	replicate 1	T-complex protein 1 subunit theta OS=Homo sapiens OX=9606 GN=CCT8 PE=1 SV=4	P50990	UniProt_Human_SwissProt_contam_2020205.fasta	59621	1	3	3	3	0.000158	0.0712	possibly correct	TRUE	02_V1.11381.11381.2	QYGNEVFLAK	K	L	0.993	2.28	0.449	2			584.805	1167.6	1168.6	2	0.003008	2.574	3370.31	108479	145079	172	181	TRUE
(Sample #1)	VL1-, BirA-	replicate 1	Mitochondrial 2-oxoglutarate/malate carrier protein OS=Homo sapiens OX=9606 GN=SLC25A11 PE=1 SV=3	Q02978	UniProt_Human_SwissProt_contam_2020205.fasta	34063.2	1	3	3	3	0.000158	0.0987	possibly correct	TRUE	02_V1.19744.19744.2	EEGVLTLWR	R	G	0.995	1.78	0.403	2			551.798	1101.58	1102.59	2	0.000397	0.3601	4544.36	103891	128563	174	182	TRUE
(Sample #1)	VL1-, BirA-	replicate 1	Mitochondrial 2-oxoglutarate/malate carrier protein OS=Homo sapiens OX=9606 GN=SLC25A11 PE=1 SV=3	Q02978	UniProt_Human_SwissProt_contam_2020205.fasta	34063.2	1	3	3	3	0.000158	0.0987	possibly correct	TRUE	02_V1.17571.17571.2	LTGADGTPPGFLLK	R	A	0.997	2.48	0.489	2			693.885	1385.76	1386.76	2	-0.000737	-0.5315	4240.01	100949	145757	109	122	TRUE
(Sample #1)	VL1-, BirA-	replicate 1	Mitochondrial 2-oxoglutarate/malate carrier protein OS=Homo sapiens OX=9606 GN=SLC25A11 PE=1 SV=3	Q02978	UniProt_Human_SwissProt_contam_2020205.fasta	34063.2	1	3	3	3	0.000158	0.0987	possibly correct	TRUE	02_V1.15951.15951.2	NVFNALIR	K	I	0.985	1.61	0.382	2			474.278	946.542	946.547	2	1.003	-0.05345	4016.19	119529	200420	163	170	TRUE
(Sample #1)	VL1-, BirA-	replicate 1	26S proteasome regulatory subunit 10B OS=Homo sapiens OX=9606 GN=PSMC6 PE=1 SV=1	P62333	UniProt_Human_SwissProt_contam_2020205.fasta	44174.9	0.999	1	1	1	5.27e-05	0.0386	possibly correct	TRUE	02_V1.24111.24111.2	EVIELPLTNPELFQR	R	V	0.997	2.94	0.383	2			899.491	1796.97	1797.97	2	0.000267	0.1485	5244.39	85723.3	208785	147	161	TRUE
(Sample #1)	VL1-, BirA-	replicate 1	60S ribosomal protein L13 OS=Homo sapiens OX=9606 GN=RPL13 PE=1 SV=4	P26373	UniProt_Human_SwissProt_contam_2020205.fasta	24262.2	1	5	5	5	0.000264	0.242	possibly correct	TRUE	02_V1.15256.15256.2	GFSLEELR	R	V	0.985	1.86	0.307	2			475.751	949.487	950.494	2	0.000384	0.404	3918.52	578375	910017	75	82	TRUE
(Sample #1)	VL1-, BirA-	replicate 1	60S ribosomal protein L13 OS=Homo sapiens OX=9606 GN=RPL13 PE=1 SV=4	P26373	UniProt_Human_SwissProt_contam_2020205.fasta	24262.2	1	5	5	5	0.000264	0.242	possibly correct	TRUE	02_V1.15137.15137.2	LATQLTGPVMPVR	K	N	0.994	3.03	0.366	2			691.896	1381.78	1382.78	2	0.002737	1.979	3900.88	175957	340626	146	158	TRUE
(Sample #1)	VL1-, BirA-	replicate 1	60S ribosomal protein L13 OS=Homo sapiens OX=9606 GN=RPL13 PE=1 SV=4	P26373	UniProt_Human_SwissProt_contam_2020205.fasta	24262.2	1	5	5	5	0.000264	0.242	possibly correct	TRUE	02_V1.5304.5304.2	STESLQANVQR	K	L	0.997	2.7	0.396	2			616.815	1231.62	1232.62	2	0.000382	0.3099	2416.69	453849	292660	106	116	TRUE
(Sample #1)	VL1-, BirA-	replicate 1	60S ribosomal protein L13 OS=Homo sapiens OX=9606 GN=RPL13 PE=1 SV=4	P26373	UniProt_Human_SwissProt_contam_2020205.fasta	24262.2	1	5	5	5	0.000264	0.242	possibly correct	TRUE	02_V1.10791.10791.2	TIGISVDPR	R	R	0.989	2.35	0.239	2			479.272	956.529	957.537	2	2.2e-05	0.02298	3282.56	789787	1048960	93	101	TRUE
(Sample #1)	VL1-, BirA-	replicate 1	60S ribosomal protein L13 OS=Homo sapiens OX=9606 GN=RPL13 PE=1 SV=4	P26373	UniProt_Human_SwissProt_contam_2020205.fasta	24262.2	1	5	5	5	0.000264	0.242	possibly correct	TRUE	02_V1.12193.12193.2	VATWFNQPAR	R	K	0.986	2.61	0.311	2			595.308	1188.6	1189.61	2	-0.001777	-1.494	3488.6	528570	783087	22	31	TRUE
(Sample #1)	VL1-, BirA-	replicate 1	60S ribosomal protein L14 OS=Homo sapiens OX=9606 GN=RPL14 PE=1 SV=4	P50914	UniProt_Human_SwissProt_contam_2020205.fasta	23432.3	1	3	3	3	0.000158	0.163	possibly correct	TRUE	02_V1.8620.8620.2	ALVDGPcTQVR	R	R	0.996	2.44	0.339	2	c7: Carbamidomethyl (+57.02)		608.311	1214.61	1215.62	2	0.0001057	0.08695	2953.33	430058	496978	36	46	TRUE
(Sample #1)	VL1-, BirA-	replicate 1	60S ribosomal protein L14 OS=Homo sapiens OX=9606 GN=RPL14 PE=1 SV=4	P50914	UniProt_Human_SwissProt_contam_2020205.fasta	23432.3	1	3	3	3	0.000158	0.163	possibly correct	TRUE	02_V1.20297.20297.2	LVAIVDVIDQNR	K	A	0.997	3.33	0.508	2			677.888	1353.76	1354.77	2	-0.000164	-0.1211	4624.45	520579	752678	24	35	TRUE
(Sample #1)	VL1-, BirA-	replicate 1	60S ribosomal protein L14 OS=Homo sapiens OX=9606 GN=RPL14 PE=1 SV=4	P50914	UniProt_Human_SwissProt_contam_2020205.fasta	23432.3	1	3	3	3	0.000158	0.163	possibly correct	TRUE	02_V1.8042.8042.3	VAYVSFGPHAGK	R	L	0.997	2.41	0.472	2			411.552	1231.63	1232.64	3	-0.000247	-0.2004	2859.97	107925	157816	12	23	TRUE
(Sample #1)	VL1-, BirA-	replicate 1	Pre-mRNA-processing-splicing factor 8 OS=Homo sapiens OX=9606 GN=PRPF8 PE=1 SV=2	Q6P2Q9	UniProt_Human_SwissProt_contam_2020205.fasta	273609	1	6	6	6	0.000316	0.0338	possibly correct	TRUE	02_V1.16015.16015.2	ALDIPLVK	R	N	0.99	1.69	0.475	2			434.779	867.543	868.55	2	-0.000322	-0.3707	4024.82	90422.2	163682	421	428	TRUE
(Sample #1)	VL1-, BirA-	replicate 1	Pre-mRNA-processing-splicing factor 8 OS=Homo sapiens OX=9606 GN=PRPF8 PE=1 SV=2	Q6P2Q9	UniProt_Human_SwissProt_contam_2020205.fasta	273609	1	6	6	6	0.000316	0.0338	possibly correct	TRUE	02_V1.24957.24957.2	EAVVNTQELLDLLVK	R	C	0.997	2.86	0.452	2			842.48	1682.95	1683.95	2	2.1e-05	0.01247	5423.76	81884.5	100775	1276	1290	TRUE
(Sample #1)	VL1-, BirA-	replicate 1	Pre-mRNA-processing-splicing factor 8 OS=Homo sapiens OX=9606 GN=PRPF8 PE=1 SV=2	Q6P2Q9	UniProt_Human_SwissProt_contam_2020205.fasta	273609	1	6	6	6	0.000316	0.0338	possibly correct	TRUE	02_V1.17097.17097.3	EELGLIEQAYDNPHEALSR	R	I	0.997	4.67	0.521	2			729.025	2184.05	2184.06	3	1.005	0.9027	4174.61	248001	289832	862	880	TRUE
(Sample #1)	VL1-, BirA-	replicate 1	Pre-mRNA-processing-splicing factor 8 OS=Homo sapiens OX=9606 GN=PRPF8 PE=1 SV=2	Q6P2Q9	UniProt_Human_SwissProt_contam_2020205.fasta	273609	1	6	6	6	0.000316	0.0338	possibly correct	TRUE	02_V1.15864.15864.2	FIcISDLR	K	A	0.983	1.79	0.381	2	c3: Carbamidomethyl (+57.02)		512.269	1022.52	1023.53	2	0.001082	1.057	4004.2	140921	205513	2114	2121	TRUE
(Sample #1)	VL1-, BirA-	replicate 1	Pre-mRNA-processing-splicing factor 8 OS=Homo sapiens OX=9606 GN=PRPF8 PE=1 SV=2	Q6P2Q9	UniProt_Human_SwissProt_contam_2020205.fasta	273609	1	6	6	6	0.000316	0.0338	possibly correct	TRUE	02_V1.17680.17680.2	IDLTLLNR	K	L	0.984	2.15	0.311	2			479.29	956.565	957.573	2	-0.000422	-0.4407	4255.03	243422	250347	988	995	TRUE
(Sample #1)	VL1-, BirA-	replicate 1	Pre-mRNA-processing-splicing factor 8 OS=Homo sapiens OX=9606 GN=PRPF8 PE=1 SV=2	Q6P2Q9	UniProt_Human_SwissProt_contam_2020205.fasta	273609	1	6	6	6	0.000316	0.0338	possibly correct	TRUE	02_V1.24523.24523.3	TEDPDLPAFYFDPLINPISHR	K	H	0.997	3.28	0.565	2			819.741	2456.2	2457.21	3	0.000774	0.315	5328.32	99686.8	159625	342	362	TRUE
(Sample #1)	VL1-, BirA-	replicate 1	Nucleolar GTP-binding protein 1 OS=Homo sapiens OX=9606 GN=GTPBP4 PE=1 SV=3	Q9BZE4	UniProt_Human_SwissProt_contam_2020205.fasta	73967.3	1	2	2	2	0.000105	0.03	possibly correct	TRUE	02_V1.22148.22148.2	DFIDLTLSK	K	T	0.961	1.67	0.296	2			526.287	1050.56	1051.57	2	2.9e-05	0.02758	4912.44	98121.4	71080	17	25	TRUE
(Sample #1)	VL1-, BirA-	replicate 1	Nucleolar GTP-binding protein 1 OS=Homo sapiens OX=9606 GN=GTPBP4 PE=1 SV=3	Q9BZE4	UniProt_Human_SwissProt_contam_2020205.fasta	73967.3	1	2	2	2	0.000105	0.03	possibly correct	TRUE	02_V1.12990.12990.2	QSLEYLEQVR	K	Q	0.997	2.74	0.25	2			632.831	1263.65	1264.65	2	0.000742	0.5867	3601.56	285466	323985	146	155	TRUE
(Sample #1)	VL1-, BirA-	replicate 1	Isoleucine--tRNA ligase, cytoplasmic OS=Homo sapiens OX=9606 GN=IARS PE=1 SV=2	P41252	UniProt_Human_SwissProt_contam_2020205.fasta	144502	1	5	6	6	0.000316	0.0507	possibly correct	TRUE	02_V1.24092.24092.2	DVLLPWYNAYR	K	F	0.979	2.12	0.324	2			705.365	1408.72	1409.72	2	0.002156	1.529	5240.75	107707	205413	651	661	TRUE
(Sample #1)	VL1-, BirA-	replicate 1	Isoleucine--tRNA ligase, cytoplasmic OS=Homo sapiens OX=9606 GN=IARS PE=1 SV=2	P41252	UniProt_Human_SwissProt_contam_2020205.fasta	144502	1	5	6	6	0.000316	0.0507	possibly correct	TRUE	02_V1.10914.10914.2	EIVVIHQDPEALK	K	D	0.991	2.81	0.329	2			745.916	1489.82	1490.82	2	0.002378	1.595	3299.78	274354	134884	849	861	TRUE
(Sample #1)	VL1-, BirA-	replicate 1	Isoleucine--tRNA ligase, cytoplasmic OS=Homo sapiens OX=9606 GN=IARS PE=1 SV=2	P41252	UniProt_Human_SwissProt_contam_2020205.fasta	144502	1	5	6	6	0.000316	0.0507	possibly correct	TRUE	02_V1.10879.10879.3	EIVVIHQDPEALK	K	D	0.996	2.42	0.303	2			497.612	1489.81	1490.82	3	-0.000399	-0.2676	3295.01	209165	378630	849	861	TRUE
(Sample #1)	VL1-, BirA-	replicate 1	Isoleucine--tRNA ligase, cytoplasmic OS=Homo sapiens OX=9606 GN=IARS PE=1 SV=2	P41252	UniProt_Human_SwissProt_contam_2020205.fasta	144502	1	5	6	6	0.000316	0.0507	possibly correct	TRUE	02_V1.13828.13828.2	GSELEITLTR	K	G	0.946	2.36	0.19	2			559.808	1117.6	1118.61	2	0.003367	3.01	3717.6	168248	334100	1062	1071	TRUE
(Sample #1)	VL1-, BirA-	replicate 1	Isoleucine--tRNA ligase, cytoplasmic OS=Homo sapiens OX=9606 GN=IARS PE=1 SV=2	P41252	UniProt_Human_SwissProt_contam_2020205.fasta	144502	1	5	6	6	0.000316	0.0507	possibly correct	TRUE	02_V1.23759.23759.2	NNDLcYWVPELVR	R	E	0.997	2.57	0.477	2	c5: Carbamidomethyl (+57.02)		839.407	1676.8	1677.81	2	0.001159	0.6906	5183.39	86880.1	121440	429	441	TRUE
(Sample #1)	VL1-, BirA-	replicate 1	Isoleucine--tRNA ligase, cytoplasmic OS=Homo sapiens OX=9606 GN=IARS PE=1 SV=2	P41252	UniProt_Human_SwissProt_contam_2020205.fasta	144502	1	5	6	6	0.000316	0.0507	possibly correct	TRUE	02_V1.9412.9412.3	TGTIVVEGHELHDEDIR	K	L	0.997	3.14	0.354	2			640.654	1918.94	1919.95	3	8.1e-05	0.04219	3078.98	150614	242479	930	946	TRUE
(Sample #1)	VL1-, BirA-	replicate 1	Glycine--tRNA ligase OS=Homo sapiens OX=9606 GN=GARS1 PE=1 SV=3	P41250	UniProt_Human_SwissProt_contam_2020205.fasta	83167.6	1	1	1	1	5.27e-05	0.0176	possibly correct	TRUE	02_V1.6232.6232.3	VPLVAEKPLKEPK	K	T	0.962	1.33	0.326	2			483.302	1446.88	1447.89	3	0.001572	1.086	2570.24	90830.2	153789	478	490	TRUE
(Sample #1)	VL1-, BirA-	replicate 1	60S ribosomal protein L4 OS=Homo sapiens OX=9606 GN=RPL4 PE=1 SV=5	P36578	UniProt_Human_SwissProt_contam_2020205.fasta	47699.1	1	9	10	10	0.000527	0.267	possibly correct	TRUE	02_V1.4784.4784.2	AAAAAAALQAK	K	S	0.987	2.92	0.181	2			478.78	955.545	956.552	2	-0.000369	-0.3858	2319.51	889130	1781570	354	364	TRUE
(Sample #1)	VL1-, BirA-	replicate 1	60S ribosomal protein L4 OS=Homo sapiens OX=9606 GN=RPL4 PE=1 SV=5	P36578	UniProt_Human_SwissProt_contam_2020205.fasta	47699.1	1	9	10	10	0.000527	0.267	possibly correct	TRUE	02_V1.15409.15409.4	APIRPDIVNFVHTNLR	K	K	0.997	2.74	0.441	2			466.266	1861.03	1862.04	4	0.000597	0.3206	3941.22	327799	680642	30	45	TRUE
(Sample #1)	VL1-, BirA-	replicate 1	60S ribosomal protein L4 OS=Homo sapiens OX=9606 GN=RPL4 PE=1 SV=5	P36578	UniProt_Human_SwissProt_contam_2020205.fasta	47699.1	1	9	10	10	0.000527	0.267	possibly correct	TRUE	02_V1.15381.15381.3	APIRPDIVNFVHTNLR	K	K	0.997	4.34	0.495	2			621.351	1861.03	1862.04	3	-0.000899	-0.4828	3937.18	214600	298914	30	45	TRUE
(Sample #1)	VL1-, BirA-	replicate 1	60S ribosomal protein L4 OS=Homo sapiens OX=9606 GN=RPL4 PE=1 SV=5	P36578	UniProt_Human_SwissProt_contam_2020205.fasta	47699.1	1	9	10	10	0.000527	0.267	possibly correct	TRUE	02_V1.20351.20351.2	FcIWTESAFR	R	K	0.971	2.16	0.291	2	c2: Carbamidomethyl (+57.02)		658.809	1315.6	1316.61	2	0.001882	1.429	4632.66	116720	223303	249	258	TRUE
(Sample #1)	VL1-, BirA-	replicate 1	60S ribosomal protein L4 OS=Homo sapiens OX=9606 GN=RPL4 PE=1 SV=5	P36578	UniProt_Human_SwissProt_contam_2020205.fasta	47699.1	1	9	10	10	0.000527	0.267	possibly correct	TRUE	02_V1.21072.21072.3	IEEVPELPLVVEDKVEGYK	R	K	0.997	3.44	0.401	2			729.06	2184.16	2185.16	3	0.001492	0.6828	4742.89	236676	536703	144	162	TRUE
(Sample #1)	VL1-, BirA-	replicate 1	60S ribosomal protein L4 OS=Homo sapiens OX=9606 GN=RPL4 PE=1 SV=5	P36578	UniProt_Human_SwissProt_contam_2020205.fasta	47699.1	1	9	10	10	0.000527	0.267	possibly correct	TRUE	02_V1.2801.2801.2	LAPGGHVGR	K	F	0.972	1.51	0.363	2			432.246	862.477	863.485	2	-0.000485	-0.5617	1881.07	386775	776127	240	248	TRUE
(Sample #1)	VL1-, BirA-	replicate 1	60S ribosomal protein L4 OS=Homo sapiens OX=9606 GN=RPL4 PE=1 SV=5	P36578	UniProt_Human_SwissProt_contam_2020205.fasta	47699.1	1	9	10	10	0.000527	0.267	possibly correct	TRUE	02_V1.19798.19798.2	NIPGITLLNVSK	R	L	0.997	2.67	0.532	2			634.883	1267.75	1268.76	2	0.000417	0.3287	4552.14	1354630	1511790	223	234	TRUE
(Sample #1)	VL1-, BirA-	replicate 1	60S ribosomal protein L4 OS=Homo sapiens OX=9606 GN=RPL4 PE=1 SV=5	P36578	UniProt_Human_SwissProt_contam_2020205.fasta	47699.1	1	9	10	10	0.000527	0.267	possibly correct	TRUE	02_V1.16037.16037.2	NVTLPAVFK	K	A	0.99	1.8	0.358	2			494.795	987.576	988.583	2	0.000663	0.6707	4028.08	255544	304095	21	29	TRUE
(Sample #1)	VL1-, BirA-	replicate 1	60S ribosomal protein L4 OS=Homo sapiens OX=9606 GN=RPL4 PE=1 SV=5	P36578	UniProt_Human_SwissProt_contam_2020205.fasta	47699.1	1	9	10	10	0.000527	0.267	possibly correct	TRUE	02_V1.5552.5552.2	SNYNLPMHK	K	M	0.985	1.44	0.382	2			552.269	1102.52	1103.53	2	0.000339	0.3072	2461.59	108503	78546	275	283	TRUE
(Sample #1)	VL1-, BirA-	replicate 1	60S ribosomal protein L4 OS=Homo sapiens OX=9606 GN=RPL4 PE=1 SV=5	P36578	UniProt_Human_SwissProt_contam_2020205.fasta	47699.1	1	9	10	10	0.000527	0.267	possibly correct	TRUE	02_V1.24262.24262.2	YAIcSALAASALPALVMSK	R	G	0.997	3.25	0.573	2	c4: Carbamidomethyl (+57.02)		969.015	1936.02	1937.02	2	-0.001061	-0.5479	5271.97	85771.4	127624	122	140	TRUE
(Sample #1)	VL1-, BirA-	replicate 1	DNA replication licensing factor MCM2 OS=Homo sapiens OX=9606 GN=MCM2 PE=1 SV=4	P49736	UniProt_Human_SwissProt_contam_2020205.fasta	101898	0.996	1	1	1	5.27e-05	0.0144	possibly correct	TRUE	02_V1.17808.17808.2	ESLVVNYEDLAAR	R	E	0.984	2.2	0.357	2			739.877	1477.74	1478.75	2	-0.001069	-0.7229	4272.71	86763.2	134590	228	240	TRUE
(Sample #1)	VL1-, BirA-	replicate 1	ATP synthase subunit alpha, mitochondrial OS=Homo sapiens OX=9606 GN=ATP5F1A PE=1 SV=1	P25705	UniProt_Human_SwissProt_contam_2020205.fasta	59752.1	1	11	11	11	0.00058	0.215	possibly correct	TRUE	02_V1.14077.14077.2	AVDSLVPIGR	K	G	0.995	2.53	0.304	2			513.801	1025.59	1026.59	2	0.000649	0.6322	3752.57	294709	330356	195	204	TRUE
(Sample #1)	VL1-, BirA-	replicate 1	ATP synthase subunit alpha, mitochondrial OS=Homo sapiens OX=9606 GN=ATP5F1A PE=1 SV=1	P25705	UniProt_Human_SwissProt_contam_2020205.fasta	59752.1	1	11	11	11	0.00058	0.215	possibly correct	TRUE	02_V1.11928.11928.3	GIRPAINVGLSVSR	K	V	0.978	1.98	0.28	2			480.288	1437.84	1438.85	3	4.1e-05	0.02849	3450	134898	286820	403	416	TRUE
(Sample #1)	VL1-, BirA-	replicate 1	ATP synthase subunit alpha, mitochondrial OS=Homo sapiens OX=9606 GN=ATP5F1A PE=1 SV=1	P25705	UniProt_Human_SwissProt_contam_2020205.fasta	59752.1	1	11	11	11	0.00058	0.215	possibly correct	TRUE	02_V1.9533.9533.2	GYLDKLEPSK	R	I	0.997	2.13	0.415	2			575.312	1148.61	1149.62	2	0.000983	0.8551	3096.52	250330	241963	494	503	TRUE
(Sample #1)	VL1-, BirA-	replicate 1	ATP synthase subunit alpha, mitochondrial OS=Homo sapiens OX=9606 GN=ATP5F1A PE=1 SV=1	P25705	UniProt_Human_SwissProt_contam_2020205.fasta	59752.1	1	11	11	11	0.00058	0.215	possibly correct	TRUE	02_V1.12743.12743.2	HALIIYDDLSK	K	Q	0.997	3.51	0.371	2			644.351	1286.69	1287.69	2	-7.6e-05	-0.05902	3567.72	579302	1007980	306	316	TRUE
(Sample #1)	VL1-, BirA-	replicate 1	ATP synthase subunit alpha, mitochondrial OS=Homo sapiens OX=9606 GN=ATP5F1A PE=1 SV=1	P25705	UniProt_Human_SwissProt_contam_2020205.fasta	59752.1	1	11	11	11	0.00058	0.215	possibly correct	TRUE	02_V1.17591.17591.2	NVQAEEMVEFSSGLK	R	G	0.997	2.4	0.465	2			834.401	1666.79	1667.79	2	-0.000222	-0.1331	4242.78	113312	134118	89	103	TRUE
(Sample #1)	VL1-, BirA-	replicate 1	ATP synthase subunit alpha, mitochondrial OS=Homo sapiens OX=9606 GN=ATP5F1A PE=1 SV=1	P25705	UniProt_Human_SwissProt_contam_2020205.fasta	59752.1	1	11	11	11	0.00058	0.215	possibly correct	TRUE	02_V1.12682.12682.2	PAINVGLSVSR	R	V	0.997	2.53	0.464	2			556.825	1111.64	1112.64	2	0.000787	0.7073	3559.36	201105	222047	406	416	TRUE
(Sample #1)	VL1-, BirA-	replicate 1	ATP synthase subunit alpha, mitochondrial OS=Homo sapiens OX=9606 GN=ATP5F1A PE=1 SV=1	P25705	UniProt_Human_SwissProt_contam_2020205.fasta	59752.1	1	11	11	11	0.00058	0.215	possibly correct	TRUE	02_V1.6602.6602.2	STVAQLVK	R	R	0.99	1.88	0.35	2			423.258	844.502	845.509	2	-0.000222	-0.2626	2633.67	279568	492744	254	261	TRUE
(Sample #1)	VL1-, BirA-	replicate 1	ATP synthase subunit alpha, mitochondrial OS=Homo sapiens OX=9606 GN=ATP5F1A PE=1 SV=1	P25705	UniProt_Human_SwissProt_contam_2020205.fasta	59752.1	1	11	11	11	0.00058	0.215	possibly correct	TRUE	02_V1.22085.22085.2	TGAIVDVPVGEELLGR	R	V	0.997	2.71	0.383	2			812.949	1623.88	1624.89	2	0.000128	0.07877	4900.78	134336	267454	134	149	TRUE
(Sample #1)	VL1-, BirA-	replicate 1	ATP synthase subunit alpha, mitochondrial OS=Homo sapiens OX=9606 GN=ATP5F1A PE=1 SV=1	P25705	UniProt_Human_SwissProt_contam_2020205.fasta	59752.1	1	11	11	11	0.00058	0.215	possibly correct	TRUE	02_V1.13936.13936.2	TGTAEMSSILEER	K	I	0.997	3.24	0.495	2			712.339	1422.66	1423.67	2	-0.00357	-2.508	3733.1	170763	295199	46	58	TRUE
(Sample #1)	VL1-, BirA-	replicate 1	ATP synthase subunit alpha, mitochondrial OS=Homo sapiens OX=9606 GN=ATP5F1A PE=1 SV=1	P25705	UniProt_Human_SwissProt_contam_2020205.fasta	59752.1	1	11	11	11	0.00058	0.215	possibly correct	TRUE	02_V1.12355.12355.2	VLSIGDGIAR	R	V	0.996	2.43	0.35	2			500.793	999.572	1000.58	2	0.000154	0.1539	3513.32	352398	592669	74	83	TRUE
(Sample #1)	VL1-, BirA-	replicate 1	ATP synthase subunit alpha, mitochondrial OS=Homo sapiens OX=9606 GN=ATP5F1A PE=1 SV=1	P25705	UniProt_Human_SwissProt_contam_2020205.fasta	59752.1	1	11	11	11	0.00058	0.215	possibly correct	TRUE	02_V1.11671.11671.2	VVDALGNAIDGK	R	G	0.997	2.8	0.524	2			586.32	1170.62	1171.63	2	-1.9e-05	-0.01622	3413.34	454220	446716	150	161	TRUE
(Sample #1)	VL1-, BirA-	replicate 1	ATP synthase subunit gamma, mitochondrial OS=Homo sapiens OX=9606 GN=ATP5F1C PE=1 SV=1	P36542	UniProt_Human_SwissProt_contam_2020205.fasta	32998	0.999	1	1	1	5.27e-05	0.0403	possibly correct	TRUE	02_V1.20268.20268.2	IYGLGSLALYEK	R	A	0.997	2.13	0.544	2			663.87	1325.73	1326.73	2	0.001939	1.461	4620.25	104059	118265	68	79	TRUE
(Sample #1)	VL1-, BirA-	replicate 1	26S proteasome regulatory subunit 7 OS=Homo sapiens OX=9606 GN=PSMC2 PE=1 SV=3	P35998	UniProt_Human_SwissProt_contam_2020205.fasta	48635.6	0.912	1	1	1	5.27e-05	0.0277	possibly correct	TRUE	02_V1.10864.10864.3	EVVETPLLHPER	R	F	0.979	2.41	0.275	2			473.594	1417.76	1418.76	3	0.002698	1.902	3292.77	106549	230091	189	200	TRUE
(Sample #1)	VL1-, BirA-	replicate 1	ADP-ribosylation factor-like protein 1 OS=Homo sapiens OX=9606 GN=ARL1 PE=1 SV=1	P40616	UniProt_Human_SwissProt_contam_2020205.fasta	20418.2	0.988	1	1	1	5.27e-05	0.0497	possibly correct	TRUE	02_V1.15960.15960.2	AILVVFANK	K	Q	0.997	2.15	0.589	2			487.805	973.596	974.603	2	6.9e-05	0.0708	4017.49	113689	167453	119	127	TRUE
(Sample #1)	VL1-, BirA-	replicate 1	40S ribosomal protein S11 OS=Homo sapiens OX=9606 GN=RPS11 PE=1 SV=3	P62280	UniProt_Human_SwissProt_contam_2020205.fasta	18431.3	1	5	6	6	0.000316	0.278	possibly correct	TRUE	02_V1.20532.20532.2	DVQIGDIVTVGEcR	R	P	0.997	2.82	0.496	2	c13: Carbamidomethyl (+57.02)		780.888	1559.76	1560.77	2	0.0001947	0.1247	4658.55	82594.9	162756	119	132	TRUE
(Sample #1)	VL1-, BirA-	replicate 1	40S ribosomal protein S11 OS=Homo sapiens OX=9606 GN=RPS11 PE=1 SV=3	P62280	UniProt_Human_SwissProt_contam_2020205.fasta	18431.3	1	5	6	6	0.000316	0.278	possibly correct	TRUE	02_V1.18293.18293.3	DVQIGDIVTVGEcRPLSK	R	T	0.997	3.12	0.309	2	c13: Carbamidomethyl (+57.02)		662.683	1985.03	1986.03	3	0.0009707	0.4888	4340.6	147490	388352	119	136	TRUE
(Sample #1)	VL1-, BirA-	replicate 1	40S ribosomal protein S11 OS=Homo sapiens OX=9606 GN=RPS11 PE=1 SV=3	P62280	UniProt_Human_SwissProt_contam_2020205.fasta	18431.3	1	5	6	6	0.000316	0.278	possibly correct	TRUE	02_V1.18300.18300.2	DVQIGDIVTVGEcRPLSK	R	T	0.997	3.85	0.532	2	c13: Carbamidomethyl (+57.02)		994.021	1986.03	1986.03	2	1.001	-0.8132	4341.52	77893	236704	119	136	TRUE
(Sample #1)	VL1-, BirA-	replicate 1	40S ribosomal protein S11 OS=Homo sapiens OX=9606 GN=RPS11 PE=1 SV=3	P62280	UniProt_Human_SwissProt_contam_2020205.fasta	18431.3	1	5	6	6	0.000316	0.278	possibly correct	TRUE	02_V1.9031.9031.2	EAIEGTYIDK	K	K	0.965	2.03	0.264	2			569.785	1137.56	1138.56	2	0.000656	0.5762	3019.48	264687	179495	49	58	TRUE
(Sample #1)	VL1-, BirA-	replicate 1	40S ribosomal protein S11 OS=Homo sapiens OX=9606 GN=RPS11 PE=1 SV=3	P62280	UniProt_Human_SwissProt_contam_2020205.fasta	18431.3	1	5	6	6	0.000316	0.278	possibly correct	TRUE	02_V1.6941.6941.2	QPTIFQNK	K	K	0.947	1.67	0.308	2			488.267	974.52	975.526	2	0.001399	1.434	2686.13	183738	438404	13	20	TRUE
(Sample #1)	VL1-, BirA-	replicate 1	40S ribosomal protein S11 OS=Homo sapiens OX=9606 GN=RPS11 PE=1 SV=3	P62280	UniProt_Human_SwissProt_contam_2020205.fasta	18431.3	1	5	6	6	0.000316	0.278	possibly correct	TRUE	02_V1.6066.6066.2	VLLGETGK	R	E	0.99	1.95	0.343	2			409.246	816.478	816.483	2	1.003	-0.1843	2540.48	842757	1332820	23	30	TRUE
(Sample #1)	VL1-, BirA-	replicate 1	Insulin receptor substrate 4 OS=Homo sapiens OX=9606 GN=IRS4 PE=1 SV=1	O14654	UniProt_Human_SwissProt_contam_2020205.fasta	133769	1	6	6	6	0.000316	0.0732	possibly correct	TRUE	02_V1.19583.19583.3	AAAAAAAAAASGAAIPPLIPPR	R	R	0.997	2.52	0.542	2			633.697	1898.07	1899.08	3	-0.003199	-1.685	4521.07	74385.2	114293	124	145	TRUE
(Sample #1)	VL1-, BirA-	replicate 1	Insulin receptor substrate 4 OS=Homo sapiens OX=9606 GN=IRS4 PE=1 SV=1	O14654	UniProt_Human_SwissProt_contam_2020205.fasta	133769	1	6	6	6	0.000316	0.0732	possibly correct	TRUE	02_V1.17698.17698.2	AIGDGEDEMLFTR	R	R	0.997	2.4	0.521	2			727.837	1453.66	1453.66	2	1.003	0.1027	4257.51	151857	195608	385	397	TRUE
(Sample #1)	VL1-, BirA-	replicate 1	Insulin receptor substrate 4 OS=Homo sapiens OX=9606 GN=IRS4 PE=1 SV=1	O14654	UniProt_Human_SwissProt_contam_2020205.fasta	133769	1	6	6	6	0.000316	0.0732	possibly correct	TRUE	02_V1.5743.5743.2	ALcADEYR	R	A	0.99	1.96	0.406	2	c3: Carbamidomethyl (+57.02)		499.224	996.434	997.441	2	0.0007127	0.7145	2492.54	148759	219028	330	337	TRUE
(Sample #1)	VL1-, BirA-	replicate 1	Insulin receptor substrate 4 OS=Homo sapiens OX=9606 GN=IRS4 PE=1 SV=1	O14654	UniProt_Human_SwissProt_contam_2020205.fasta	133769	1	6	6	6	0.000316	0.0732	possibly correct	TRUE	02_V1.22048.22048.2	ESNTPAPSTQGLPDSWGIIAEPR	R	Q	0.982	2.5	0.325	2			1212.09	2422.17	2423.18	2	-0.001905	-0.7862	4893.69	69549.1	144528	930	952	TRUE
(Sample #1)	VL1-, BirA-	replicate 1	Insulin receptor substrate 4 OS=Homo sapiens OX=9606 GN=IRS4 PE=1 SV=1	O14654	UniProt_Human_SwissProt_contam_2020205.fasta	133769	1	6	6	6	0.000316	0.0732	possibly correct	TRUE	02_V1.21031.21031.3	HLGLVPLEPGGWLR	R	R	0.98	1.91	0.295	2			515.297	1542.87	1543.87	3	0.000769	0.4981	4736.94	108227	115258	360	373	TRUE
(Sample #1)	VL1-, BirA-	replicate 1	Insulin receptor substrate 4 OS=Homo sapiens OX=9606 GN=IRS4 PE=1 SV=1	O14654	UniProt_Human_SwissProt_contam_2020205.fasta	133769	1	6	6	6	0.000316	0.0732	possibly correct	TRUE	02_V1.20426.20426.2	LcLTDEEVVFVR	R	L	0.997	2.6	0.457	2	c2: Carbamidomethyl (+57.02)		740.379	1478.74	1479.75	2	-0.0008543	-0.5773	4643.52	111306	153322	256	267	TRUE
(Sample #1)	VL1-, BirA-	replicate 1	40S ribosomal protein S9 OS=Homo sapiens OX=9606 GN=RPS9 PE=1 SV=3	P46781	UniProt_Human_SwissProt_contam_2020205.fasta	22592.5	1	2	2	2	0.000105	0.0876	possibly correct	TRUE	02_V1.18079.18079.2	LDYILGLK	K	I	0.99	1.91	0.377	2			467.784	933.554	934.561	2	-0.000207	-0.2215	4309.98	221617	408561	94	101	TRUE
(Sample #1)	VL1-, BirA-	replicate 1	40S ribosomal protein S9 OS=Homo sapiens OX=9606 GN=RPS9 PE=1 SV=3	P46781	UniProt_Human_SwissProt_contam_2020205.fasta	22592.5	1	2	2	2	0.000105	0.0876	possibly correct	TRUE	02_V1.15085.15085.2	LFEGNALLR	R	R	0.989	2.12	0.332	2			516.796	1031.58	1032.58	2	0.000191	0.185	3893.87	1024690	704241	71	79	TRUE
(Sample #1)	VL1-, BirA-	replicate 1	40S ribosomal protein S18 OS=Homo sapiens OX=9606 GN=RPS18 PE=1 SV=3	P62269	UniProt_Human_SwissProt_contam_2020205.fasta	17719.3	0.999	1	1	1	5.27e-05	0.0592	possibly correct	TRUE	02_V1.16654.16654.2	IAFAITAIK	K	G	0.992	1.56	0.409	2			474.3	946.586	947.593	2	0.000778	0.821	4113.2	120687	116711	26	34	TRUE
(Sample #1)	VL1-, BirA-	replicate 1	40S ribosomal protein S23 OS=Homo sapiens OX=9606 GN=RPS23 PE=1 SV=3	P62266	UniProt_Human_SwissProt_contam_2020205.fasta	15807.7	1	2	2	2	0.000105	0.154	possibly correct	TRUE	02_V1.3236.3236.2	ANPFGGASHAK	K	G	0.997	1.92	0.455	2			528.765	1055.52	1056.52	2	0.000183	0.1732	1992.94	295366	256952	38	48	TRUE
(Sample #1)	VL1-, BirA-	replicate 1	40S ribosomal protein S23 OS=Homo sapiens OX=9606 GN=RPS23 PE=1 SV=3	P62266	UniProt_Human_SwissProt_contam_2020205.fasta	15807.7	1	2	2	2	0.000105	0.154	possibly correct	TRUE	02_V1.18479.18479.2	VANVSLLALYK	K	G	0.997	3.18	0.504	2			595.86	1189.71	1190.71	2	-0.000628	-0.5274	4366.29	333428	629272	125	135	TRUE
(Sample #1)	VL1-, BirA-	replicate 1	DNA topoisomerase 2-beta OS=Homo sapiens OX=9606 GN=TOP2B PE=1 SV=3	Q02880	UniProt_Human_SwissProt_contam_2020205.fasta	183273	1	7	7	7	0.000369	0.0861	possibly correct	TRUE	02_V1.23892.23892.2	DLIQMLVQR	K	G	0.966	2.25	0.258	2			558.317	1114.62	1115.62	2	0.00141	1.264	5206.92	123994	111984	1093	1101	TRUE
(Sample #1)	VL1-, BirA-	replicate 1	DNA topoisomerase 2-beta OS=Homo sapiens OX=9606 GN=TOP2B PE=1 SV=3	Q02880	UniProt_Human_SwissProt_contam_2020205.fasta	183273	1	7	7	7	0.000369	0.0861	possibly correct	TRUE	02_V1.24073.24073.3	EDLAAFVEELDKVESQER	K	E	0.997	3.21	0.273	2			703.011	2106.01	2107.02	3	0.000201	0.0954	5236.91	73152.1	111464	1187	1204	TRUE
(Sample #1)	VL1-, BirA-	replicate 1	DNA topoisomerase 2-beta OS=Homo sapiens OX=9606 GN=TOP2B PE=1 SV=3	Q02880	UniProt_Human_SwissProt_contam_2020205.fasta	183273	1	7	7	7	0.000369	0.0861	possibly correct	FALSE	02_V1.16951.16951.2	ELILFSNSDNER	K	S	0.997	2.91	0.459	2			718.856	1435.7	1436.7	2	0.003389	2.359	4153.92	238580	464741	723	734	FALSE
(Sample #1)	VL1-, BirA-	replicate 1	DNA topoisomerase 2-beta OS=Homo sapiens OX=9606 GN=TOP2B PE=1 SV=3	Q02880	UniProt_Human_SwissProt_contam_2020205.fasta	183273	1	7	7	7	0.000369	0.0861	possibly correct	FALSE	02_V1.22162.22162.2	EWLTNFMEDR	K	R	0.99	2.29	0.319	2			670.801	1339.59	1340.59	2	0.000161	0.1201	4914.95	94814.2	130671	684	693	FALSE
(Sample #1)	VL1-, BirA-	replicate 1	DNA topoisomerase 2-beta OS=Homo sapiens OX=9606 GN=TOP2B PE=1 SV=3	Q02880	UniProt_Human_SwissProt_contam_2020205.fasta	183273	1	7	7	7	0.000369	0.0861	possibly correct	FALSE	02_V1.23969.23969.2	FLEEFITPIVK	G	A	0.997	3.04	0.489	1			668.382	1334.75	1335.76	2	0.000173	0.1295	5218.21	404008	712819	590	600	FALSE
(Sample #1)	VL1-, BirA-	replicate 1	DNA topoisomerase 2-beta OS=Homo sapiens OX=9606 GN=TOP2B PE=1 SV=3	Q02880	UniProt_Human_SwissProt_contam_2020205.fasta	183273	1	7	7	7	0.000369	0.0861	possibly correct	TRUE	02_V1.10640.10640.2	HVDYVVDQVVGK	R	L	0.949	2.5	0.278	2			679.358	1356.7	1357.71	2	-0.002905	-2.14	3261.14	352456	521365	346	357	TRUE
(Sample #1)	VL1-, BirA-	replicate 1	DNA topoisomerase 2-beta OS=Homo sapiens OX=9606 GN=TOP2B PE=1 SV=3	Q02880	UniProt_Human_SwissProt_contam_2020205.fasta	183273	1	7	7	7	0.000369	0.0861	possibly correct	FALSE	02_V1.19992.19992.2	IFDEILVNAADNK	K	Q	0.997	3.27	0.311	2			731.383	1460.75	1461.76	2	0.00044	0.301	4580.56	412758	452696	105	117	FALSE
(Sample #1)	VL1-, BirA-	replicate 1	DNA topoisomerase 2-beta OS=Homo sapiens OX=9606 GN=TOP2B PE=1 SV=3	Q02880	UniProt_Human_SwissProt_contam_2020205.fasta	183273	1	7	7	7	0.000369	0.0861	possibly correct	TRUE	02_V1.23528.23528.2	LLFPAVDDNLLK	R	F	0.973	2.11	0.309	2			679.39	1356.76	1357.77	2	-0.001079	-0.7947	5148.51	175597	244626	837	848	TRUE
(Sample #1)	VL1-, BirA-	replicate 1	DNA topoisomerase 2-beta OS=Homo sapiens OX=9606 GN=TOP2B PE=1 SV=3	Q02880	UniProt_Human_SwissProt_contam_2020205.fasta	183273	1	7	7	7	0.000369	0.0861	possibly correct	TRUE	02_V1.14517.14517.2	NTVEITELPVR	R	T	0.997	2.61	0.37	2			635.854	1269.69	1270.7	2	0.001162	0.9145	3814.23	262323	264193	940	950	TRUE
(Sample #1)	VL1-, BirA-	replicate 1	DNA topoisomerase 2-beta OS=Homo sapiens OX=9606 GN=TOP2B PE=1 SV=3	Q02880	UniProt_Human_SwissProt_contam_2020205.fasta	183273	1	7	7	7	0.000369	0.0861	possibly correct	TRUE	02_V1.23556.23556.2	SQDFGNLFSFPSYSQK	K	S	0.996	1.64	0.507	2			926.431	1850.85	1851.85	2	-0.001122	-0.6059	5152.53	90636	32489	1441	1456	TRUE
(Sample #1)	VL1-, BirA-	replicate 1	DNA topoisomerase 2-beta OS=Homo sapiens OX=9606 GN=TOP2B PE=1 SV=3	Q02880	UniProt_Human_SwissProt_contam_2020205.fasta	183273	1	7	7	7	0.000369	0.0861	possibly correct	TRUE	02_V1.19979.19979.2	YAGPEDDAAITLAFSK	R	K	0.973	2.11	0.3	2			835.411	1668.81	1668.81	2	1.003	0.3889	4578.34	81272.6	92418	661	676	TRUE
(Sample #1)	VL1-, BirA-	replicate 1	14-3-3 protein epsilon OS=Homo sapiens OX=9606 GN=YWHAE PE=1 SV=1	P62258	UniProt_Human_SwissProt_contam_2020205.fasta	29175	1	1	1	1	5.27e-05	0.0863	possibly correct	FALSE	02_V1.24429.24429.2	DSTLIMQLLR	K	D	0.983	2.46	0.175	2			595.334	1188.65	1189.66	2	-0.000321	-0.2698	5306.05	394688	620927	216	225	FALSE
(Sample #1)	VL1-, BirA-	replicate 1	14-3-3 protein epsilon OS=Homo sapiens OX=9606 GN=YWHAE PE=1 SV=1	P62258	UniProt_Human_SwissProt_contam_2020205.fasta	29175	1	1	1	1	5.27e-05	0.0863	possibly correct	TRUE	02_V1.23958.23958.2	LIccDILDVLDK	K	H	0.995	2.51	0.369	2	c3: Carbamidomethyl (+57.02), c4: Carbamidomethyl (+57.02)		738.877	1475.74	1476.74	2	0.001953	1.323	5216.65	182807	213047	95	106	TRUE
(Sample #1)	VL1-, BirA-	replicate 1	60S ribosomal protein L6 OS=Homo sapiens OX=9606 GN=RPL6 PE=1 SV=3	Q02878	UniProt_Human_SwissProt_contam_2020205.fasta	32729.3	1	2	2	2	0.000105	0.0799	possibly correct	TRUE	02_V1.25006.25006.2	ASITPGTILIILTGR	R	H	0.997	2.78	0.473	2			763.469	1524.92	1525.93	2	-0.000481	-0.3152	5434.64	102876	136833	142	156	TRUE
(Sample #1)	VL1-, BirA-	replicate 1	60S ribosomal protein L6 OS=Homo sapiens OX=9606 GN=RPL6 PE=1 SV=3	Q02878	UniProt_Human_SwissProt_contam_2020205.fasta	32729.3	1	2	2	2	0.000105	0.0799	possibly correct	TRUE	02_V1.7411.7411.2	HLTDAYFK	K	K	0.99	2.21	0.424	2			497.754	993.493	994.499	2	0.000584	0.5872	2763.56	184257	244800	211	218	TRUE
(Sample #1)	VL1-, BirA-	replicate 1	40S ribosomal protein S16 OS=Homo sapiens OX=9606 GN=RPS16 PE=1 SV=2	P62249	UniProt_Human_SwissProt_contam_2020205.fasta	16445.9	0.998	1	1	1	5.27e-05	0.0685	possibly correct	TRUE	02_V1.22278.22278.2	LLEPVLLLGK	K	E	0.996	2.05	0.469	2			547.864	1093.71	1094.72	2	0.001464	1.337	4933.91	110180	144510	51	60	TRUE
(Sample #1)	VL1-, BirA-	replicate 1	40S ribosomal protein S15a OS=Homo sapiens OX=9606 GN=RPS15A PE=1 SV=2	P62244	UniProt_Human_SwissProt_contam_2020205.fasta	14840	1	3	3	3	0.000158	0.238	possibly correct	TRUE	02_V1.13489.13489.3	HGYIGEFEIIDDHR	K	A	0.997	3.76	0.357	2			567.607	1699.8	1700.8	3	0.002228	1.31	3671.32	650224	712044	44	57	TRUE
(Sample #1)	VL1-, BirA-	replicate 1	40S ribosomal protein S15a OS=Homo sapiens OX=9606 GN=RPS15A PE=1 SV=2	P62244	UniProt_Human_SwissProt_contam_2020205.fasta	14840	1	3	3	3	0.000158	0.238	possibly correct	TRUE	02_V1.10055.10055.2	IVVNLTGR	K	L	0.99	2.28	0.301	2			436.272	870.529	871.536	2	0.000217	0.249	3173.36	538541	847061	61	68	TRUE
(Sample #1)	VL1-, BirA-	replicate 1	40S ribosomal protein S15a OS=Homo sapiens OX=9606 GN=RPS15A PE=1 SV=2	P62244	UniProt_Human_SwissProt_contam_2020205.fasta	14840	1	3	3	3	0.000158	0.238	possibly correct	TRUE	02_V1.12356.12356.2	WQNNLLPSR	K	Q	0.997	2.16	0.391	2			564.301	1126.59	1127.6	2	-0.000118	-0.1046	3513.45	308389	451806	89	97	TRUE
(Sample #1)	VL1-, BirA-	replicate 1	40S ribosomal protein S8 OS=Homo sapiens OX=9606 GN=RPS8 PE=1 SV=2	P62241	UniProt_Human_SwissProt_contam_2020205.fasta	24206.4	1	3	3	3	0.000158	0.188	possibly correct	TRUE	02_V1.7174.7174.2	ADGYVLEGK	R	E	0.993	2.18	0.342	2			476.243	950.471	951.478	2	-0.000403	-0.4236	2725.4	167226	388584	185	193	TRUE
(Sample #1)	VL1-, BirA-	replicate 1	40S ribosomal protein S8 OS=Homo sapiens OX=9606 GN=RPS8 PE=1 SV=2	P62241	UniProt_Human_SwissProt_contam_2020205.fasta	24206.4	1	3	3	3	0.000158	0.188	possibly correct	TRUE	02_V1.17284.17284.2	IIDVVYNASNNELVR	R	T	0.997	3.71	0.438	2			859.959	1717.9	1718.91	2	0.003253	1.892	4200.47	341487	397997	78	92	TRUE
(Sample #1)	VL1-, BirA-	replicate 1	40S ribosomal protein S8 OS=Homo sapiens OX=9606 GN=RPS8 PE=1 SV=2	P62241	UniProt_Human_SwissProt_contam_2020205.fasta	24206.4	1	3	3	3	0.000158	0.188	possibly correct	TRUE	02_V1.18842.18842.2	LDVGNFSWGSEccTR	R	K	0.997	3.23	0.475	2	c12: Carbamidomethyl (+57.02), c13: Carbamidomethyl (+57.02)		894.378	1786.74	1787.75	2	0.0008474	0.474	4416.8	134596	173479	60	74	TRUE
(Sample #1)	VL1-, BirA-	replicate 1	Cellular tumor antigen p53 OS=Homo sapiens OX=9606 GN=TP53 PE=1 SV=4	P04637	UniProt_Human_SwissProt_contam_2020205.fasta	43653.4	1	3	3	3	0.000158	0.115	possibly correct	TRUE	02_V1.12145.12145.2	ELNEALELK	R	D	0.997	2.82	0.262	2			529.79	1057.57	1058.57	2	0.000586	0.5536	3481.1	727552	564918	343	351	TRUE
(Sample #1)	VL1-, BirA-	replicate 1	Cellular tumor antigen p53 OS=Homo sapiens OX=9606 GN=TP53 PE=1 SV=4	P04637	UniProt_Human_SwissProt_contam_2020205.fasta	43653.4	1	3	3	3	0.000158	0.115	possibly correct	TRUE	02_V1.22513.22513.3	RPILTIITLEDSSGNLLGR	R	N	0.997	4.31	0.526	2			690.064	2067.17	2068.18	3	0.000845	0.4086	4973.65	288239	306301	249	267	TRUE
(Sample #1)	VL1-, BirA-	replicate 1	Cellular tumor antigen p53 OS=Homo sapiens OX=9606 GN=TP53 PE=1 SV=4	P04637	UniProt_Human_SwissProt_contam_2020205.fasta	43653.4	1	3	3	3	0.000158	0.115	possibly correct	TRUE	02_V1.18641.18641.2	TcPVQLWVDSTPPPGTR	K	V	0.995	3.48	0.488	2	c2: Carbamidomethyl (+57.02)		956.482	1910.95	1910.94	2	1.013	5.222	4388.78	139795	301784	140	156	TRUE
(Sample #1)	VL1-, BirA-	replicate 1	Keratin, type II cytoskeletal 2 epidermal OS=Homo sapiens OX=9606 GN=KRT2 PE=1 SV=2	P35908	UniProt_Human_SwissProt_contam_2020205.fasta	65433.9	1	24	26	29	0.00153	0.524	possibly correct	TRUE	02_V1.6015.6015.2	AQYEEIAQR	K	S	0.996	2.16	0.395	2			554.275	1106.54	1107.54	2	0.000651	0.5878	2532.6	1105940	663193	354	362	TRUE
(Sample #1)	VL1-, BirA-	replicate 1	Keratin, type II cytoskeletal 2 epidermal OS=Homo sapiens OX=9606 GN=KRT2 PE=1 SV=2	P35908	UniProt_Human_SwissProt_contam_2020205.fasta	65433.9	1	24	26	29	0.00153	0.524	possibly correct	TRUE	02_V1.8928.8928.2	DVDNAYmIK	K	V	0.997	2.44	0.374	2		m7: Oxidation (+15.99)	542.753	1083.49	1084.5	2	0.000397	0.3661	3002.73	458667	317216	288	296	TRUE
(Sample #1)	VL1-, BirA-	replicate 1	Keratin, type II cytoskeletal 2 epidermal OS=Homo sapiens OX=9606 GN=KRT2 PE=1 SV=2	P35908	UniProt_Human_SwissProt_contam_2020205.fasta	65433.9	1	24	26	29	0.00153	0.524	possibly correct	TRUE	02_V1.8981.8981.2	DYQELmNVK	R	L	0.974	2.07	0.286	2		m6: Oxidation (+15.99)	578.272	1154.53	1155.54	2	0.001282	1.109	3011.16	379907	448275	462	470	TRUE
(Sample #1)	VL1-, BirA-	replicate 1	Keratin, type II cytoskeletal 2 epidermal OS=Homo sapiens OX=9606 GN=KRT2 PE=1 SV=2	P35908	UniProt_Human_SwissProt_contam_2020205.fasta	65433.9	1	24	26	29	0.00153	0.524	possibly correct	TRUE	02_V1.14172.14172.2	DYQELMNVK	R	L	0.979	2.15	0.27	2			570.274	1138.53	1139.54	2	0.000695	0.6099	3765.45	1597990	1794490	462	470	TRUE
(Sample #1)	VL1-, BirA-	replicate 1	Keratin, type II cytoskeletal 2 epidermal OS=Homo sapiens OX=9606 GN=KRT2 PE=1 SV=2	P35908	UniProt_Human_SwissProt_contam_2020205.fasta	65433.9	1	24	26	29	0.00153	0.524	possibly correct	FALSE	02_V1.11458.11458.2	FLEQQNQVLQTK	R	W	0.992	2.32	0.421	2			738.395	1474.78	1475.79	2	-0.002318	-1.571	3381.82	125958	122022	198	209	FALSE
(Sample #1)	VL1-, BirA-	replicate 1	Keratin, type II cytoskeletal 2 epidermal OS=Homo sapiens OX=9606 GN=KRT2 PE=1 SV=2	P35908	UniProt_Human_SwissProt_contam_2020205.fasta	65433.9	1	24	26	29	0.00153	0.524	possibly correct	FALSE	02_V1.10989.10989.2	FLEQQNQVLQTK	R	W	0.997	3.23	0.436	2			738.396	1474.78	1475.79	2	-0.000447	-0.3029	3310.28	1921780	1912690	198	209	FALSE
(Sample #1)	VL1-, BirA-	replicate 1	Keratin, type II cytoskeletal 2 epidermal OS=Homo sapiens OX=9606 GN=KRT2 PE=1 SV=2	P35908	UniProt_Human_SwissProt_contam_2020205.fasta	65433.9	1	24	26	29	0.00153	0.524	possibly correct	FALSE	02_V1.11121.11121.2	FLEQQNQVLQTK	R	W	0.997	3.32	0.407	2			738.396	1474.78	1475.79	2	0.000271	0.1836	3331	367526	369060	198	209	FALSE
(Sample #1)	VL1-, BirA-	replicate 1	Keratin, type II cytoskeletal 2 epidermal OS=Homo sapiens OX=9606 GN=KRT2 PE=1 SV=2	P35908	UniProt_Human_SwissProt_contam_2020205.fasta	65433.9	1	24	26	29	0.00153	0.524	possibly correct	FALSE	02_V1.10837.10837.2	FLEQQNQVLQTK	R	W	0.997	3.82	0.43	2			738.396	1474.78	1475.79	2	-0.000461	-0.3124	3289.01	8018440	9973380	198	209	FALSE
(Sample #1)	VL1-, BirA-	replicate 1	Keratin, type II cytoskeletal 2 epidermal OS=Homo sapiens OX=9606 GN=KRT2 PE=1 SV=2	P35908	UniProt_Human_SwissProt_contam_2020205.fasta	65433.9	1	24	26	29	0.00153	0.524	possibly correct	TRUE	02_V1.6445.6445.2	GFSSGSAVVSGGSR	R	R	0.997	2.74	0.612	2			627.807	1253.6	1254.61	2	-8.7e-05	-0.06934	2609.52	179811	194659	21	34	TRUE
(Sample #1)	VL1-, BirA-	replicate 1	Keratin, type II cytoskeletal 2 epidermal OS=Homo sapiens OX=9606 GN=KRT2 PE=1 SV=2	P35908	UniProt_Human_SwissProt_contam_2020205.fasta	65433.9	1	24	26	29	0.00153	0.524	possibly correct	TRUE	02_V1.19456.19456.2	GGGFGGGSSFGGGSGFSGGGFGGGGFGGGR	R	F	0.997	3.11	0.512	2			1200.01	2398.01	2399.02	2	-0.000822	-0.3426	4502.7	110236	72827	93	122	TRUE
(Sample #1)	VL1-, BirA-	replicate 1	Keratin, type II cytoskeletal 2 epidermal OS=Homo sapiens OX=9606 GN=KRT2 PE=1 SV=2	P35908	UniProt_Human_SwissProt_contam_2020205.fasta	65433.9	1	24	26	29	0.00153	0.524	possibly correct	TRUE	02_V1.4168.4168.2	GGSGGGGSISGGGYGSGGGSGGR	R	Y	0.997	2.99	0.506	2			871.378	1740.74	1741.75	2	0.000282	0.1619	2193	129243	140295	550	572	TRUE
(Sample #1)	VL1-, BirA-	replicate 1	Keratin, type II cytoskeletal 2 epidermal OS=Homo sapiens OX=9606 GN=KRT2 PE=1 SV=2	P35908	UniProt_Human_SwissProt_contam_2020205.fasta	65433.9	1	24	26	29	0.00153	0.524	possibly correct	TRUE	02_V1.2802.2802.2	GGSSSGGGYGSGGGGSSSVK	R	G	0.977	2.29	0.317	2			794.845	1587.68	1588.68	2	-0.000724	-0.4557	1881.21	86211.1	68895	604	623	TRUE
(Sample #1)	VL1-, BirA-	replicate 1	Keratin, type II cytoskeletal 2 epidermal OS=Homo sapiens OX=9606 GN=KRT2 PE=1 SV=2	P35908	UniProt_Human_SwissProt_contam_2020205.fasta	65433.9	1	24	26	29	0.00153	0.524	possibly correct	TRUE	02_V1.3802.3802.2	GSSSGGGYSSGSSSYGSGGR	R	Q	0.997	3.35	0.576	2			870.857	1739.7	1740.71	2	0.000615	0.3533	2109.37	80556.2	117994	525	544	TRUE
(Sample #1)	VL1-, BirA-	replicate 1	Keratin, type II cytoskeletal 2 epidermal OS=Homo sapiens OX=9606 GN=KRT2 PE=1 SV=2	P35908	UniProt_Human_SwissProt_contam_2020205.fasta	65433.9	1	24	26	29	0.00153	0.524	possibly correct	TRUE	02_V1.4893.4893.3	HGGGGGGFGGGGFGSR	R	S	0.997	3.57	0.481	2			440.866	1319.58	1320.58	3	0.000865	0.655	2341.72	195688	570743	46	61	TRUE
(Sample #1)	VL1-, BirA-	replicate 1	Keratin, type II cytoskeletal 2 epidermal OS=Homo sapiens OX=9606 GN=KRT2 PE=1 SV=2	P35908	UniProt_Human_SwissProt_contam_2020205.fasta	65433.9	1	24	26	29	0.00153	0.524	possibly correct	FALSE	02_V1.10238.10238.2	IEISELNR	K	V	0.981	2.56	0.209	2			487.269	972.524	973.531	2	0.00021	0.2157	3201.42	2857450	2802110	394	401	FALSE
(Sample #1)	VL1-, BirA-	replicate 1	Keratin, type II cytoskeletal 2 epidermal OS=Homo sapiens OX=9606 GN=KRT2 PE=1 SV=2	P35908	UniProt_Human_SwissProt_contam_2020205.fasta	65433.9	1	24	26	29	0.00153	0.524	possibly correct	TRUE	02_V1.18884.18884.2	LALDVEIATYR	K	K	0.997	2.75	0.373	2			632.351	1262.69	1263.69	2	0.000192	0.1519	4422.72	108731	243100	471	481	TRUE
(Sample #1)	VL1-, BirA-	replicate 1	Keratin, type II cytoskeletal 2 epidermal OS=Homo sapiens OX=9606 GN=KRT2 PE=1 SV=2	P35908	UniProt_Human_SwissProt_contam_2020205.fasta	65433.9	1	24	26	29	0.00153	0.524	possibly correct	TRUE	02_V1.15715.15715.2	LNDLEEALQQAK	K	E	0.997	3.5	0.297	2			686.359	1370.7	1371.71	2	-0.00056	-0.4082	3983.82	306828	352082	442	453	TRUE
(Sample #1)	VL1-, BirA-	replicate 1	Keratin, type II cytoskeletal 2 epidermal OS=Homo sapiens OX=9606 GN=KRT2 PE=1 SV=2	P35908	UniProt_Human_SwissProt_contam_2020205.fasta	65433.9	1	24	26	29	0.00153	0.524	possibly correct	TRUE	02_V1.15565.15565.2	LNDLEEALQQAK	K	E	0.997	3.88	0.369	2			686.36	1370.71	1371.71	2	0.001458	1.063	3962.85	350780	523024	442	453	TRUE
(Sample #1)	VL1-, BirA-	replicate 1	Keratin, type II cytoskeletal 2 epidermal OS=Homo sapiens OX=9606 GN=KRT2 PE=1 SV=2	P35908	UniProt_Human_SwissProt_contam_2020205.fasta	65433.9	1	24	26	29	0.00153	0.524	possibly correct	TRUE	02_V1.3940.3940.2	LQGEIAHVK	R	K	0.98	1.99	0.285	2			497.788	993.561	994.568	2	0.000217	0.2182	2140.76	385929	607602	406	414	TRUE
(Sample #1)	VL1-, BirA-	replicate 1	Keratin, type II cytoskeletal 2 epidermal OS=Homo sapiens OX=9606 GN=KRT2 PE=1 SV=2	P35908	UniProt_Human_SwissProt_contam_2020205.fasta	65433.9	1	24	26	29	0.00153	0.524	possibly correct	TRUE	02_V1.24103.24103.2	NLDLDSIIAEVK	R	A	0.997	3.7	0.486	2			665.366	1328.72	1329.73	2	-0.000559	-0.4204	5242.99	946961	1992100	342	353	TRUE
(Sample #1)	VL1-, BirA-	replicate 1	Keratin, type II cytoskeletal 2 epidermal OS=Homo sapiens OX=9606 GN=KRT2 PE=1 SV=2	P35908	UniProt_Human_SwissProt_contam_2020205.fasta	65433.9	1	24	26	29	0.00153	0.524	possibly correct	TRUE	02_V1.10998.10998.2	NVQDAIADAEQR	K	G	0.997	3.33	0.424	2			665.323	1328.63	1329.64	2	3.1e-05	0.02331	3311.65	1400280	1722410	419	430	TRUE
(Sample #1)	VL1-, BirA-	replicate 1	Keratin, type II cytoskeletal 2 epidermal OS=Homo sapiens OX=9606 GN=KRT2 PE=1 SV=2	P35908	UniProt_Human_SwissProt_contam_2020205.fasta	65433.9	1	24	26	29	0.00153	0.524	possibly correct	TRUE	02_V1.24096.24096.3	PINLEPIFQGYIDSLKR	R	Y	0.997	3.81	0.406	2			668.37	2002.09	2003.1	3	-0.000222	-0.1108	5241.65	199536	438058	222	238	TRUE
(Sample #1)	VL1-, BirA-	replicate 1	Keratin, type II cytoskeletal 2 epidermal OS=Homo sapiens OX=9606 GN=KRT2 PE=1 SV=2	P35908	UniProt_Human_SwissProt_contam_2020205.fasta	65433.9	1	24	26	29	0.00153	0.524	possibly correct	TRUE	02_V1.3374.3374.3	SKEEAEALYHSK	R	Y	0.997	3.7	0.376	2			464.565	1390.67	1391.68	3	0.000394	0.2831	2026.85	1105350	2287890	363	374	TRUE
(Sample #1)	VL1-, BirA-	replicate 1	Keratin, type II cytoskeletal 2 epidermal OS=Homo sapiens OX=9606 GN=KRT2 PE=1 SV=2	P35908	UniProt_Human_SwissProt_contam_2020205.fasta	65433.9	1	24	26	29	0.00153	0.524	possibly correct	TRUE	02_V1.3405.3405.2	SKEEAEALYHSK	R	Y	0.997	3.31	0.546	2			696.344	1390.67	1391.68	2	0.000734	0.5274	2031.32	291853	330317	363	374	TRUE
(Sample #1)	VL1-, BirA-	replicate 1	Keratin, type II cytoskeletal 2 epidermal OS=Homo sapiens OX=9606 GN=KRT2 PE=1 SV=2	P35908	UniProt_Human_SwissProt_contam_2020205.fasta	65433.9	1	24	26	29	0.00153	0.524	possibly correct	TRUE	02_V1.7251.7251.2	STSSFScLSR	R	H	0.978	1.72	0.374	2	c7: Carbamidomethyl (+57.02)		566.259	1130.5	1131.51	2	0.001713	1.514	2738.05	91520.4	156098	36	45	TRUE
(Sample #1)	VL1-, BirA-	replicate 1	Keratin, type II cytoskeletal 2 epidermal OS=Homo sapiens OX=9606 GN=KRT2 PE=1 SV=2	P35908	UniProt_Human_SwissProt_contam_2020205.fasta	65433.9	1	24	26	29	0.00153	0.524	possibly correct	TRUE	02_V1.11732.11732.2	TAAENDFVTLK	R	K	0.979	1.9	0.308	2			604.812	1207.61	1208.62	2	0.001078	0.8919	3422.05	155225	145526	276	286	TRUE
(Sample #1)	VL1-, BirA-	replicate 1	Keratin, type II cytoskeletal 2 epidermal OS=Homo sapiens OX=9606 GN=KRT2 PE=1 SV=2	P35908	UniProt_Human_SwissProt_contam_2020205.fasta	65433.9	1	24	26	29	0.00153	0.524	possibly correct	TRUE	02_V1.11588.11588.2	TAAENDFVTLK	R	K	0.997	3.48	0.531	2			604.812	1207.61	1208.62	2	0.000199	0.1647	3400.44	4840870	3643290	276	286	TRUE
(Sample #1)	VL1-, BirA-	replicate 1	Keratin, type II cytoskeletal 2 epidermal OS=Homo sapiens OX=9606 GN=KRT2 PE=1 SV=2	P35908	UniProt_Human_SwissProt_contam_2020205.fasta	65433.9	1	24	26	29	0.00153	0.524	possibly correct	TRUE	02_V1.7433.7433.2	TAAENDFVTLKK	R	D	0.993	2.32	0.33	2			668.859	1335.7	1336.71	2	0.000478	0.3576	2767.46	111448	347292	276	287	TRUE
(Sample #1)	VL1-, BirA-	replicate 1	Keratin, type II cytoskeletal 2 epidermal OS=Homo sapiens OX=9606 GN=KRT2 PE=1 SV=2	P35908	UniProt_Human_SwissProt_contam_2020205.fasta	65433.9	1	24	26	29	0.00153	0.524	possibly correct	TRUE	02_V1.19157.19157.2	TSQNSELNNMQDLVEDYK	R	K	0.997	4.08	0.599	2			1064.98	2127.94	2127.95	2	1.001	-0.5874	4460.94	105593	99883	248	265	TRUE
(Sample #1)	VL1-, BirA-	replicate 1	Keratin, type II cytoskeletal 2 epidermal OS=Homo sapiens OX=9606 GN=KRT2 PE=1 SV=2	P35908	UniProt_Human_SwissProt_contam_2020205.fasta	65433.9	1	24	26	29	0.00153	0.524	possibly correct	TRUE	02_V1.15550.15550.3	TSQNSELNNMQDLVEDYKK	R	K	0.997	4.33	0.505	2			752.687	2255.04	2256.05	3	0.000296	0.1312	3960.59	303426	286509	248	266	TRUE
(Sample #1)	VL1-, BirA-	replicate 1	Keratin, type II cytoskeletal 2 epidermal OS=Homo sapiens OX=9606 GN=KRT2 PE=1 SV=2	P35908	UniProt_Human_SwissProt_contam_2020205.fasta	65433.9	1	24	26	29	0.00153	0.524	possibly correct	TRUE	02_V1.23755.23755.2	VDLLNQEIEFLK	K	V	0.997	3.61	0.413	2			730.904	1459.79	1460.8	2	0.000357	0.2444	5182.86	405683	512262	303	314	TRUE
(Sample #1)	VL1-, BirA-	replicate 1	Keratin, type II cytoskeletal 2 epidermal OS=Homo sapiens OX=9606 GN=KRT2 PE=1 SV=2	P35908	UniProt_Human_SwissProt_contam_2020205.fasta	65433.9	1	24	26	29	0.00153	0.524	possibly correct	TRUE	02_V1.6579.6579.2	VDPEIQNVK	K	A	0.959	1.93	0.258	2			521.283	1040.55	1041.56	2	0.000394	0.3783	2630.66	2198390	2378640	167	175	TRUE
(Sample #1)	VL1-, BirA-	replicate 1	Keratin, type II cytoskeletal 2 epidermal OS=Homo sapiens OX=9606 GN=KRT2 PE=1 SV=2	P35908	UniProt_Human_SwissProt_contam_2020205.fasta	65433.9	1	24	26	29	0.00153	0.524	possibly correct	FALSE	02_V1.3004.3004.2	YEDEINKR	K	T	0.984	1.8	0.293	2			533.762	1065.51	1066.52	2	0.000543	0.5091	1935.15	610491	890589	268	275	FALSE
(Sample #1)	VL1-, BirA-	replicate 1	Keratin, type II cytoskeletal 2 epidermal OS=Homo sapiens OX=9606 GN=KRT2 PE=1 SV=2	P35908	UniProt_Human_SwissProt_contam_2020205.fasta	65433.9	1	24	26	29	0.00153	0.524	possibly correct	TRUE	02_V1.11550.11550.2	YEELQVTVGR	K	H	0.983	2.25	0.282	2			597.313	1192.61	1193.62	2	0.001702	1.426	3394.63	310776	394152	375	384	TRUE
(Sample #1)	VL1-, BirA-	replicate 1	Keratin, type II cytoskeletal 2 epidermal OS=Homo sapiens OX=9606 GN=KRT2 PE=1 SV=2	P35908	UniProt_Human_SwissProt_contam_2020205.fasta	65433.9	1	24	26	29	0.00153	0.524	possibly correct	TRUE	02_V1.11402.11402.2	YEELQVTVGR	K	H	0.997	2.7	0.326	2			597.312	1192.61	1193.62	2	0.000769	0.6443	3373.3	281156	484470	375	384	TRUE
(Sample #1)	VL1-, BirA-	replicate 1	Cytoplasmic dynein 1 heavy chain 1 OS=Homo sapiens OX=9606 GN=DYNC1H1 PE=1 SV=5	Q14204	UniProt_Human_SwissProt_contam_2020205.fasta	532406	1	9	9	9	0.000475	0.0241	possibly correct	TRUE	02_V1.18931.18931.2	IFVFEPPPGVK	R	A	0.953	1.76	0.302	2			615.35	1228.69	1229.69	2	0.000228	0.1854	4429.24	112360	130750	4144	4154	TRUE
(Sample #1)	VL1-, BirA-	replicate 1	Cytoplasmic dynein 1 heavy chain 1 OS=Homo sapiens OX=9606 GN=DYNC1H1 PE=1 SV=5	Q14204	UniProt_Human_SwissProt_contam_2020205.fasta	532406	1	9	9	9	0.000475	0.0241	possibly correct	TRUE	02_V1.20763.20763.2	INEWLTLVEK	K	E	0.99	2.04	0.356	2			622.848	1243.68	1244.69	2	-4.2e-05	-0.03374	4695.84	94652.9	75695	1698	1707	TRUE
(Sample #1)	VL1-, BirA-	replicate 1	Cytoplasmic dynein 1 heavy chain 1 OS=Homo sapiens OX=9606 GN=DYNC1H1 PE=1 SV=5	Q14204	UniProt_Human_SwissProt_contam_2020205.fasta	532406	1	9	9	9	0.000475	0.0241	possibly correct	TRUE	02_V1.12659.12659.2	IQFVGAcNPPTDPGR	R	K	0.997	2.73	0.553	2	c7: Carbamidomethyl (+57.02)		814.897	1627.78	1628.79	2	0.001127	0.6917	3556.17	101881	100100	2706	2720	TRUE
(Sample #1)	VL1-, BirA-	replicate 1	Cytoplasmic dynein 1 heavy chain 1 OS=Homo sapiens OX=9606 GN=DYNC1H1 PE=1 SV=5	Q14204	UniProt_Human_SwissProt_contam_2020205.fasta	532406	1	9	9	9	0.000475	0.0241	possibly correct	TRUE	02_V1.7990.7990.2	KYEFGESDLR	K	S	0.987	1.91	0.33	2			622.302	1242.59	1243.6	2	0.000948	0.7623	2851.82	96477.5	163231	4204	4213	TRUE
(Sample #1)	VL1-, BirA-	replicate 1	Cytoplasmic dynein 1 heavy chain 1 OS=Homo sapiens OX=9606 GN=DYNC1H1 PE=1 SV=5	Q14204	UniProt_Human_SwissProt_contam_2020205.fasta	532406	1	9	9	9	0.000475	0.0241	possibly correct	TRUE	02_V1.9276.9276.2	LGGSPFGPAGTGK	R	T	0.953	2.26	0.353	2			573.3	1144.59	1145.6	2	-0.001922	-1.678	3058.3	105408	140252	1900	1912	TRUE
(Sample #1)	VL1-, BirA-	replicate 1	Cytoplasmic dynein 1 heavy chain 1 OS=Homo sapiens OX=9606 GN=DYNC1H1 PE=1 SV=5	Q14204	UniProt_Human_SwissProt_contam_2020205.fasta	532406	1	9	9	9	0.000475	0.0241	possibly correct	TRUE	02_V1.20331.20331.2	NTISLLVAGLK	R	K	0.993	1.93	0.385	2			564.853	1127.69	1128.7	2	0.000387	0.3429	4629.6	107801	68394	799	809	TRUE
(Sample #1)	VL1-, BirA-	replicate 1	Cytoplasmic dynein 1 heavy chain 1 OS=Homo sapiens OX=9606 GN=DYNC1H1 PE=1 SV=5	Q14204	UniProt_Human_SwissProt_contam_2020205.fasta	532406	1	9	9	9	0.000475	0.0241	possibly correct	TRUE	02_V1.16745.16745.2	SLLQALNEVK	K	G	0.969	1.83	0.286	2			557.827	1113.64	1114.65	2	0.000721	0.6468	4125.62	124802	157791	3748	3757	TRUE
(Sample #1)	VL1-, BirA-	replicate 1	Cytoplasmic dynein 1 heavy chain 1 OS=Homo sapiens OX=9606 GN=DYNC1H1 PE=1 SV=5	Q14204	UniProt_Human_SwissProt_contam_2020205.fasta	532406	1	9	9	9	0.000475	0.0241	possibly correct	TRUE	02_V1.20157.20157.3	VTDFGDKVEDPTFLNQLQSGVNR	K	W	0.997	3.35	0.449	2			860.432	2578.27	2579.27	3	0.006733	2.61	4604.74	106253	129768	229	251	TRUE
(Sample #1)	VL1-, BirA-	replicate 1	Cytoplasmic dynein 1 heavy chain 1 OS=Homo sapiens OX=9606 GN=DYNC1H1 PE=1 SV=5	Q14204	UniProt_Human_SwissProt_contam_2020205.fasta	532406	1	9	9	9	0.000475	0.0241	possibly correct	TRUE	02_V1.7627.7627.2	YATLATVSR	K	C	0.988	1.91	0.401	2			491.273	980.531	981.536	2	0.001578	1.608	2798.61	112998	236887	2350	2358	TRUE
(Sample #1)	VL1-, BirA-	replicate 1	Tubulin beta-4B chain OS=Homo sapiens OX=9606 GN=TUBB4B PE=1 SV=1	P68371	UniProt_Human_SwissProt_contam_2020205.fasta	49830.7	1	3	3	3	0.000158	0.467	possibly correct	TRUE	02_V1.22756.22756.2	ALTVPELTQQMFDAK	R	N	0.997	2.6	0.394	2			846.438	1690.86	1691.87	2	0.001534	0.9067	5011.81	274836	703245	283	297	TRUE
(Sample #1)	VL1-, BirA-	replicate 1	Tubulin beta-4B chain OS=Homo sapiens OX=9606 GN=TUBB4B PE=1 SV=1	P68371	UniProt_Human_SwissProt_contam_2020205.fasta	49830.7	1	3	3	3	0.000158	0.467	possibly correct	TRUE	02_V1.19182.19182.2	AVLVDLEPGTMDSVR	R	S	0.995	3.3	0.286	2			801.413	1600.81	1601.82	2	-0.000824	-0.5144	4464.46	804834	1210380	63	77	TRUE
(Sample #1)	VL1-, BirA-	replicate 1	Tubulin beta-4B chain OS=Homo sapiens OX=9606 GN=TUBB4B PE=1 SV=1	P68371	UniProt_Human_SwissProt_contam_2020205.fasta	49830.7	1	3	3	3	0.000158	0.467	possibly correct	FALSE	02_V1.22265.22265.3	EAEScDcLQGFQLTHSLGGGTGSGMGTLLISK	K	I	0.997	4.41	0.575	2	c5: Carbamidomethyl (+57.02), c7: Carbamidomethyl (+57.02)		1104.85	3311.53	3311.53	3	0.9996	-0.9534	4931.58	75045	200623	123	154	FALSE
(Sample #1)	VL1-, BirA-	replicate 1	Tubulin beta-4B chain OS=Homo sapiens OX=9606 GN=TUBB4B PE=1 SV=1	P68371	UniProt_Human_SwissProt_contam_2020205.fasta	49830.7	1	3	3	3	0.000158	0.467	possibly correct	FALSE	02_V1.22265.22265.3	EAEScDcLQGFQLTHSLGGGTGSGMGTLLLSK	K	I	0.997	4.41	0.575	2	c5: Carbamidomethyl (+57.02), c7: Carbamidomethyl (+57.02)		1104.85	3311.53	3311.53	3	0.9996	-0.9534	4931.58	75045	200623	123	154	FALSE
(Sample #1)	VL1-, BirA-	replicate 1	Tubulin beta-4B chain OS=Homo sapiens OX=9606 GN=TUBB4B PE=1 SV=1	P68371	UniProt_Human_SwissProt_contam_2020205.fasta	49830.7	1	3	3	3	0.000158	0.467	possibly correct	FALSE	02_V1.8484.8484.2	EVDEQmLNVQNK	K	N	0.99	2.5	0.286	2		m6: Oxidation (+15.99)	731.845	1461.68	1462.68	2	-0.000878	-0.6003	2931.61	198660	180396	325	336	FALSE
(Sample #1)	VL1-, BirA-	replicate 1	Tubulin beta-4B chain OS=Homo sapiens OX=9606 GN=TUBB4B PE=1 SV=1	P68371	UniProt_Human_SwissProt_contam_2020205.fasta	49830.7	1	3	3	3	0.000158	0.467	possibly correct	FALSE	02_V1.10598.10598.2	EVDEQMLNVQNK	K	N	0.997	3.61	0.375	2			723.848	1445.68	1446.69	2	-0.000259	-0.179	3255.45	593504	785510	325	336	FALSE
(Sample #1)	VL1-, BirA-	replicate 1	Tubulin beta-4B chain OS=Homo sapiens OX=9606 GN=TUBB4B PE=1 SV=1	P68371	UniProt_Human_SwissProt_contam_2020205.fasta	49830.7	1	3	3	3	0.000158	0.467	possibly correct	FALSE	02_V1.13187.13187.2	FPGQLNADLR	R	K	0.997	2.59	0.329	2			565.801	1129.59	1130.6	2	-0.000276	-0.2441	3628.72	322758	307127	242	251	FALSE
(Sample #1)	VL1-, BirA-	replicate 1	Tubulin beta-4B chain OS=Homo sapiens OX=9606 GN=TUBB4B PE=1 SV=1	P68371	UniProt_Human_SwissProt_contam_2020205.fasta	49830.7	1	3	3	3	0.000158	0.467	possibly correct	FALSE	02_V1.13037.13037.2	FPGQLNADLR	R	K	0.997	2.66	0.419	2			565.801	1129.59	1130.6	2	0.000172	0.1521	3608.24	1108190	755426	242	251	FALSE
(Sample #1)	VL1-, BirA-	replicate 1	Tubulin beta-4B chain OS=Homo sapiens OX=9606 GN=TUBB4B PE=1 SV=1	P68371	UniProt_Human_SwissProt_contam_2020205.fasta	49830.7	1	3	3	3	0.000158	0.467	possibly correct	FALSE	02_V1.12877.12877.2	FPGQLNADLR	R	K	0.997	2.8	0.452	2			565.801	1129.59	1130.6	2	5.5e-05	0.04865	3586.11	1160520	855822	242	251	FALSE
(Sample #1)	VL1-, BirA-	replicate 1	Tubulin beta-4B chain OS=Homo sapiens OX=9606 GN=TUBB4B PE=1 SV=1	P68371	UniProt_Human_SwissProt_contam_2020205.fasta	49830.7	1	3	3	3	0.000158	0.467	possibly correct	FALSE	02_V1.22945.22945.3	GHYTEGAELVDSVLDVVR	K	K	0.989	2.78	0.261	2			653.666	1957.98	1958.98	3	0.001375	0.7019	5049.36	127804	181839	104	121	FALSE
(Sample #1)	VL1-, BirA-	replicate 1	Tubulin beta-4B chain OS=Homo sapiens OX=9606 GN=TUBB4B PE=1 SV=1	P68371	UniProt_Human_SwissProt_contam_2020205.fasta	49830.7	1	3	3	3	0.000158	0.467	possibly correct	FALSE	02_V1.23053.23053.3	GHYTEGAELVDSVLDVVR	K	K	0.997	3.86	0.357	2			653.666	1957.98	1958.98	3	0.002005	1.023	5069.79	154299	274756	104	121	FALSE
(Sample #1)	VL1-, BirA-	replicate 1	Tubulin beta-4B chain OS=Homo sapiens OX=9606 GN=TUBB4B PE=1 SV=1	P68371	UniProt_Human_SwissProt_contam_2020205.fasta	49830.7	1	3	3	3	0.000158	0.467	possibly correct	FALSE	02_V1.22963.22963.2	GHYTEGAELVDSVLDVVR	K	K	0.997	3.84	0.541	2			980.498	1958.98	1958.98	2	1.006	1.862	5052.68	84031.3	196273	104	121	FALSE
(Sample #1)	VL1-, BirA-	replicate 1	Tubulin beta-4B chain OS=Homo sapiens OX=9606 GN=TUBB4B PE=1 SV=1	P68371	UniProt_Human_SwissProt_contam_2020205.fasta	49830.7	1	3	3	3	0.000158	0.467	possibly correct	FALSE	02_V1.15472.15472.2	IMNTFSVVPSPK	R	V	0.997	2.97	0.416	2			660.355	1318.69	1319.7	2	-0.000823	-0.6236	3949.87	380503	635907	163	174	FALSE
(Sample #1)	VL1-, BirA-	replicate 1	Tubulin beta-4B chain OS=Homo sapiens OX=9606 GN=TUBB4B PE=1 SV=1	P68371	UniProt_Human_SwissProt_contam_2020205.fasta	49830.7	1	3	3	3	0.000158	0.467	possibly correct	TRUE	02_V1.9206.9206.2	INVYYNEATGGK	R	Y	0.997	2.83	0.349	2			664.828	1327.64	1328.65	2	0.000423	0.3184	3047.62	471547	669970	47	58	TRUE
(Sample #1)	VL1-, BirA-	replicate 1	Tubulin beta-4B chain OS=Homo sapiens OX=9606 GN=TUBB4B PE=1 SV=1	P68371	UniProt_Human_SwissProt_contam_2020205.fasta	49830.7	1	3	3	3	0.000158	0.467	possibly correct	FALSE	02_V1.17566.17566.2	ISEQFTAMFR	R	R	0.982	2.83	0.278	2			615.304	1228.59	1229.6	2	0.003029	2.463	4239.36	295983	501513	381	390	FALSE
(Sample #1)	VL1-, BirA-	replicate 1	Tubulin beta-4B chain OS=Homo sapiens OX=9606 GN=TUBB4B PE=1 SV=1	P68371	UniProt_Human_SwissProt_contam_2020205.fasta	49830.7	1	3	3	3	0.000158	0.467	possibly correct	FALSE	02_V1.21926.21926.2	LHFFMPGFAPLTSR	R	G	0.964	2.08	0.284	2			810.922	1619.83	1620.84	2	0.001114	0.6873	4870.89	61730.4	83635	263	276	FALSE
(Sample #1)	VL1-, BirA-	replicate 1	Tubulin beta-4B chain OS=Homo sapiens OX=9606 GN=TUBB4B PE=1 SV=1	P68371	UniProt_Human_SwissProt_contam_2020205.fasta	49830.7	1	3	3	3	0.000158	0.467	possibly correct	FALSE	02_V1.21919.21919.3	LHFFMPGFAPLTSR	R	G	0.997	2.87	0.471	2			540.95	1619.83	1620.84	3	0.000465	0.2869	4869.62	152650	172012	263	276	FALSE
(Sample #1)	VL1-, BirA-	replicate 1	Tubulin beta-4B chain OS=Homo sapiens OX=9606 GN=TUBB4B PE=1 SV=1	P68371	UniProt_Human_SwissProt_contam_2020205.fasta	49830.7	1	3	3	3	0.000158	0.467	possibly correct	FALSE	02_V1.21340.21340.2	NSSYFVEWIPNNVK	K	T	0.997	3.68	0.468	2			848.92	1695.83	1696.83	2	0.000691	0.4072	4784.5	823805	1193960	337	350	FALSE
(Sample #1)	VL1-, BirA-	replicate 1	Tubulin beta-4B chain OS=Homo sapiens OX=9606 GN=TUBB4B PE=1 SV=1	P68371	UniProt_Human_SwissProt_contam_2020205.fasta	49830.7	1	3	3	3	0.000158	0.467	possibly correct	FALSE	02_V1.23402.23402.3	SGPFGQIFRPDNFVFGQSGAGNNWAK	R	G	0.997	3.02	0.36	2			933.788	2798.34	2798.34	3	1.005	0.7046	5127.14	65770.8	92590	78	103	FALSE
(Sample #1)	VL1-, BirA-	replicate 1	Tubulin beta-4B chain OS=Homo sapiens OX=9606 GN=TUBB4B PE=1 SV=1	P68371	UniProt_Human_SwissProt_contam_2020205.fasta	49830.7	1	3	3	3	0.000158	0.467	possibly correct	FALSE	02_V1.7449.7449.2	TAVcDIPPR	K	G	0.993	1.81	0.334	2	c4: Carbamidomethyl (+57.02)		514.764	1027.51	1028.52	2	0.0006067	0.5899	2770.57	209688	243379	351	359	FALSE
(Sample #1)	VL1-, BirA-	replicate 1	Tubulin beta-4B chain OS=Homo sapiens OX=9606 GN=TUBB4B PE=1 SV=1	P68371	UniProt_Human_SwissProt_contam_2020205.fasta	49830.7	1	3	3	3	0.000158	0.467	possibly correct	FALSE	02_V1.7328.7328.2	TAVcDIPPR	K	G	0.996	2.3	0.296	2	c4: Carbamidomethyl (+57.02)		514.763	1027.51	1028.52	2	-0.0003273	-0.3182	2749.96	210996	301659	351	359	FALSE
(Sample #1)	VL1-, BirA-	replicate 1	Tubulin beta-4B chain OS=Homo sapiens OX=9606 GN=TUBB4B PE=1 SV=1	P68371	UniProt_Human_SwissProt_contam_2020205.fasta	49830.7	1	3	3	3	0.000158	0.467	possibly correct	FALSE	02_V1.6914.6914.2	TAVcDIPPR	K	G	0.997	2.37	0.307	2	c4: Carbamidomethyl (+57.02)		514.764	1027.51	1028.52	2	0.0008577	0.8339	2681.88	251285	230026	351	359	FALSE
(Sample #1)	VL1-, BirA-	replicate 1	Tubulin beta-4B chain OS=Homo sapiens OX=9606 GN=TUBB4B PE=1 SV=1	P68371	UniProt_Human_SwissProt_contam_2020205.fasta	49830.7	1	3	3	3	0.000158	0.467	possibly correct	FALSE	02_V1.17628.17628.2	YLTVAAVFR	R	G	0.974	2.06	0.313	2			520.301	1038.59	1039.59	2	0.000648	0.6233	4247.94	2447320	4757940	310	318	FALSE
(Sample #1)	VL1-, BirA-	replicate 1	Tubulin alpha-1B chain OS=Homo sapiens OX=9606 GN=TUBA1B PE=1 SV=1	P68363	UniProt_Human_SwissProt_contam_2020205.fasta	50151.7	1	13	18	26	0.00137	0.377	possibly correct	TRUE	02_V1.22057.22057.3	AVcMLSNTTAIAEAWAR	R	L	0.966	2.05	0.27	2	c3: Carbamidomethyl (+57.02)		622.307	1863.9	1864.9	3	0.001436	0.7699	4895.18	75708.1	66786	374	390	TRUE
(Sample #1)	VL1-, BirA-	replicate 1	Tubulin alpha-1B chain OS=Homo sapiens OX=9606 GN=TUBA1B PE=1 SV=1	P68363	UniProt_Human_SwissProt_contam_2020205.fasta	50151.7	1	13	18	26	0.00137	0.377	possibly correct	TRUE	02_V1.22029.22029.2	AVcMLSNTTAIAEAWAR	R	L	0.997	3.64	0.573	2	c3: Carbamidomethyl (+57.02)		933.458	1864.9	1864.9	2	1.005	1.171	4889.97	92027.2	122421	374	390	TRUE
(Sample #1)	VL1-, BirA-	replicate 1	Tubulin alpha-1B chain OS=Homo sapiens OX=9606 GN=TUBA1B PE=1 SV=1	P68363	UniProt_Human_SwissProt_contam_2020205.fasta	50151.7	1	13	18	26	0.00137	0.377	possibly correct	TRUE	02_V1.23424.23424.3	AVFVDLEPTVIDEVR	R	T	0.996	2.29	0.423	2			567.973	1700.9	1701.91	3	-0.00133	-0.7815	5130.38	108562	118638	65	79	TRUE
(Sample #1)	VL1-, BirA-	replicate 1	Tubulin alpha-1B chain OS=Homo sapiens OX=9606 GN=TUBA1B PE=1 SV=1	P68363	UniProt_Human_SwissProt_contam_2020205.fasta	50151.7	1	13	18	26	0.00137	0.377	possibly correct	TRUE	02_V1.12553.12553.2	DVNAAIATIK	K	T	0.986	2.43	0.252	2			508.293	1014.57	1015.58	2	0.000646	0.6361	3540.98	725639	1041620	327	336	TRUE
(Sample #1)	VL1-, BirA-	replicate 1	Tubulin alpha-1B chain OS=Homo sapiens OX=9606 GN=TUBA1B PE=1 SV=1	P68363	UniProt_Human_SwissProt_contam_2020205.fasta	50151.7	1	13	18	26	0.00137	0.377	possibly correct	TRUE	02_V1.3059.3059.2	EDAANNYAR	K	G	0.996	1.9	0.392	2			512.228	1022.44	1023.45	2	0.000316	0.3088	1949.21	134301	108698	97	105	TRUE
(Sample #1)	VL1-, BirA-	replicate 1	Tubulin alpha-1B chain OS=Homo sapiens OX=9606 GN=TUBA1B PE=1 SV=1	P68363	UniProt_Human_SwissProt_contam_2020205.fasta	50151.7	1	13	18	26	0.00137	0.377	possibly correct	TRUE	02_V1.22190.22190.2	EIIDLVLDR	K	I	0.963	2.02	0.251	2			543.314	1084.61	1085.62	2	0.000488	0.4495	4919.62	252559	216576	113	121	TRUE
(Sample #1)	VL1-, BirA-	replicate 1	Tubulin alpha-1B chain OS=Homo sapiens OX=9606 GN=TUBA1B PE=1 SV=1	P68363	UniProt_Human_SwissProt_contam_2020205.fasta	50151.7	1	13	18	26	0.00137	0.377	possibly correct	TRUE	02_V1.22075.22075.2	EIIDLVLDR	K	I	0.978	1.77	0.314	2			543.314	1084.61	1085.62	2	0.001119	1.031	4898.8	123350	185991	113	121	TRUE
(Sample #1)	VL1-, BirA-	replicate 1	Tubulin alpha-1B chain OS=Homo sapiens OX=9606 GN=TUBA1B PE=1 SV=1	P68363	UniProt_Human_SwissProt_contam_2020205.fasta	50151.7	1	13	18	26	0.00137	0.377	possibly correct	TRUE	02_V1.18959.18959.3	IHFPLATYAPVISAEK	R	A	0.997	3.04	0.394	2			586.326	1755.96	1756.96	3	0.000948	0.5396	4433.16	777087	827532	265	280	TRUE
(Sample #1)	VL1-, BirA-	replicate 1	Tubulin alpha-1B chain OS=Homo sapiens OX=9606 GN=TUBA1B PE=1 SV=1	P68363	UniProt_Human_SwissProt_contam_2020205.fasta	50151.7	1	13	18	26	0.00137	0.377	possibly correct	TRUE	02_V1.18798.18798.3	IHFPLATYAPVISAEK	R	A	0.997	3.42	0.393	2			586.326	1755.96	1756.96	3	0.001406	0.8002	4410.79	874452	1280720	265	280	TRUE
(Sample #1)	VL1-, BirA-	replicate 1	Tubulin alpha-1B chain OS=Homo sapiens OX=9606 GN=TUBA1B PE=1 SV=1	P68363	UniProt_Human_SwissProt_contam_2020205.fasta	50151.7	1	13	18	26	0.00137	0.377	possibly correct	TRUE	02_V1.18882.18882.2	IHFPLATYAPVISAEK	R	A	0.997	3.66	0.52	2			878.985	1755.96	1756.96	2	-0.001053	-0.5993	4422.46	287176	495251	265	280	TRUE
(Sample #1)	VL1-, BirA-	replicate 1	Tubulin alpha-1B chain OS=Homo sapiens OX=9606 GN=TUBA1B PE=1 SV=1	P68363	UniProt_Human_SwissProt_contam_2020205.fasta	50151.7	1	13	18	26	0.00137	0.377	possibly correct	TRUE	02_V1.24340.24340.2	LISQIVSSITASLR	R	F	0.997	3.42	0.526	2			744.443	1486.87	1487.88	2	0.000222	0.1492	5287.23	312433	655494	230	243	TRUE
(Sample #1)	VL1-, BirA-	replicate 1	Tubulin alpha-1B chain OS=Homo sapiens OX=9606 GN=TUBA1B PE=1 SV=1	P68363	UniProt_Human_SwissProt_contam_2020205.fasta	50151.7	1	13	18	26	0.00137	0.377	possibly correct	TRUE	02_V1.24351.24351.3	LISQIVSSITASLR	R	F	0.997	2.18	0.573	2			496.631	1486.87	1487.88	3	-0.000272	-0.1828	5289.08	139513	124388	230	243	TRUE
(Sample #1)	VL1-, BirA-	replicate 1	Tubulin alpha-1B chain OS=Homo sapiens OX=9606 GN=TUBA1B PE=1 SV=1	P68363	UniProt_Human_SwissProt_contam_2020205.fasta	50151.7	1	13	18	26	0.00137	0.377	possibly correct	TRUE	02_V1.14332.14332.2	QIFHPEQLITGK	R	E	0.997	3	0.466	2			705.891	1409.77	1410.77	2	8e-06	0.005671	3787.76	188070	237203	85	96	TRUE
(Sample #1)	VL1-, BirA-	replicate 1	Tubulin alpha-1B chain OS=Homo sapiens OX=9606 GN=TUBA1B PE=1 SV=1	P68363	UniProt_Human_SwissProt_contam_2020205.fasta	50151.7	1	13	18	26	0.00137	0.377	possibly correct	TRUE	02_V1.14177.14177.3	QIFHPEQLITGK	R	E	0.997	2.79	0.433	2			470.93	1409.77	1410.77	3	0.000955	0.6769	3766.1	165122	322488	85	96	TRUE
(Sample #1)	VL1-, BirA-	replicate 1	Tubulin alpha-1B chain OS=Homo sapiens OX=9606 GN=TUBA1B PE=1 SV=1	P68363	UniProt_Human_SwissProt_contam_2020205.fasta	50151.7	1	13	18	26	0.00137	0.377	possibly correct	TRUE	02_V1.14331.14331.3	QIFHPEQLITGK	R	E	0.997	2.98	0.442	2			470.93	1409.77	1410.77	3	0.000373	0.2644	3787.63	200411	315182	85	96	TRUE
(Sample #1)	VL1-, BirA-	replicate 1	Tubulin alpha-1B chain OS=Homo sapiens OX=9606 GN=TUBA1B PE=1 SV=1	P68363	UniProt_Human_SwissProt_contam_2020205.fasta	50151.7	1	13	18	26	0.00137	0.377	possibly correct	TRUE	02_V1.14180.14180.2	QIFHPEQLITGK	R	E	0.997	3.13	0.554	2			705.891	1409.77	1410.77	2	0.001352	0.9583	3766.49	108476	245344	85	96	TRUE
(Sample #1)	VL1-, BirA-	replicate 1	Tubulin alpha-1B chain OS=Homo sapiens OX=9606 GN=TUBA1B PE=1 SV=1	P68363	UniProt_Human_SwissProt_contam_2020205.fasta	50151.7	1	13	18	26	0.00137	0.377	possibly correct	TRUE	02_V1.14332.14332.2	QLFHPEQLITGK	R	E	0.997	3	0.466	2			705.891	1409.77	1410.77	2	8e-06	0.005671	3787.76	188070	237203	85	96	TRUE
(Sample #1)	VL1-, BirA-	replicate 1	Tubulin alpha-1B chain OS=Homo sapiens OX=9606 GN=TUBA1B PE=1 SV=1	P68363	UniProt_Human_SwissProt_contam_2020205.fasta	50151.7	1	13	18	26	0.00137	0.377	possibly correct	TRUE	02_V1.14177.14177.3	QLFHPEQLITGK	R	E	0.997	2.79	0.433	2			470.93	1409.77	1410.77	3	0.000955	0.6769	3766.1	165122	322488	85	96	TRUE
(Sample #1)	VL1-, BirA-	replicate 1	Tubulin alpha-1B chain OS=Homo sapiens OX=9606 GN=TUBA1B PE=1 SV=1	P68363	UniProt_Human_SwissProt_contam_2020205.fasta	50151.7	1	13	18	26	0.00137	0.377	possibly correct	TRUE	02_V1.14331.14331.3	QLFHPEQLITGK	R	E	0.997	2.98	0.442	2			470.93	1409.77	1410.77	3	0.000373	0.2644	3787.63	200411	315182	85	96	TRUE
(Sample #1)	VL1-, BirA-	replicate 1	Tubulin alpha-1B chain OS=Homo sapiens OX=9606 GN=TUBA1B PE=1 SV=1	P68363	UniProt_Human_SwissProt_contam_2020205.fasta	50151.7	1	13	18	26	0.00137	0.377	possibly correct	TRUE	02_V1.14180.14180.2	QLFHPEQLITGK	R	E	0.997	3.13	0.554	2			705.891	1409.77	1410.77	2	0.001352	0.9583	3766.49	108476	245344	85	96	TRUE
(Sample #1)	VL1-, BirA-	replicate 1	Tubulin alpha-1B chain OS=Homo sapiens OX=9606 GN=TUBA1B PE=1 SV=1	P68363	UniProt_Human_SwissProt_contam_2020205.fasta	50151.7	1	13	18	26	0.00137	0.377	possibly correct	TRUE	02_V1.21335.21335.2	SFGGGTGSGFTSLLMER	H	L	0.996	2.3	0.454	1			852.406	1702.8	1703.81	2	-0.000929	-0.5453	4783.58	84256.5	79774	140	156	TRUE
(Sample #1)	VL1-, BirA-	replicate 1	Tubulin alpha-1B chain OS=Homo sapiens OX=9606 GN=TUBA1B PE=1 SV=1	P68363	UniProt_Human_SwissProt_contam_2020205.fasta	50151.7	1	13	18	26	0.00137	0.377	possibly correct	TRUE	02_V1.22339.22339.2	SIQFVDWcPTGFK	R	V	0.997	2.3	0.424	2	c8: Carbamidomethyl (+57.02)		792.88	1583.74	1584.75	2	1.27e-05	0.008013	4945	125323	158979	340	352	TRUE
(Sample #1)	VL1-, BirA-	replicate 1	Tubulin alpha-1B chain OS=Homo sapiens OX=9606 GN=TUBA1B PE=1 SV=1	P68363	UniProt_Human_SwissProt_contam_2020205.fasta	50151.7	1	13	18	26	0.00137	0.377	possibly correct	TRUE	02_V1.22221.22221.2	SIQFVDWcPTGFK	R	V	0.997	3.16	0.49	2	c8: Carbamidomethyl (+57.02)		792.88	1583.75	1584.75	2	0.001626	1.026	4924.75	222496	366276	340	352	TRUE
(Sample #1)	VL1-, BirA-	replicate 1	Tubulin alpha-1B chain OS=Homo sapiens OX=9606 GN=TUBA1B PE=1 SV=1	P68363	UniProt_Human_SwissProt_contam_2020205.fasta	50151.7	1	13	18	26	0.00137	0.377	possibly correct	TRUE	02_V1.21593.21593.2	TIGGGDDSFNTFFSETGAGK	K	H	0.997	3.55	0.615	2			1004.45	2006.89	2007.89	2	-0.000182	-0.09064	4819.82	234993	144821	41	60	TRUE
(Sample #1)	VL1-, BirA-	replicate 1	Tubulin alpha-1B chain OS=Homo sapiens OX=9606 GN=TUBA1B PE=1 SV=1	P68363	UniProt_Human_SwissProt_contam_2020205.fasta	50151.7	1	13	18	26	0.00137	0.377	possibly correct	TRUE	02_V1.21439.21439.2	TIGGGDDSFNTFFSETGAGK	K	H	0.997	4.58	0.636	2			1004.45	2006.89	2007.89	2	0.002676	1.333	4798.35	372976	452438	41	60	TRUE
(Sample #1)	VL1-, BirA-	replicate 1	Tubulin alpha-1B chain OS=Homo sapiens OX=9606 GN=TUBA1B PE=1 SV=1	P68363	UniProt_Human_SwissProt_contam_2020205.fasta	50151.7	1	13	18	26	0.00137	0.377	possibly correct	TRUE	02_V1.18058.18058.2	VGINYQPPTVVPGGDLAK	K	V	0.997	3.42	0.463	2			912.997	1823.98	1824.99	2	0.000303	0.166	4307.14	1512980	2459830	353	370	TRUE
(Sample #1)	VL1-, BirA-	replicate 1	ELAV-like protein 1 OS=Homo sapiens OX=9606 GN=ELAVL1 PE=1 SV=2	Q15717	UniProt_Human_SwissProt_contam_2020205.fasta	36092.6	1	2	2	2	0.000105	0.0675	possibly correct	TRUE	02_V1.3176.3176.2	FAANPNQNK	K	N	0.972	1.67	0.278	2			502.251	1002.49	1003.5	2	-4.9e-05	-0.04883	1977.84	180466	386650	183	191	TRUE
(Sample #1)	VL1-, BirA-	replicate 1	ELAV-like protein 1 OS=Homo sapiens OX=9606 GN=ELAVL1 PE=1 SV=2	Q15717	UniProt_Human_SwissProt_contam_2020205.fasta	36092.6	1	2	2	2	0.000105	0.0675	possibly correct	TRUE	02_V1.17368.17368.2	SLFSSIGEVESAK	R	L	0.988	2.21	0.378	2			677.348	1352.68	1353.69	2	-0.001477	-1.091	4212	87433.7	173455	38	50	TRUE
(Sample #1)	VL1-, BirA-	replicate 1	Aspartate--tRNA ligase, cytoplasmic OS=Homo sapiens OX=9606 GN=DARS PE=1 SV=2	P14868	UniProt_Human_SwissProt_contam_2020205.fasta	57136.7	1	1	1	1	5.27e-05	0.02	possibly correct	TRUE	02_V1.17141.17141.2	IYVISLAEPR	K	L	0.967	2.1	0.307	2			580.838	1159.66	1160.67	2	0.000757	0.6522	4180.8	121455	261900	142	151	TRUE
(Sample #1)	VL1-, BirA-	replicate 1	Heterogeneous nuclear ribonucleoprotein L OS=Homo sapiens OX=9606 GN=HNRNPL PE=1 SV=2	P14866	UniProt_Human_SwissProt_contam_2020205.fasta	64132.8	1	3	3	3	0.000158	0.0764	possibly correct	TRUE	02_V1.20530.20530.2	SDALETLGFLNHYQMK	K	N	0.997	3.36	0.473	2			933.958	1865.9	1866.91	2	0.002714	1.454	4658.29	108206	114289	553	568	TRUE
(Sample #1)	VL1-, BirA-	replicate 1	Heterogeneous nuclear ribonucleoprotein L OS=Homo sapiens OX=9606 GN=HNRNPL PE=1 SV=2	P14866	UniProt_Human_SwissProt_contam_2020205.fasta	64132.8	1	3	3	3	0.000158	0.0764	possibly correct	TRUE	02_V1.13112.13112.3	SKPGAAMVEMADGYAVDR	K	A	0.978	2.53	0.301	2			623.296	1866.87	1867.87	3	0.004701	2.517	3618.45	179578	194668	417	434	TRUE
(Sample #1)	VL1-, BirA-	replicate 1	Heterogeneous nuclear ribonucleoprotein L OS=Homo sapiens OX=9606 GN=HNRNPL PE=1 SV=2	P14866	UniProt_Human_SwissProt_contam_2020205.fasta	64132.8	1	3	3	3	0.000158	0.0764	possibly correct	TRUE	02_V1.14074.14074.2	SSSGLLEWESK	R	S	0.997	2.75	0.388	2			611.801	1221.59	1222.6	2	-1.6e-05	-0.01309	3752.18	939067	1006650	542	552	TRUE
(Sample #1)	VL1-, BirA-	replicate 1	FACT complex subunit SSRP1 OS=Homo sapiens OX=9606 GN=SSRP1 PE=1 SV=1	Q08945	UniProt_Human_SwissProt_contam_2020205.fasta	81077.6	1	2	2	2	0.000105	0.0423	possibly correct	TRUE	02_V1.22647.22647.2	ADVIQATGDAIcIFR	K	E	0.994	2.51	0.446	2	c12: Carbamidomethyl (+57.02)		825.418	1648.82	1649.83	2	-0.002487	-1.508	4992.55	82439.3	159454	189	203	TRUE
(Sample #1)	VL1-, BirA-	replicate 1	FACT complex subunit SSRP1 OS=Homo sapiens OX=9606 GN=SSRP1 PE=1 SV=1	Q08945	UniProt_Human_SwissProt_contam_2020205.fasta	81077.6	1	2	2	2	0.000105	0.0423	possibly correct	TRUE	02_V1.20300.20300.2	VDNIQAGELTEGIWR	K	R	0.997	2.86	0.461	2			850.934	1699.85	1700.86	2	-0.000429	-0.2522	4624.84	104172	138192	40	54	TRUE
(Sample #1)	VL1-, BirA-	replicate 1	Serine/threonine-protein phosphatase 2A catalytic subunit alpha isoform OS=Homo sapiens OX=9606 GN=PPP2CA PE=1 SV=1	P67775	UniProt_Human_SwissProt_contam_2020205.fasta	35594.5	0.999	1	1	1	5.27e-05	0.0356	possibly correct	TRUE	02_V1.20548.20548.2	YSFLQFDPAPR	K	R	0.997	2.38	0.475	2			670.835	1339.66	1340.66	2	-9.8e-05	-0.0731	4661.18	123432	164410	284	294	TRUE
(Sample #1)	VL1-, BirA-	replicate 1	X-ray repair cross-complementing protein 5 OS=Homo sapiens OX=9606 GN=XRCC5 PE=1 SV=3	P13010	UniProt_Human_SwissProt_contam_2020205.fasta	82707.1	1	5	6	7	0.000369	0.0861	possibly correct	TRUE	02_V1.12958.12958.3	DQVTAQEIFQDNHEDGPTAK	K	K	0.953	2.49	0.246	2			748.346	2242.01	2243.02	3	0.000637	0.284	3597.21	143025	257038	546	565	TRUE
(Sample #1)	VL1-, BirA-	replicate 1	X-ray repair cross-complementing protein 5 OS=Homo sapiens OX=9606 GN=XRCC5 PE=1 SV=3	P13010	UniProt_Human_SwissProt_contam_2020205.fasta	82707.1	1	5	6	7	0.000369	0.0861	possibly correct	TRUE	02_V1.13951.13951.2	HIEIFTDLSSR	R	F	0.994	2.55	0.413	2			659.343	1316.67	1317.68	2	-0.001218	-0.9244	3735.18	255603	554116	131	141	TRUE
(Sample #1)	VL1-, BirA-	replicate 1	X-ray repair cross-complementing protein 5 OS=Homo sapiens OX=9606 GN=XRCC5 PE=1 SV=3	P13010	UniProt_Human_SwissProt_contam_2020205.fasta	82707.1	1	5	6	7	0.000369	0.0861	possibly correct	TRUE	02_V1.17717.17717.3	SQLDIIIHSLK	K	K	0.976	1.8	0.347	2			422.919	1265.73	1266.74	3	-0.000599	-0.4729	4260.05	160540	105041	145	155	TRUE
(Sample #1)	VL1-, BirA-	replicate 1	X-ray repair cross-complementing protein 5 OS=Homo sapiens OX=9606 GN=XRCC5 PE=1 SV=3	P13010	UniProt_Human_SwissProt_contam_2020205.fasta	82707.1	1	5	6	7	0.000369	0.0861	possibly correct	TRUE	02_V1.17710.17710.2	SQLDIIIHSLK	K	K	0.991	2.79	0.417	2			633.877	1265.74	1266.74	2	0.004685	3.698	4259.2	191046	434820	145	155	TRUE
(Sample #1)	VL1-, BirA-	replicate 1	X-ray repair cross-complementing protein 5 OS=Homo sapiens OX=9606 GN=XRCC5 PE=1 SV=3	P13010	UniProt_Human_SwissProt_contam_2020205.fasta	82707.1	1	5	6	7	0.000369	0.0861	possibly correct	TRUE	02_V1.20727.20727.2	TDTLEDLFPTTK	K	I	0.995	2.26	0.459	2			690.848	1379.68	1380.69	2	-0.001669	-1.209	4690.01	83191.3	95947	470	481	TRUE
(Sample #1)	VL1-, BirA-	replicate 1	X-ray repair cross-complementing protein 5 OS=Homo sapiens OX=9606 GN=XRCC5 PE=1 SV=3	P13010	UniProt_Human_SwissProt_contam_2020205.fasta	82707.1	1	5	6	7	0.000369	0.0861	possibly correct	TRUE	02_V1.20861.20861.2	TDTLEDLFPTTK	K	I	0.997	2.55	0.413	2			690.848	1379.68	1380.69	2	-0.000134	-0.09705	4711.19	62787.4	77819	470	481	TRUE
(Sample #1)	VL1-, BirA-	replicate 1	X-ray repair cross-complementing protein 5 OS=Homo sapiens OX=9606 GN=XRCC5 PE=1 SV=3	P13010	UniProt_Human_SwissProt_contam_2020205.fasta	82707.1	1	5	6	7	0.000369	0.0861	possibly correct	TRUE	02_V1.19724.19724.2	TLFPLIEAK	K	K	0.973	1.73	0.276	2			516.311	1030.61	1031.61	2	0.000481	0.4663	4541.61	310152	286330	535	543	TRUE
(Sample #1)	VL1-, BirA-	replicate 1	Propionyl-CoA carboxylase alpha chain, mitochondrial OS=Homo sapiens OX=9606 GN=PCCA PE=1 SV=4	P05165	UniProt_Human_SwissProt_contam_2020205.fasta	80059.3	1	31	47	80	0.00422	0.549	possibly correct	TRUE	02_V1.17268.17268.2	AEVNTIPGFDGVVK	K	D	0.997	3.12	0.465	2			723.385	1444.76	1445.76	2	-0.000446	-0.3085	4198.26	598743	811979	187	200	TRUE
(Sample #1)	VL1-, BirA-	replicate 1	Propionyl-CoA carboxylase alpha chain, mitochondrial OS=Homo sapiens OX=9606 GN=PCCA PE=1 SV=4	P05165	UniProt_Human_SwissProt_contam_2020205.fasta	80059.3	1	31	47	80	0.00422	0.549	possibly correct	TRUE	02_V1.7727.7727.2	AmGEQAVALAR	R	A	0.975	2.28	0.326	2		m2: Oxidation (+15.99)	566.794	1131.57	1132.58	2	0.003637	3.211	2813.37	304084	295791	315	325	TRUE
(Sample #1)	VL1-, BirA-	replicate 1	Propionyl-CoA carboxylase alpha chain, mitochondrial OS=Homo sapiens OX=9606 GN=PCCA PE=1 SV=4	P05165	UniProt_Human_SwissProt_contam_2020205.fasta	80059.3	1	31	47	80	0.00422	0.549	possibly correct	TRUE	02_V1.9091.9091.2	AMGEQAVALAR	R	A	0.982	2.41	0.326	2			558.794	1115.57	1116.58	2	-0.001491	-1.335	3029.22	84871.9	159704	315	325	TRUE
(Sample #1)	VL1-, BirA-	replicate 1	Propionyl-CoA carboxylase alpha chain, mitochondrial OS=Homo sapiens OX=9606 GN=PCCA PE=1 SV=4	P05165	UniProt_Human_SwissProt_contam_2020205.fasta	80059.3	1	31	47	80	0.00422	0.549	possibly correct	TRUE	02_V1.6380.6380.2	AmGEQAVALAR	R	A	0.993	2.05	0.336	2		m2: Oxidation (+15.99)	566.793	1131.57	1132.58	2	0.000292	0.2578	2596.34	292027	339161	315	325	TRUE
(Sample #1)	VL1-, BirA-	replicate 1	Propionyl-CoA carboxylase alpha chain, mitochondrial OS=Homo sapiens OX=9606 GN=PCCA PE=1 SV=4	P05165	UniProt_Human_SwissProt_contam_2020205.fasta	80059.3	1	31	47	80	0.00422	0.549	possibly correct	TRUE	02_V1.7459.7459.2	AmGEQAVALAR	R	A	0.995	2.33	0.308	2		m2: Oxidation (+15.99)	566.793	1131.57	1132.58	2	-0.000237	-0.2093	2772.4	601959	718578	315	325	TRUE
(Sample #1)	VL1-, BirA-	replicate 1	Propionyl-CoA carboxylase alpha chain, mitochondrial OS=Homo sapiens OX=9606 GN=PCCA PE=1 SV=4	P05165	UniProt_Human_SwissProt_contam_2020205.fasta	80059.3	1	31	47	80	0.00422	0.549	possibly correct	TRUE	02_V1.7869.7869.2	AmGEQAVALAR	R	A	0.996	1.63	0.459	2		m2: Oxidation (+15.99)	566.793	1131.57	1132.58	2	0.000163	0.1439	2834.52	90912.7	97942	315	325	TRUE
(Sample #1)	VL1-, BirA-	replicate 1	Propionyl-CoA carboxylase alpha chain, mitochondrial OS=Homo sapiens OX=9606 GN=PCCA PE=1 SV=4	P05165	UniProt_Human_SwissProt_contam_2020205.fasta	80059.3	1	31	47	80	0.00422	0.549	possibly correct	TRUE	02_V1.9145.9145.2	AmGEQAVALAR	R	A	0.997	2.03	0.525	2		m2: Oxidation (+15.99)	566.793	1131.57	1132.58	2	0.001557	1.375	3038.22	187297	183274	315	325	TRUE
(Sample #1)	VL1-, BirA-	replicate 1	Propionyl-CoA carboxylase alpha chain, mitochondrial OS=Homo sapiens OX=9606 GN=PCCA PE=1 SV=4	P05165	UniProt_Human_SwissProt_contam_2020205.fasta	80059.3	1	31	47	80	0.00422	0.549	possibly correct	TRUE	02_V1.7587.7587.2	AmGEQAVALAR	R	A	0.997	2.46	0.461	2		m2: Oxidation (+15.99)	566.793	1131.57	1132.58	2	0.00113	0.9977	2792.92	720421	560563	315	325	TRUE
(Sample #1)	VL1-, BirA-	replicate 1	Propionyl-CoA carboxylase alpha chain, mitochondrial OS=Homo sapiens OX=9606 GN=PCCA PE=1 SV=4	P05165	UniProt_Human_SwissProt_contam_2020205.fasta	80059.3	1	31	47	80	0.00422	0.549	possibly correct	TRUE	02_V1.9653.9653.2	AQAVHPGYGFLSENK	R	E	0.99	2.19	0.356	2			809.405	1616.8	1617.8	2	0.00147	0.9086	3113.74	176588	153865	136	150	TRUE
(Sample #1)	VL1-, BirA-	replicate 1	Propionyl-CoA carboxylase alpha chain, mitochondrial OS=Homo sapiens OX=9606 GN=PCCA PE=1 SV=4	P05165	UniProt_Human_SwissProt_contam_2020205.fasta	80059.3	1	31	47	80	0.00422	0.549	possibly correct	TRUE	02_V1.9618.9618.3	AQAVHPGYGFLSENK	R	E	0.997	3.2	0.352	2			539.939	1616.8	1617.8	3	0.000356	0.2201	3108.87	1425290	1270990	136	150	TRUE
(Sample #1)	VL1-, BirA-	replicate 1	Propionyl-CoA carboxylase alpha chain, mitochondrial OS=Homo sapiens OX=9606 GN=PCCA PE=1 SV=4	P05165	UniProt_Human_SwissProt_contam_2020205.fasta	80059.3	1	31	47	80	0.00422	0.549	possibly correct	TRUE	02_V1.9504.9504.2	AQAVHPGYGFLSENK	R	E	0.997	4.56	0.564	2			809.405	1616.8	1617.8	2	0.000879	0.5433	3092.37	848099	1136260	136	150	TRUE
(Sample #1)	VL1-, BirA-	replicate 1	Propionyl-CoA carboxylase alpha chain, mitochondrial OS=Homo sapiens OX=9606 GN=PCCA PE=1 SV=4	P05165	UniProt_Human_SwissProt_contam_2020205.fasta	80059.3	1	31	47	80	0.00422	0.549	possibly correct	TRUE	02_V1.9477.9477.3	AQAVHPGYGFLSENK	R	E	0.997	3.51	0.51	2			539.939	1616.8	1617.8	3	0.001263	0.7807	3088.31	365484	610567	136	150	TRUE
(Sample #1)	VL1-, BirA-	replicate 1	Propionyl-CoA carboxylase alpha chain, mitochondrial OS=Homo sapiens OX=9606 GN=PCCA PE=1 SV=4	P05165	UniProt_Human_SwissProt_contam_2020205.fasta	80059.3	1	31	47	80	0.00422	0.549	possibly correct	TRUE	02_V1.2217.2217.2	AQHFQENSR	R	M	0.957	1.75	0.249	2			558.763	1115.51	1116.52	2	0.000196	0.1755	1717.49	595708	510633	540	548	TRUE
(Sample #1)	VL1-, BirA-	replicate 1	Propionyl-CoA carboxylase alpha chain, mitochondrial OS=Homo sapiens OX=9606 GN=PCCA PE=1 SV=4	P05165	UniProt_Human_SwissProt_contam_2020205.fasta	80059.3	1	31	47	80	0.00422	0.549	possibly correct	TRUE	02_V1.20737.20737.3	cLAAEDVVFIGPDTHAIQAMGDK	R	I	0.97	2.5	0.254	2	c1: Carbamidomethyl (+57.02)		820.398	2458.17	2458.17	3	1.003	0.2875	4691.67	99637.1	163162	155	177	TRUE
(Sample #1)	VL1-, BirA-	replicate 1	Propionyl-CoA carboxylase alpha chain, mitochondrial OS=Homo sapiens OX=9606 GN=PCCA PE=1 SV=4	P05165	UniProt_Human_SwissProt_contam_2020205.fasta	80059.3	1	31	47	80	0.00422	0.549	possibly correct	TRUE	02_V1.17956.17956.2	EAGGNmSIQFLGTVYK	R	V	0.997	2.91	0.45	2		m6: Oxidation (+15.99)	865.924	1729.83	1730.84	2	-0.001237	-0.7147	4293	170028	182114	620	635	TRUE
(Sample #1)	VL1-, BirA-	replicate 1	Propionyl-CoA carboxylase alpha chain, mitochondrial OS=Homo sapiens OX=9606 GN=PCCA PE=1 SV=4	P05165	UniProt_Human_SwissProt_contam_2020205.fasta	80059.3	1	31	47	80	0.00422	0.549	possibly correct	TRUE	02_V1.20935.20935.2	EAGGNMSIQFLGTVYK	R	V	0.997	4.34	0.552	2			857.927	1713.84	1714.85	2	0.000185	0.1079	4723.42	878056	1015860	620	635	TRUE
(Sample #1)	VL1-, BirA-	replicate 1	Propionyl-CoA carboxylase alpha chain, mitochondrial OS=Homo sapiens OX=9606 GN=PCCA PE=1 SV=4	P05165	UniProt_Human_SwissProt_contam_2020205.fasta	80059.3	1	31	47	80	0.00422	0.549	possibly correct	TRUE	02_V1.13202.13202.2	EIGYPVmIK	R	A	0.982	1.66	0.343	2		m7: Oxidation (+15.99)	533.287	1064.56	1065.57	2	0.000825	0.7742	3630.8	940522	884053	211	219	TRUE
(Sample #1)	VL1-, BirA-	replicate 1	Propionyl-CoA carboxylase alpha chain, mitochondrial OS=Homo sapiens OX=9606 GN=PCCA PE=1 SV=4	P05165	UniProt_Human_SwissProt_contam_2020205.fasta	80059.3	1	31	47	80	0.00422	0.549	possibly correct	TRUE	02_V1.14890.14890.2	EIGYPVMIK	R	A	0.995	1.65	0.423	2			525.289	1048.56	1049.57	2	0.00083	0.7908	3865.7	292937	558326	211	219	TRUE
(Sample #1)	VL1-, BirA-	replicate 1	Propionyl-CoA carboxylase alpha chain, mitochondrial OS=Homo sapiens OX=9606 GN=PCCA PE=1 SV=4	P05165	UniProt_Human_SwissProt_contam_2020205.fasta	80059.3	1	31	47	80	0.00422	0.549	possibly correct	TRUE	02_V1.18225.18225.2	FLSDVYPDGFK	K	G	0.997	2.36	0.34	2			644.317	1286.62	1287.63	2	0.000785	0.6096	4330.98	145375	482658	503	513	TRUE
(Sample #1)	VL1-, BirA-	replicate 1	Propionyl-CoA carboxylase alpha chain, mitochondrial OS=Homo sapiens OX=9606 GN=PCCA PE=1 SV=4	P05165	UniProt_Human_SwissProt_contam_2020205.fasta	80059.3	1	31	47	80	0.00422	0.549	possibly correct	TRUE	02_V1.18382.18382.2	FLSDVYPDGFK	K	G	0.997	2.38	0.348	2			644.316	1286.62	1287.63	2	-0.000495	-0.3844	4352.97	674769	834459	503	513	TRUE
(Sample #1)	VL1-, BirA-	replicate 1	Propionyl-CoA carboxylase alpha chain, mitochondrial OS=Homo sapiens OX=9606 GN=PCCA PE=1 SV=4	P05165	UniProt_Human_SwissProt_contam_2020205.fasta	80059.3	1	31	47	80	0.00422	0.549	possibly correct	TRUE	02_V1.8104.8104.2	GVTHNIALLR	R	E	0.997	1.86	0.444	2			547.328	1092.64	1093.65	2	0.000669	0.6117	2870.14	149441	162976	477	486	TRUE
(Sample #1)	VL1-, BirA-	replicate 1	Propionyl-CoA carboxylase alpha chain, mitochondrial OS=Homo sapiens OX=9606 GN=PCCA PE=1 SV=4	P05165	UniProt_Human_SwissProt_contam_2020205.fasta	80059.3	1	31	47	80	0.00422	0.549	possibly correct	TRUE	02_V1.7975.7975.2	GVTHNIALLR	R	E	0.997	2.2	0.403	2			547.328	1092.64	1093.65	2	0.000557	0.5093	2849.74	656551	666414	477	486	TRUE
(Sample #1)	VL1-, BirA-	replicate 1	Propionyl-CoA carboxylase alpha chain, mitochondrial OS=Homo sapiens OX=9606 GN=PCCA PE=1 SV=4	P05165	UniProt_Human_SwissProt_contam_2020205.fasta	80059.3	1	31	47	80	0.00422	0.549	possibly correct	TRUE	02_V1.8134.8134.2	HGNALWLNER	K	E	0.996	2.48	0.415	2			605.311	1208.61	1209.61	2	0.001601	1.324	2875.37	154611	221661	279	288	TRUE
(Sample #1)	VL1-, BirA-	replicate 1	Propionyl-CoA carboxylase alpha chain, mitochondrial OS=Homo sapiens OX=9606 GN=PCCA PE=1 SV=4	P05165	UniProt_Human_SwissProt_contam_2020205.fasta	80059.3	1	31	47	80	0.00422	0.549	possibly correct	TRUE	02_V1.9607.9607.2	IAWDDEETR	R	D	0.997	2.09	0.469	2			567.756	1133.5	1134.51	2	-0.000825	-0.7272	3107.31	392542	514691	231	239	TRUE
(Sample #1)	VL1-, BirA-	replicate 1	Propionyl-CoA carboxylase alpha chain, mitochondrial OS=Homo sapiens OX=9606 GN=PCCA PE=1 SV=4	P05165	UniProt_Human_SwissProt_contam_2020205.fasta	80059.3	1	31	47	80	0.00422	0.549	possibly correct	TRUE	02_V1.12771.12771.2	KAEVNTIPGFDGVVK	K	D	0.995	3.19	0.422	2			787.432	1572.85	1573.86	2	-0.002915	-1.852	3571.63	111930	162689	186	200	TRUE
(Sample #1)	VL1-, BirA-	replicate 1	Propionyl-CoA carboxylase alpha chain, mitochondrial OS=Homo sapiens OX=9606 GN=PCCA PE=1 SV=4	P05165	UniProt_Human_SwissProt_contam_2020205.fasta	80059.3	1	31	47	80	0.00422	0.549	possibly correct	TRUE	02_V1.12770.12770.3	KAEVNTIPGFDGVVK	K	D	0.995	2.94	0.339	2			525.292	1572.85	1573.86	3	0.002835	1.801	3571.5	335358	313122	186	200	TRUE
(Sample #1)	VL1-, BirA-	replicate 1	Propionyl-CoA carboxylase alpha chain, mitochondrial OS=Homo sapiens OX=9606 GN=PCCA PE=1 SV=4	P05165	UniProt_Human_SwissProt_contam_2020205.fasta	80059.3	1	31	47	80	0.00422	0.549	possibly correct	TRUE	02_V1.12926.12926.2	KAEVNTIPGFDGVVK	K	D	0.997	2.85	0.444	2			787.434	1572.85	1573.86	2	0.001174	0.7459	3592.87	296367	247943	186	200	TRUE
(Sample #1)	VL1-, BirA-	replicate 1	Propionyl-CoA carboxylase alpha chain, mitochondrial OS=Homo sapiens OX=9606 GN=PCCA PE=1 SV=4	P05165	UniProt_Human_SwissProt_contam_2020205.fasta	80059.3	1	31	47	80	0.00422	0.549	possibly correct	TRUE	02_V1.12924.12924.3	KAEVNTIPGFDGVVK	K	D	0.997	2.68	0.392	2			525.291	1572.85	1573.86	3	0.000811	0.5153	3592.61	624895	410922	186	200	TRUE
(Sample #1)	VL1-, BirA-	replicate 1	Propionyl-CoA carboxylase alpha chain, mitochondrial OS=Homo sapiens OX=9606 GN=PCCA PE=1 SV=4	P05165	UniProt_Human_SwissProt_contam_2020205.fasta	80059.3	1	31	47	80	0.00422	0.549	possibly correct	TRUE	02_V1.20242.20242.3	LQVEHPVTEcITGLDLVQEmIR	R	V	0.997	2.67	0.462	2	c10: Carbamidomethyl (+57.02)	m20: Oxidation (+15.99)	866.445	2596.31	2596.31	3	1.009	2.461	4616.55	115894	84115	354	375	TRUE
(Sample #1)	VL1-, BirA-	replicate 1	Propionyl-CoA carboxylase alpha chain, mitochondrial OS=Homo sapiens OX=9606 GN=PCCA PE=1 SV=4	P05165	UniProt_Human_SwissProt_contam_2020205.fasta	80059.3	1	31	47	80	0.00422	0.549	possibly correct	TRUE	02_V1.23815.23815.2	LQVEHPVTEcITGLDLVQEMIR	R	V	0.997	2.46	0.549	2	c10: Carbamidomethyl (+57.02)		1291.17	2580.32	2580.32	2	1.007	1.543	5194.27	104514	264717	354	375	TRUE
(Sample #1)	VL1-, BirA-	replicate 1	Propionyl-CoA carboxylase alpha chain, mitochondrial OS=Homo sapiens OX=9606 GN=PCCA PE=1 SV=4	P05165	UniProt_Human_SwissProt_contam_2020205.fasta	80059.3	1	31	47	80	0.00422	0.549	possibly correct	TRUE	02_V1.20409.20409.3	LQVEHPVTEcITGLDLVQEmIR	R	V	0.997	3.17	0.447	2	c10: Carbamidomethyl (+57.02)	m20: Oxidation (+15.99)	866.111	2595.31	2596.31	3	0.006356	2.448	4641.15	142363	172050	354	375	TRUE
(Sample #1)	VL1-, BirA-	replicate 1	Propionyl-CoA carboxylase alpha chain, mitochondrial OS=Homo sapiens OX=9606 GN=PCCA PE=1 SV=4	P05165	UniProt_Human_SwissProt_contam_2020205.fasta	80059.3	1	31	47	80	0.00422	0.549	possibly correct	TRUE	02_V1.23791.23791.3	LQVEHPVTEcITGLDLVQEMIR	R	V	0.997	4.08	0.563	2	c10: Carbamidomethyl (+57.02)		860.778	2579.31	2580.32	3	0.002954	1.145	5189.63	67979.5	279676	354	375	TRUE
(Sample #1)	VL1-, BirA-	replicate 1	Propionyl-CoA carboxylase alpha chain, mitochondrial OS=Homo sapiens OX=9606 GN=PCCA PE=1 SV=4	P05165	UniProt_Human_SwissProt_contam_2020205.fasta	80059.3	1	31	47	80	0.00422	0.549	possibly correct	TRUE	02_V1.13757.13757.3	LSQYQEPLHLPGVR	R	V	0.995	2.54	0.384	2			546.298	1635.87	1636.88	3	-0.001599	-0.9769	3707.97	139599	81110	417	430	TRUE
(Sample #1)	VL1-, BirA-	replicate 1	Propionyl-CoA carboxylase alpha chain, mitochondrial OS=Homo sapiens OX=9606 GN=PCCA PE=1 SV=4	P05165	UniProt_Human_SwissProt_contam_2020205.fasta	80059.3	1	31	47	80	0.00422	0.549	possibly correct	TRUE	02_V1.13521.13521.2	LSQYQEPLHLPGVR	R	V	0.997	3.52	0.543	2			818.944	1635.87	1636.88	2	2.6e-05	0.01588	3675.61	917222	1353500	417	430	TRUE
(Sample #1)	VL1-, BirA-	replicate 1	Propionyl-CoA carboxylase alpha chain, mitochondrial OS=Homo sapiens OX=9606 GN=PCCA PE=1 SV=4	P05165	UniProt_Human_SwissProt_contam_2020205.fasta	80059.3	1	31	47	80	0.00422	0.549	possibly correct	TRUE	02_V1.13441.13441.3	LSQYQEPLHLPGVR	R	V	0.997	3.36	0.561	2			546.299	1635.87	1636.88	3	0.000858	0.5242	3664.77	570238	413548	417	430	TRUE
(Sample #1)	VL1-, BirA-	replicate 1	Propionyl-CoA carboxylase alpha chain, mitochondrial OS=Homo sapiens OX=9606 GN=PCCA PE=1 SV=4	P05165	UniProt_Human_SwissProt_contam_2020205.fasta	80059.3	1	31	47	80	0.00422	0.549	possibly correct	TRUE	02_V1.13598.13598.3	LSQYQEPLHLPGVR	R	V	0.997	3.92	0.535	2			546.299	1635.87	1636.88	3	0.000797	0.4869	3686.13	4996280	3320160	417	430	TRUE
(Sample #1)	VL1-, BirA-	replicate 1	Propionyl-CoA carboxylase alpha chain, mitochondrial OS=Homo sapiens OX=9606 GN=PCCA PE=1 SV=4	P05165	UniProt_Human_SwissProt_contam_2020205.fasta	80059.3	1	31	47	80	0.00422	0.549	possibly correct	TRUE	02_V1.8515.8515.2	LSSQEAASSFGDDR	R	L	0.964	1.66	0.371	2			735.33	1468.65	1469.65	2	0.002978	2.026	2936.47	157919	107136	244	257	TRUE
(Sample #1)	VL1-, BirA-	replicate 1	Propionyl-CoA carboxylase alpha chain, mitochondrial OS=Homo sapiens OX=9606 GN=PCCA PE=1 SV=4	P05165	UniProt_Human_SwissProt_contam_2020205.fasta	80059.3	1	31	47	80	0.00422	0.549	possibly correct	TRUE	02_V1.8252.8252.2	LSSQEAASSFGDDR	R	L	0.997	3.21	0.489	2			735.329	1468.64	1469.65	2	0.000649	0.4416	2894.51	243916	376344	244	257	TRUE
(Sample #1)	VL1-, BirA-	replicate 1	Propionyl-CoA carboxylase alpha chain, mitochondrial OS=Homo sapiens OX=9606 GN=PCCA PE=1 SV=4	P05165	UniProt_Human_SwissProt_contam_2020205.fasta	80059.3	1	31	47	80	0.00422	0.549	possibly correct	TRUE	02_V1.8383.8383.2	LSSQEAASSFGDDR	R	L	0.997	3.89	0.561	2			735.329	1468.64	1469.65	2	0.0001	0.06804	2915.21	461726	365192	244	257	TRUE
(Sample #1)	VL1-, BirA-	replicate 1	Propionyl-CoA carboxylase alpha chain, mitochondrial OS=Homo sapiens OX=9606 GN=PCCA PE=1 SV=4	P05165	UniProt_Human_SwissProt_contam_2020205.fasta	80059.3	1	31	47	80	0.00422	0.549	possibly correct	TRUE	02_V1.15005.15005.2	mADALDNYVIR	R	G	0.995	2.89	0.398	2		m1: Oxidation (+15.99)	648.814	1295.61	1296.63	2	-0.004637	-3.576	3882.06	318721	445011	466	476	TRUE
(Sample #1)	VL1-, BirA-	replicate 1	Propionyl-CoA carboxylase alpha chain, mitochondrial OS=Homo sapiens OX=9606 GN=PCCA PE=1 SV=4	P05165	UniProt_Human_SwissProt_contam_2020205.fasta	80059.3	1	31	47	80	0.00422	0.549	possibly correct	TRUE	02_V1.15515.15515.2	mADALDNYVIR	R	G	0.996	2.49	0.443	2		m1: Oxidation (+15.99)	648.816	1295.62	1296.63	2	-0.001237	-0.954	3955.68	101644	150168	466	476	TRUE
(Sample #1)	VL1-, BirA-	replicate 1	Propionyl-CoA carboxylase alpha chain, mitochondrial OS=Homo sapiens OX=9606 GN=PCCA PE=1 SV=4	P05165	UniProt_Human_SwissProt_contam_2020205.fasta	80059.3	1	31	47	80	0.00422	0.549	possibly correct	TRUE	02_V1.16430.16430.2	mADALDNYVIR	R	G	0.997	2.85	0.481	2		m1: Oxidation (+15.99)	648.816	1295.62	1296.63	2	-0.000473	-0.3648	4082.4	99006.5	165182	466	476	TRUE
(Sample #1)	VL1-, BirA-	replicate 1	Propionyl-CoA carboxylase alpha chain, mitochondrial OS=Homo sapiens OX=9606 GN=PCCA PE=1 SV=4	P05165	UniProt_Human_SwissProt_contam_2020205.fasta	80059.3	1	31	47	80	0.00422	0.549	possibly correct	TRUE	02_V1.15192.15192.2	mADALDNYVIR	R	G	0.997	2.96	0.447	2		m1: Oxidation (+15.99)	648.817	1295.62	1296.63	2	0.000855	0.6594	3908.94	220479	297112	466	476	TRUE
(Sample #1)	VL1-, BirA-	replicate 1	Propionyl-CoA carboxylase alpha chain, mitochondrial OS=Homo sapiens OX=9606 GN=PCCA PE=1 SV=4	P05165	UniProt_Human_SwissProt_contam_2020205.fasta	80059.3	1	31	47	80	0.00422	0.549	possibly correct	TRUE	02_V1.14365.14365.2	mADALDNYVIR	R	G	0.997	2.97	0.465	2		m1: Oxidation (+15.99)	648.816	1295.62	1296.63	2	-0.000526	-0.4057	3792.86	179924	305681	466	476	TRUE
(Sample #1)	VL1-, BirA-	replicate 1	Propionyl-CoA carboxylase alpha chain, mitochondrial OS=Homo sapiens OX=9606 GN=PCCA PE=1 SV=4	P05165	UniProt_Human_SwissProt_contam_2020205.fasta	80059.3	1	31	47	80	0.00422	0.549	possibly correct	TRUE	02_V1.16386.16386.2	MADALDNYVIR	R	G	0.997	3.52	0.461	2			640.819	1279.62	1280.63	2	-0.000132	-0.1031	4076.15	226976	385824	466	476	TRUE
(Sample #1)	VL1-, BirA-	replicate 1	Propionyl-CoA carboxylase alpha chain, mitochondrial OS=Homo sapiens OX=9606 GN=PCCA PE=1 SV=4	P05165	UniProt_Human_SwissProt_contam_2020205.fasta	80059.3	1	31	47	80	0.00422	0.549	possibly correct	TRUE	02_V1.16534.16534.2	MADALDNYVIR	R	G	0.997	3.43	0.493	2			640.819	1279.62	1280.63	2	0.000719	0.5614	4096.78	354307	462108	466	476	TRUE
(Sample #1)	VL1-, BirA-	replicate 1	Propionyl-CoA carboxylase alpha chain, mitochondrial OS=Homo sapiens OX=9606 GN=PCCA PE=1 SV=4	P05165	UniProt_Human_SwissProt_contam_2020205.fasta	80059.3	1	31	47	80	0.00422	0.549	possibly correct	TRUE	02_V1.8517.8517.2	mADEAVcVGPAPTSK	K	S	0.989	2.09	0.398	2	c7: Carbamidomethyl (+57.02)	m1: Oxidation (+15.99)	774.855	1547.69	1548.7	2	-0.001353	-0.8738	2936.88	65110.8	86533	105	119	TRUE
(Sample #1)	VL1-, BirA-	replicate 1	Propionyl-CoA carboxylase alpha chain, mitochondrial OS=Homo sapiens OX=9606 GN=PCCA PE=1 SV=4	P05165	UniProt_Human_SwissProt_contam_2020205.fasta	80059.3	1	31	47	80	0.00422	0.549	possibly correct	TRUE	02_V1.8801.8801.2	mADEAVcVGPAPTSK	K	S	0.993	2.01	0.482	2	c7: Carbamidomethyl (+57.02)	m1: Oxidation (+15.99)	774.854	1547.69	1548.7	2	-0.001786	-1.153	2982.98	81869.3	67939	105	119	TRUE
(Sample #1)	VL1-, BirA-	replicate 1	Propionyl-CoA carboxylase alpha chain, mitochondrial OS=Homo sapiens OX=9606 GN=PCCA PE=1 SV=4	P05165	UniProt_Human_SwissProt_contam_2020205.fasta	80059.3	1	31	47	80	0.00422	0.549	possibly correct	TRUE	02_V1.8386.8386.2	mADEAVcVGPAPTSK	K	S	0.995	1.99	0.5	2	c7: Carbamidomethyl (+57.02)	m1: Oxidation (+15.99)	774.854	1547.69	1548.7	2	-0.001704	-1.1	2915.6	83624.9	78144	105	119	TRUE
(Sample #1)	VL1-, BirA-	replicate 1	Propionyl-CoA carboxylase alpha chain, mitochondrial OS=Homo sapiens OX=9606 GN=PCCA PE=1 SV=4	P05165	UniProt_Human_SwissProt_contam_2020205.fasta	80059.3	1	31	47	80	0.00422	0.549	possibly correct	TRUE	02_V1.9316.9316.2	mADEAVcVGPAPTSK	K	S	0.997	2.38	0.553	2	c7: Carbamidomethyl (+57.02)	m1: Oxidation (+15.99)	774.856	1547.7	1548.7	2	0.001498	0.9671	3065.02	119030	93983	105	119	TRUE
(Sample #1)	VL1-, BirA-	replicate 1	Propionyl-CoA carboxylase alpha chain, mitochondrial OS=Homo sapiens OX=9606 GN=PCCA PE=1 SV=4	P05165	UniProt_Human_SwissProt_contam_2020205.fasta	80059.3	1	31	47	80	0.00422	0.549	possibly correct	TRUE	02_V1.9262.9262.2	MADEAVcVGPAPTSK	K	S	0.997	3.67	0.416	2	c7: Carbamidomethyl (+57.02)		766.858	1531.7	1532.71	2	-0.0006713	-0.438	3056.33	160562	306233	105	119	TRUE
(Sample #1)	VL1-, BirA-	replicate 1	Propionyl-CoA carboxylase alpha chain, mitochondrial OS=Homo sapiens OX=9606 GN=PCCA PE=1 SV=4	P05165	UniProt_Human_SwissProt_contam_2020205.fasta	80059.3	1	31	47	80	0.00422	0.549	possibly correct	TRUE	02_V1.8117.8117.2	mADEAVcVGPAPTSK	K	S	0.997	2.69	0.55	2	c7: Carbamidomethyl (+57.02)	m1: Oxidation (+15.99)	774.856	1547.7	1548.7	2	0.0007967	0.5144	2872.16	105150	99077	105	119	TRUE
(Sample #1)	VL1-, BirA-	replicate 1	Propionyl-CoA carboxylase alpha chain, mitochondrial OS=Homo sapiens OX=9606 GN=PCCA PE=1 SV=4	P05165	UniProt_Human_SwissProt_contam_2020205.fasta	80059.3	1	31	47	80	0.00422	0.549	possibly correct	TRUE	02_V1.7782.7782.2	mADEAVcVGPAPTSK	K	S	0.997	3.35	0.478	2	c7: Carbamidomethyl (+57.02)	m1: Oxidation (+15.99)	774.855	1547.7	1548.7	2	-0.0003023	-0.1952	2821.52	272165	156573	105	119	TRUE
(Sample #1)	VL1-, BirA-	replicate 1	Propionyl-CoA carboxylase alpha chain, mitochondrial OS=Homo sapiens OX=9606 GN=PCCA PE=1 SV=4	P05165	UniProt_Human_SwissProt_contam_2020205.fasta	80059.3	1	31	47	80	0.00422	0.549	possibly correct	TRUE	02_V1.8244.8244.2	mADEAVcVGPAPTSK	K	S	0.997	4.1	0.575	2	c7: Carbamidomethyl (+57.02)	m1: Oxidation (+15.99)	774.855	1547.7	1548.7	2	-0.0003283	-0.212	2893.18	459292	371889	105	119	TRUE
(Sample #1)	VL1-, BirA-	replicate 1	Propionyl-CoA carboxylase alpha chain, mitochondrial OS=Homo sapiens OX=9606 GN=PCCA PE=1 SV=4	P05165	UniProt_Human_SwissProt_contam_2020205.fasta	80059.3	1	31	47	80	0.00422	0.549	possibly correct	TRUE	02_V1.19997.19997.3	MPVIKPDIANWELSVK	R	L	0.997	2.72	0.382	2			614.007	1839	1840	3	0.001114	0.6054	4581.21	92135.7	198551	549	564	TRUE
(Sample #1)	VL1-, BirA-	replicate 1	Propionyl-CoA carboxylase alpha chain, mitochondrial OS=Homo sapiens OX=9606 GN=PCCA PE=1 SV=4	P05165	UniProt_Human_SwissProt_contam_2020205.fasta	80059.3	1	31	47	80	0.00422	0.549	possibly correct	TRUE	02_V1.20044.20044.2	MPVIKPDIANWELSVK	R	L	0.997	3.16	0.391	2			920.506	1839	1840	2	0.000299	0.1625	4587.94	396205	781691	549	564	TRUE
(Sample #1)	VL1-, BirA-	replicate 1	Propionyl-CoA carboxylase alpha chain, mitochondrial OS=Homo sapiens OX=9606 GN=PCCA PE=1 SV=4	P05165	UniProt_Human_SwissProt_contam_2020205.fasta	80059.3	1	31	47	80	0.00422	0.549	possibly correct	TRUE	02_V1.17806.17806.3	mPVIKPDIANWELSVK	R	L	0.997	3.17	0.419	2		m1: Oxidation (+15.99)	619.338	1854.99	1856	3	0.000898	0.4838	4272.44	188444	169016	549	564	TRUE
(Sample #1)	VL1-, BirA-	replicate 1	Propionyl-CoA carboxylase alpha chain, mitochondrial OS=Homo sapiens OX=9606 GN=PCCA PE=1 SV=4	P05165	UniProt_Human_SwissProt_contam_2020205.fasta	80059.3	1	31	47	80	0.00422	0.549	possibly correct	TRUE	02_V1.20694.20694.2	NFYFLEMNTR	K	L	0.996	2.27	0.401	2			667.814	1333.61	1334.62	2	0.001	0.7493	4684.52	276952	713105	344	353	TRUE
(Sample #1)	VL1-, BirA-	replicate 1	Propionyl-CoA carboxylase alpha chain, mitochondrial OS=Homo sapiens OX=9606 GN=PCCA PE=1 SV=4	P05165	UniProt_Human_SwissProt_contam_2020205.fasta	80059.3	1	31	47	80	0.00422	0.549	possibly correct	TRUE	02_V1.8567.8567.2	NLGSVGYDPNEK	R	T	0.99	2.55	0.326	2			646.81	1291.61	1292.61	2	0.001367	1.058	2945.17	131244	179832	50	61	TRUE
(Sample #1)	VL1-, BirA-	replicate 1	Propionyl-CoA carboxylase alpha chain, mitochondrial OS=Homo sapiens OX=9606 GN=PCCA PE=1 SV=4	P05165	UniProt_Human_SwissProt_contam_2020205.fasta	80059.3	1	31	47	80	0.00422	0.549	possibly correct	TRUE	02_V1.15762.15762.2	SFGLPSIGR	K	L	0.997	1.79	0.483	2			467.261	932.508	933.515	2	4.7e-05	0.05035	3990.28	7259960	8015240	408	416	TRUE
(Sample #1)	VL1-, BirA-	replicate 1	Propionyl-CoA carboxylase alpha chain, mitochondrial OS=Homo sapiens OX=9606 GN=PCCA PE=1 SV=4	P05165	UniProt_Human_SwissProt_contam_2020205.fasta	80059.3	1	31	47	80	0.00422	0.549	possibly correct	TRUE	02_V1.20996.20996.2	SVHcQAGDTVGEGDLLVELE	K	-	0.997	4.5	0.489	2	c4: Carbamidomethyl (+57.02)		1064.5	2126.98	2127.99	2	-0.001873	-0.8803	4732.06	406191	628209	709	728	TRUE
(Sample #1)	VL1-, BirA-	replicate 1	Propionyl-CoA carboxylase alpha chain, mitochondrial OS=Homo sapiens OX=9606 GN=PCCA PE=1 SV=4	P05165	UniProt_Human_SwissProt_contam_2020205.fasta	80059.3	1	31	47	80	0.00422	0.549	possibly correct	TRUE	02_V1.24222.24222.2	SYLNMDAIMEAIK	K	K	0.997	3.4	0.508	2			749.868	1497.72	1498.73	2	-0.000228	-0.1521	5263.82	321052	788266	120	132	TRUE
(Sample #1)	VL1-, BirA-	replicate 1	Propionyl-CoA carboxylase alpha chain, mitochondrial OS=Homo sapiens OX=9606 GN=PCCA PE=1 SV=4	P05165	UniProt_Human_SwissProt_contam_2020205.fasta	80059.3	1	31	47	80	0.00422	0.549	possibly correct	TRUE	02_V1.21892.21892.2	SYLNMDAIMEAIKK	K	T	0.994	2.22	0.498	2			814.418	1626.82	1626.82	2	1.006	2.242	4865.28	81302.6	82154	120	133	TRUE
(Sample #1)	VL1-, BirA-	replicate 1	Propionyl-CoA carboxylase alpha chain, mitochondrial OS=Homo sapiens OX=9606 GN=PCCA PE=1 SV=4	P05165	UniProt_Human_SwissProt_contam_2020205.fasta	80059.3	1	31	47	80	0.00422	0.549	possibly correct	TRUE	02_V1.21743.21743.3	SYLNMDAIMEAIKK	K	T	0.997	2.47	0.393	2			543.28	1626.82	1626.82	3	1.004	0.6588	4844.37	73409.2	186409	120	133	TRUE
(Sample #1)	VL1-, BirA-	replicate 1	Propionyl-CoA carboxylase alpha chain, mitochondrial OS=Homo sapiens OX=9606 GN=PCCA PE=1 SV=4	P05165	UniProt_Human_SwissProt_contam_2020205.fasta	80059.3	1	31	47	80	0.00422	0.549	possibly correct	TRUE	02_V1.21737.21737.2	SYLNMDAIMEAIKK	K	T	0.997	2.74	0.539	2			813.914	1625.81	1626.82	2	-0.00192	-1.18	4843.58	88206.6	102707	120	133	TRUE
(Sample #1)	VL1-, BirA-	replicate 1	Propionyl-CoA carboxylase alpha chain, mitochondrial OS=Homo sapiens OX=9606 GN=PCCA PE=1 SV=4	P05165	UniProt_Human_SwissProt_contam_2020205.fasta	80059.3	1	31	47	80	0.00422	0.549	possibly correct	TRUE	02_V1.6533.6533.4	TVAIHSDVDASSVHVK	K	M	0.956	2.27	0.221	2			416.971	1663.85	1664.86	4	0.000232	0.1394	2624.21	563338	1258080	89	104	TRUE
(Sample #1)	VL1-, BirA-	replicate 1	Propionyl-CoA carboxylase alpha chain, mitochondrial OS=Homo sapiens OX=9606 GN=PCCA PE=1 SV=4	P05165	UniProt_Human_SwissProt_contam_2020205.fasta	80059.3	1	31	47	80	0.00422	0.549	possibly correct	TRUE	02_V1.6511.6511.3	TVAIHSDVDASSVHVK	K	M	0.997	2.66	0.508	2			555.625	1663.85	1664.86	3	0.001401	0.8415	2620.97	126846	131736	89	104	TRUE
(Sample #1)	VL1-, BirA-	replicate 1	Propionyl-CoA carboxylase alpha chain, mitochondrial OS=Homo sapiens OX=9606 GN=PCCA PE=1 SV=4	P05165	UniProt_Human_SwissProt_contam_2020205.fasta	80059.3	1	31	47	80	0.00422	0.549	possibly correct	TRUE	02_V1.6536.6536.2	TVAIHSDVDASSVHVK	K	M	0.997	2.87	0.567	2			832.934	1663.85	1664.86	2	0.000828	0.4973	2624.6	110455	251570	89	104	TRUE
(Sample #1)	VL1-, BirA-	replicate 1	Propionyl-CoA carboxylase alpha chain, mitochondrial OS=Homo sapiens OX=9606 GN=PCCA PE=1 SV=4	P05165	UniProt_Human_SwissProt_contam_2020205.fasta	80059.3	1	31	47	80	0.00422	0.549	possibly correct	TRUE	02_V1.22988.22988.2	VDSGIQPGSDISIYYDPMISK	R	L	0.997	3.28	0.412	2			1143.06	2284.1	2285.1	2	0.002576	1.127	5058.23	115819	276701	431	451	TRUE
(Sample #1)	VL1-, BirA-	replicate 1	Propionyl-CoA carboxylase alpha chain, mitochondrial OS=Homo sapiens OX=9606 GN=PCCA PE=1 SV=4	P05165	UniProt_Human_SwissProt_contam_2020205.fasta	80059.3	1	31	47	80	0.00422	0.549	possibly correct	TRUE	02_V1.15183.15183.3	VHTVVASNNGSVFSVEVDGSK	K	L	0.994	3.16	0.427	2			711.687	2132.04	2132.06	3	0.9858	-7.923	3907.43	166727	136563	569	589	TRUE
(Sample #1)	VL1-, BirA-	replicate 1	Propionyl-CoA carboxylase alpha chain, mitochondrial OS=Homo sapiens OX=9606 GN=PCCA PE=1 SV=4	P05165	UniProt_Human_SwissProt_contam_2020205.fasta	80059.3	1	31	47	80	0.00422	0.549	possibly correct	TRUE	02_V1.15629.15629.3	VHTVVASNNGSVFSVEVDGSK	K	L	0.994	2.9	0.448	2			711.687	2132.04	2132.06	3	0.9859	-7.889	3971.78	165599	124135	569	589	TRUE
(Sample #1)	VL1-, BirA-	replicate 1	Propionyl-CoA carboxylase alpha chain, mitochondrial OS=Homo sapiens OX=9606 GN=PCCA PE=1 SV=4	P05165	UniProt_Human_SwissProt_contam_2020205.fasta	80059.3	1	31	47	80	0.00422	0.549	possibly correct	TRUE	02_V1.12674.12674.3	VHTVVASNNGSVFSVEVDGSK	K	L	0.997	2.94	0.415	2			711.692	2132.06	2132.06	3	1.001	-0.9975	3558.19	85457.6	84791	569	589	TRUE
(Sample #1)	VL1-, BirA-	replicate 1	Propionyl-CoA carboxylase alpha chain, mitochondrial OS=Homo sapiens OX=9606 GN=PCCA PE=1 SV=4	P05165	UniProt_Human_SwissProt_contam_2020205.fasta	80059.3	1	31	47	80	0.00422	0.549	possibly correct	TRUE	02_V1.15327.15327.3	VHTVVASNNGSVFSVEVDGSK	K	L	0.997	3.6	0.488	2			711.687	2132.04	2132.06	3	0.9834	-9.046	3928.9	306977	283468	569	589	TRUE
(Sample #1)	VL1-, BirA-	replicate 1	Propionyl-CoA carboxylase alpha chain, mitochondrial OS=Homo sapiens OX=9606 GN=PCCA PE=1 SV=4	P05165	UniProt_Human_SwissProt_contam_2020205.fasta	80059.3	1	31	47	80	0.00422	0.549	possibly correct	TRUE	02_V1.7125.7125.2	VTEDTSSVLR	K	S	0.993	1.94	0.381	2			553.789	1105.56	1106.57	2	0.000975	0.8811	2717.26	432706	222103	654	663	TRUE
(Sample #1)	VL1-, BirA-	replicate 1	Propionyl-CoA carboxylase alpha chain, mitochondrial OS=Homo sapiens OX=9606 GN=PCCA PE=1 SV=4	P05165	UniProt_Human_SwissProt_contam_2020205.fasta	80059.3	1	31	47	80	0.00422	0.549	possibly correct	TRUE	02_V1.19725.19725.2	VVEEAPSIFLDAETR	K	R	0.997	3.57	0.344	2			838.431	1674.85	1675.85	2	0.000359	0.2142	4541.74	262781	713702	299	313	TRUE
(Sample #1)	VL1-, BirA-	replicate 1	Propionyl-CoA carboxylase alpha chain, mitochondrial OS=Homo sapiens OX=9606 GN=PCCA PE=1 SV=4	P05165	UniProt_Human_SwissProt_contam_2020205.fasta	80059.3	1	31	47	80	0.00422	0.549	possibly correct	TRUE	02_V1.19883.19883.2	VVEEAPSIFLDAETR	K	R	0.997	3.68	0.414	2			838.431	1674.85	1675.85	2	0.000713	0.4255	4564.22	546760	691673	299	313	TRUE
(Sample #1)	VL1-, BirA-	replicate 1	Propionyl-CoA carboxylase alpha chain, mitochondrial OS=Homo sapiens OX=9606 GN=PCCA PE=1 SV=4	P05165	UniProt_Human_SwissProt_contam_2020205.fasta	80059.3	1	31	47	80	0.00422	0.549	possibly correct	TRUE	02_V1.19785.19785.3	VVEEAPSIFLDAETR	K	R	0.997	3.56	0.543	2			559.29	1674.85	1675.85	3	0.000543	0.324	4550.28	503229	577414	299	313	TRUE
(Sample #1)	VL1-, BirA-	replicate 1	Propionyl-CoA carboxylase alpha chain, mitochondrial OS=Homo sapiens OX=9606 GN=PCCA PE=1 SV=4	P05165	UniProt_Human_SwissProt_contam_2020205.fasta	80059.3	1	31	47	80	0.00422	0.549	possibly correct	TRUE	02_V1.6278.6278.2	VYAEDPYK	R	S	0.99	1.69	0.384	2			492.737	983.46	984.467	2	-2.6e-05	-0.02641	2578.5	388991	507478	400	407	TRUE
(Sample #1)	VL1-, BirA-	replicate 1	Propionyl-CoA carboxylase alpha chain, mitochondrial OS=Homo sapiens OX=9606 GN=PCCA PE=1 SV=4	P05165	UniProt_Human_SwissProt_contam_2020205.fasta	80059.3	1	31	47	80	0.00422	0.549	possibly correct	TRUE	02_V1.16869.16869.2	YSSAGTVEFLVDSK	K	K	0.997	3.45	0.62	2			751.873	1501.73	1502.74	2	0.001723	1.147	4142.64	706805	954585	329	342	TRUE
(Sample #1)	VL1-, BirA-	replicate 1	Propionyl-CoA carboxylase alpha chain, mitochondrial OS=Homo sapiens OX=9606 GN=PCCA PE=1 SV=4	P05165	UniProt_Human_SwissProt_contam_2020205.fasta	80059.3	1	31	47	80	0.00422	0.549	possibly correct	TRUE	02_V1.17081.17081.2	YSSAGTVEFLVDSK	K	K	0.997	3.42	0.645	2			751.874	1501.73	1502.74	2	0.002778	1.849	4172.42	456601	378618	329	342	TRUE
(Sample #1)	VL1-, BirA-	replicate 1	ADP/ATP translocase 2 OS=Homo sapiens OX=9606 GN=SLC25A5 PE=1 SV=7	P05141	UniProt_Human_SwissProt_contam_2020205.fasta	32853.5	1	8	8	8	0.000422	0.362	possibly correct	TRUE	02_V1.14935.14935.2	AAYFGIYDTAK	R	G	0.997	2.32	0.507	2			610.304	1218.59	1219.6	2	0.000659	0.5403	3871.99	1100260	1622180	189	199	TRUE
(Sample #1)	VL1-, BirA-	replicate 1	ADP/ATP translocase 2 OS=Homo sapiens OX=9606 GN=SLC25A5 PE=1 SV=7	P05141	UniProt_Human_SwissProt_contam_2020205.fasta	32853.5	1	8	8	8	0.000422	0.362	possibly correct	TRUE	02_V1.20136.20136.2	DFLAGGVAAAISK	K	T	0.997	2.59	0.408	2			610.338	1218.66	1219.67	2	-1.3e-05	-0.01066	4601.6	1108400	1448790	11	23	TRUE
(Sample #1)	VL1-, BirA-	replicate 1	ADP/ATP translocase 2 OS=Homo sapiens OX=9606 GN=SLC25A5 PE=1 SV=7	P05141	UniProt_Human_SwissProt_contam_2020205.fasta	32853.5	1	8	8	8	0.000422	0.362	possibly correct	TRUE	02_V1.19943.19943.2	EQGVLSFWR	K	G	0.995	2.16	0.347	2			561.291	1120.57	1121.57	2	0.000488	0.4351	4572.71	987198	688172	64	72	TRUE
(Sample #1)	VL1-, BirA-	replicate 1	ADP/ATP translocase 2 OS=Homo sapiens OX=9606 GN=SLC25A5 PE=1 SV=7	P05141	UniProt_Human_SwissProt_contam_2020205.fasta	32853.5	1	8	8	8	0.000422	0.362	possibly correct	TRUE	02_V1.20019.20019.2	GTDIMYTGTLDcWR	K	K	0.997	3.13	0.515	2	c12: Carbamidomethyl (+57.02)		844.872	1687.73	1688.74	2	-0.003545	-2.099	4584.37	262296	405817	246	259	TRUE
(Sample #1)	VL1-, BirA-	replicate 1	ADP/ATP translocase 2 OS=Homo sapiens OX=9606 GN=SLC25A5 PE=1 SV=7	P05141	UniProt_Human_SwissProt_contam_2020205.fasta	32853.5	1	8	8	8	0.000422	0.362	possibly correct	TRUE	02_V1.6248.6248.2	LLLQVQHASK	K	Q	0.99	2.3	0.295	2			568.843	1135.67	1136.68	2	0.000509	0.4478	2572.92	178332	215288	34	43	TRUE
(Sample #1)	VL1-, BirA-	replicate 1	ADP/ATP translocase 2 OS=Homo sapiens OX=9606 GN=SLC25A5 PE=1 SV=7	P05141	UniProt_Human_SwissProt_contam_2020205.fasta	32853.5	1	8	8	8	0.000422	0.362	possibly correct	TRUE	02_V1.25857.25857.3	NTHIVISWMIAQTVTAVAGLTSYPFDTVR	K	R	0.997	4.32	0.605	2			1064.56	3190.65	3191.66	3	-0.001103	-0.3456	5693.14	72916.8	152539	207	235	TRUE
(Sample #1)	VL1-, BirA-	replicate 1	ADP/ATP translocase 2 OS=Homo sapiens OX=9606 GN=SLC25A5 PE=1 SV=7	P05141	UniProt_Human_SwissProt_contam_2020205.fasta	32853.5	1	8	8	8	0.000422	0.362	possibly correct	TRUE	02_V1.8290.8290.2	QIFLGGVDKR	K	T	0.995	2	0.294	2			566.827	1131.64	1132.65	2	-0.000235	-0.2075	2900.51	452597	770638	97	106	TRUE
(Sample #1)	VL1-, BirA-	replicate 1	ADP/ATP translocase 2 OS=Homo sapiens OX=9606 GN=SLC25A5 PE=1 SV=7	P05141	UniProt_Human_SwissProt_contam_2020205.fasta	32853.5	1	8	8	8	0.000422	0.362	possibly correct	TRUE	02_V1.22703.22703.2	YFPTQALNFAFK	R	D	0.99	2.16	0.324	2			723.875	1445.74	1446.74	2	0.000821	0.5675	5002.12	318446	479757	81	92	TRUE
(Sample #1)	VL1-, BirA-	replicate 1	DNA-dependent protein kinase catalytic subunit OS=Homo sapiens OX=9606 GN=PRKDC PE=1 SV=3	P78527	UniProt_Human_SwissProt_contam_2020205.fasta	469096	1	30	30	30	0.00158	0.0896	possibly correct	TRUE	02_V1.22613.22613.2	AALSALESFLK	K	Q	0.997	2.12	0.475	2			575.33	1148.64	1149.65	2	0.000557	0.4845	4987.8	230937	118858	311	321	TRUE
(Sample #1)	VL1-, BirA-	replicate 1	DNA-dependent protein kinase catalytic subunit OS=Homo sapiens OX=9606 GN=PRKDC PE=1 SV=3	P78527	UniProt_Human_SwissProt_contam_2020205.fasta	469096	1	30	30	30	0.00158	0.0896	possibly correct	TRUE	02_V1.22124.22124.3	DPTVHDDVLELEMDELNR	R	H	0.997	3.17	0.401	2			714.002	2138.98	2139.99	3	0.003609	1.686	4907.89	60891	75904	2073	2090	TRUE
(Sample #1)	VL1-, BirA-	replicate 1	DNA-dependent protein kinase catalytic subunit OS=Homo sapiens OX=9606 GN=PRKDC PE=1 SV=3	P78527	UniProt_Human_SwissProt_contam_2020205.fasta	469096	1	30	30	30	0.00158	0.0896	possibly correct	TRUE	02_V1.16137.16137.2	DQNILLGTTYR	R	I	0.988	2.6	0.313	2			647.344	1292.67	1293.68	2	-4.4e-05	-0.03401	4041.93	90814.3	229800	3325	3335	TRUE
(Sample #1)	VL1-, BirA-	replicate 1	DNA-dependent protein kinase catalytic subunit OS=Homo sapiens OX=9606 GN=PRKDC PE=1 SV=3	P78527	UniProt_Human_SwissProt_contam_2020205.fasta	469096	1	30	30	30	0.00158	0.0896	possibly correct	TRUE	02_V1.19788.19788.3	ELLNPVVEFVSHPSTTcR	R	E	0.997	3.06	0.349	2	c17: Carbamidomethyl (+57.02)		695.687	2084.04	2085.04	3	0.002832	1.358	4550.67	276281	547772	2453	2470	TRUE
(Sample #1)	VL1-, BirA-	replicate 1	DNA-dependent protein kinase catalytic subunit OS=Homo sapiens OX=9606 GN=PRKDC PE=1 SV=3	P78527	UniProt_Human_SwissProt_contam_2020205.fasta	469096	1	30	30	30	0.00158	0.0896	possibly correct	TRUE	02_V1.12224.12224.2	GIFTSEIGTK	R	Q	0.997	2.23	0.438	2			526.785	1051.56	1052.56	2	0.000577	0.5482	3493.25	229550	283367	2941	2950	TRUE
(Sample #1)	VL1-, BirA-	replicate 1	DNA-dependent protein kinase catalytic subunit OS=Homo sapiens OX=9606 GN=PRKDC PE=1 SV=3	P78527	UniProt_Human_SwissProt_contam_2020205.fasta	469096	1	30	30	30	0.00158	0.0896	possibly correct	TRUE	02_V1.20156.20156.2	GLSSLLcNFTK	K	S	0.988	2.03	0.38	2	c7: Carbamidomethyl (+57.02)		620.325	1238.63	1239.64	2	0.001762	1.421	4604.61	109699	127419	226	236	TRUE
(Sample #1)	VL1-, BirA-	replicate 1	DNA-dependent protein kinase catalytic subunit OS=Homo sapiens OX=9606 GN=PRKDC PE=1 SV=3	P78527	UniProt_Human_SwissProt_contam_2020205.fasta	469096	1	30	30	30	0.00158	0.0896	possibly correct	TRUE	02_V1.10260.10260.2	HGDLPDIQIK	R	H	0.997	2.38	0.416	2			568.309	1134.6	1135.61	2	0.000104	0.09158	3204.56	95458.1	251343	2777	2786	TRUE
(Sample #1)	VL1-, BirA-	replicate 1	DNA-dependent protein kinase catalytic subunit OS=Homo sapiens OX=9606 GN=PRKDC PE=1 SV=3	P78527	UniProt_Human_SwissProt_contam_2020205.fasta	469096	1	30	30	30	0.00158	0.0896	possibly correct	TRUE	02_V1.12721.12721.3	HSSLITPLQAVAQR	K	D	0.978	2.29	0.254	2			507.958	1520.85	1520.85	3	1.005	1.296	3564.68	132240	218090	2787	2800	TRUE
(Sample #1)	VL1-, BirA-	replicate 1	DNA-dependent protein kinase catalytic subunit OS=Homo sapiens OX=9606 GN=PRKDC PE=1 SV=3	P78527	UniProt_Human_SwissProt_contam_2020205.fasta	469096	1	30	30	30	0.00158	0.0896	possibly correct	TRUE	02_V1.10715.10715.3	INQVFHGScITEGNELTK	K	T	0.99	2.83	0.261	2	c9: Carbamidomethyl (+57.02)		683.003	2045.99	2046.99	3	0.002439	1.191	3271.57	196829	265443	1896	1913	TRUE
(Sample #1)	VL1-, BirA-	replicate 1	DNA-dependent protein kinase catalytic subunit OS=Homo sapiens OX=9606 GN=PRKDC PE=1 SV=3	P78527	UniProt_Human_SwissProt_contam_2020205.fasta	469096	1	30	30	30	0.00158	0.0896	possibly correct	TRUE	02_V1.5656.5656.2	LAAVVSAcK	R	Q	0.967	2.08	0.303	2	c8: Carbamidomethyl (+57.02)		459.758	917.502	918.508	2	0.001794	1.953	2478.57	286837	743799	1448	1456	TRUE
(Sample #1)	VL1-, BirA-	replicate 1	DNA-dependent protein kinase catalytic subunit OS=Homo sapiens OX=9606 GN=PRKDC PE=1 SV=3	P78527	UniProt_Human_SwissProt_contam_2020205.fasta	469096	1	30	30	30	0.00158	0.0896	possibly correct	TRUE	02_V1.17724.17724.3	LAGANPAVITcDELLLGHEK	K	A	0.997	3.35	0.397	2	c11: Carbamidomethyl (+57.02)		707.705	2120.09	2121.1	3	9.07e-05	0.04276	4261.09	230305	300330	4051	4070	TRUE
(Sample #1)	VL1-, BirA-	replicate 1	DNA-dependent protein kinase catalytic subunit OS=Homo sapiens OX=9606 GN=PRKDC PE=1 SV=3	P78527	UniProt_Human_SwissProt_contam_2020205.fasta	469096	1	30	30	30	0.00158	0.0896	possibly correct	TRUE	02_V1.11379.11379.2	LATTILQHWK	K	K	0.969	1.64	0.349	2			605.851	1209.69	1210.69	2	-0.000205	-0.1693	3370.05	122414	125108	1618	1627	TRUE
(Sample #1)	VL1-, BirA-	replicate 1	DNA-dependent protein kinase catalytic subunit OS=Homo sapiens OX=9606 GN=PRKDC PE=1 SV=3	P78527	UniProt_Human_SwissProt_contam_2020205.fasta	469096	1	30	30	30	0.00158	0.0896	possibly correct	TRUE	02_V1.15488.15488.2	LLEEALLR	R	L	0.967	1.75	0.277	2			478.792	955.57	956.578	2	-3.9e-05	-0.04077	3952.03	224617	303055	2892	2899	TRUE
(Sample #1)	VL1-, BirA-	replicate 1	DNA-dependent protein kinase catalytic subunit OS=Homo sapiens OX=9606 GN=PRKDC PE=1 SV=3	P78527	UniProt_Human_SwissProt_contam_2020205.fasta	469096	1	30	30	30	0.00158	0.0896	possibly correct	TRUE	02_V1.11301.11301.2	LLPAELPAK	R	R	0.988	1.7	0.392	2			476.297	950.58	951.588	2	-5.1e-05	-0.05359	3358.62	232204	614020	2900	2908	TRUE
(Sample #1)	VL1-, BirA-	replicate 1	DNA-dependent protein kinase catalytic subunit OS=Homo sapiens OX=9606 GN=PRKDC PE=1 SV=3	P78527	UniProt_Human_SwissProt_contam_2020205.fasta	469096	1	30	30	30	0.00158	0.0896	possibly correct	TRUE	02_V1.11253.11253.2	LNESTFDTQITK	K	K	0.99	2.54	0.315	2			698.851	1395.69	1396.7	2	-0.000429	-0.3072	3351.08	156827	153021	1858	1869	TRUE
(Sample #1)	VL1-, BirA-	replicate 1	DNA-dependent protein kinase catalytic subunit OS=Homo sapiens OX=9606 GN=PRKDC PE=1 SV=3	P78527	UniProt_Human_SwissProt_contam_2020205.fasta	469096	1	30	30	30	0.00158	0.0896	possibly correct	TRUE	02_V1.13347.13347.2	LPVLAGcLK	K	G	0.975	1.73	0.313	2	c7: Carbamidomethyl (+57.02)		485.791	969.568	970.576	2	-0.0002873	-0.296	3650.32	357785	343093	217	225	TRUE
(Sample #1)	VL1-, BirA-	replicate 1	DNA-dependent protein kinase catalytic subunit OS=Homo sapiens OX=9606 GN=PRKDC PE=1 SV=3	P78527	UniProt_Human_SwissProt_contam_2020205.fasta	469096	1	30	30	30	0.00158	0.0896	possibly correct	TRUE	02_V1.24873.24873.2	LSDFNDITNMLLLK	K	M	0.997	2.74	0.429	2			818.934	1635.85	1636.86	2	-0.000804	-0.4912	5403.23	114291	95771	3656	3669	TRUE
(Sample #1)	VL1-, BirA-	replicate 1	DNA-dependent protein kinase catalytic subunit OS=Homo sapiens OX=9606 GN=PRKDC PE=1 SV=3	P78527	UniProt_Human_SwissProt_contam_2020205.fasta	469096	1	30	30	30	0.00158	0.0896	possibly correct	TRUE	02_V1.18802.18802.2	LSFAVPFR	R	E	0.984	1.82	0.289	2			468.769	935.523	936.53	2	0.00042	0.4485	4411.31	139990	227430	892	899	TRUE
(Sample #1)	VL1-, BirA-	replicate 1	DNA-dependent protein kinase catalytic subunit OS=Homo sapiens OX=9606 GN=PRKDC PE=1 SV=3	P78527	UniProt_Human_SwissProt_contam_2020205.fasta	469096	1	30	30	30	0.00158	0.0896	possibly correct	TRUE	02_V1.13269.13269.2	NELEIPGQYDGR	R	G	0.945	2.73	0.21	2			695.833	1389.65	1390.66	2	-0.000663	-0.4768	3639.87	138711	269769	3697	3708	TRUE
(Sample #1)	VL1-, BirA-	replicate 1	DNA-dependent protein kinase catalytic subunit OS=Homo sapiens OX=9606 GN=PRKDC PE=1 SV=3	P78527	UniProt_Human_SwissProt_contam_2020205.fasta	469096	1	30	30	30	0.00158	0.0896	possibly correct	TRUE	02_V1.23898.23898.2	NILEESLcELVAK	K	Q	0.997	3.09	0.365	2	c8: Carbamidomethyl (+57.02)		759.398	1516.78	1517.79	2	0.0002287	0.1507	5208.08	314651	349443	2335	2347	TRUE
(Sample #1)	VL1-, BirA-	replicate 1	DNA-dependent protein kinase catalytic subunit OS=Homo sapiens OX=9606 GN=PRKDC PE=1 SV=3	P78527	UniProt_Human_SwissProt_contam_2020205.fasta	469096	1	30	30	30	0.00158	0.0896	possibly correct	TRUE	02_V1.14689.14689.2	QcLPSLDLScK	R	Q	0.996	2.27	0.403	2	c2: Carbamidomethyl (+57.02), c10: Carbamidomethyl (+57.02)		660.818	1319.62	1320.63	2	-0.0008426	-0.638	3837.81	160082	224611	1498	1508	TRUE
(Sample #1)	VL1-, BirA-	replicate 1	DNA-dependent protein kinase catalytic subunit OS=Homo sapiens OX=9606 GN=PRKDC PE=1 SV=3	P78527	UniProt_Human_SwissProt_contam_2020205.fasta	469096	1	30	30	30	0.00158	0.0896	possibly correct	TRUE	02_V1.9571.9571.2	QDAQVVLYR	K	S	0.97	2.03	0.309	2			546.297	1090.58	1091.58	2	0.001968	1.803	3102.16	90845.5	125809	2765	2773	TRUE
(Sample #1)	VL1-, BirA-	replicate 1	DNA-dependent protein kinase catalytic subunit OS=Homo sapiens OX=9606 GN=PRKDC PE=1 SV=3	P78527	UniProt_Human_SwissProt_contam_2020205.fasta	469096	1	30	30	30	0.00158	0.0896	possibly correct	TRUE	02_V1.11871.11871.2	QITQSALLAEAR	K	S	0.997	2.66	0.4	2			650.864	1299.71	1300.72	2	-0.001322	-1.016	3442.06	109219	239389	2951	2962	TRUE
(Sample #1)	VL1-, BirA-	replicate 1	DNA-dependent protein kinase catalytic subunit OS=Homo sapiens OX=9606 GN=PRKDC PE=1 SV=3	P78527	UniProt_Human_SwissProt_contam_2020205.fasta	469096	1	30	30	30	0.00158	0.0896	possibly correct	TRUE	02_V1.24537.24537.2	QLFSSLFSGILK	K	E	0.997	2.25	0.445	2			670.385	1338.75	1339.76	2	3.2e-05	0.02388	5332.4	74578.2	130569	2807	2818	TRUE
(Sample #1)	VL1-, BirA-	replicate 1	DNA-dependent protein kinase catalytic subunit OS=Homo sapiens OX=9606 GN=PRKDC PE=1 SV=3	P78527	UniProt_Human_SwissProt_contam_2020205.fasta	469096	1	30	30	30	0.00158	0.0896	possibly correct	TRUE	02_V1.14559.14559.2	SLEYcSTASIDSENPPDLNK	K	I	0.995	2.58	0.499	2	c5: Carbamidomethyl (+57.02)		1121.01	2240	2240	2	1.008	2.358	3819.8	86988.4	69505	3010	3029	TRUE
(Sample #1)	VL1-, BirA-	replicate 1	DNA-dependent protein kinase catalytic subunit OS=Homo sapiens OX=9606 GN=PRKDC PE=1 SV=3	P78527	UniProt_Human_SwissProt_contam_2020205.fasta	469096	1	30	30	30	0.00158	0.0896	possibly correct	TRUE	02_V1.6327.6327.2	TETVTSFR	R	K	0.985	1.75	0.326	2			470.741	939.467	940.473	2	0.000339	0.3605	2586.59	106096	157961	3865	3872	TRUE
(Sample #1)	VL1-, BirA-	replicate 1	DNA-dependent protein kinase catalytic subunit OS=Homo sapiens OX=9606 GN=PRKDC PE=1 SV=3	P78527	UniProt_Human_SwissProt_contam_2020205.fasta	469096	1	30	30	30	0.00158	0.0896	possibly correct	TRUE	02_V1.21943.21943.2	TVGALQVLGTEAQSSLLK	R	A	0.997	3.93	0.251	2			908.015	1814.01	1815.02	2	-0.000504	-0.2777	4873.78	120138	185051	1275	1292	TRUE
(Sample #1)	VL1-, BirA-	replicate 1	DNA-dependent protein kinase catalytic subunit OS=Homo sapiens OX=9606 GN=PRKDC PE=1 SV=3	P78527	UniProt_Human_SwissProt_contam_2020205.fasta	469096	1	30	30	30	0.00158	0.0896	possibly correct	TRUE	02_V1.19995.19995.2	TVSLLDENNVSSYLSK	K	N	0.997	3.1	0.409	2			884.952	1767.89	1768.9	2	-0.000483	-0.2731	4580.95	100571	118966	3303	3318	TRUE
(Sample #1)	VL1-, BirA-	replicate 1	DNA-dependent protein kinase catalytic subunit OS=Homo sapiens OX=9606 GN=PRKDC PE=1 SV=3	P78527	UniProt_Human_SwissProt_contam_2020205.fasta	469096	1	30	30	30	0.00158	0.0896	possibly correct	TRUE	02_V1.15536.15536.2	VcLDIIYK	K	M	0.947	1.98	0.269	2	c2: Carbamidomethyl (+57.02)		512.281	1022.55	1023.55	2	0.001064	1.039	3958.62	229429	205588	2434	2441	TRUE
(Sample #1)	VL1-, BirA-	replicate 1	DNA-dependent protein kinase catalytic subunit OS=Homo sapiens OX=9606 GN=PRKDC PE=1 SV=3	P78527	UniProt_Human_SwissProt_contam_2020205.fasta	469096	1	30	30	30	0.00158	0.0896	possibly correct	TRUE	02_V1.10190.10190.2	VTELALTASDR	R	Q	0.976	2.63	0.286	2			588.316	1174.62	1175.63	2	-0.002222	-1.89	3193.2	234726	431701	914	924	TRUE
(Sample #1)	VL1-, BirA-	replicate 1	Haloacid dehalogenase-like hydrolase domain-containing 5 OS=Homo sapiens OX=9606 GN=HDHD5 PE=1 SV=1	Q9BXW7	UniProt_Human_SwissProt_contam_2020205.fasta	46321.6	0.967	1	1	1	5.27e-05	0.0284	possibly correct	TRUE	02_V1.20241.20241.2	IEGVLLLGEPVR	R	W	0.993	2.15	0.349	2			647.891	1293.77	1294.77	2	0.000778	0.6009	4616.42	121725	230755	189	200	TRUE
(Sample #1)	VL1-, BirA-	replicate 1	Tubulin--tyrosine ligase-like protein 12 OS=Homo sapiens OX=9606 GN=TTLL12 PE=1 SV=2	Q14166	UniProt_Human_SwissProt_contam_2020205.fasta	74403.7	0.993	1	1	1	5.27e-05	0.0186	possibly correct	TRUE	02_V1.18216.18216.2	AFALNDLDDYEK	R	H	0.995	2.29	0.425	2			707.331	1412.65	1413.65	2	0.001878	1.328	4329.67	81623.2	110623	499	510	TRUE
(Sample #1)	VL1-, BirA-	replicate 1	Ribosome biogenesis protein BOP1 OS=Homo sapiens OX=9606 GN=BOP1 PE=1 SV=2	Q14137	UniProt_Human_SwissProt_contam_2020205.fasta	83629.3	1	2	2	2	0.000105	0.0469	possibly correct	TRUE	02_V1.10531.10531.2	LTDEQVALVR	R	R	0.956	2.6	0.145	2			572.322	1142.63	1143.64	2	0.000703	0.6147	3245.54	209972	251555	196	205	TRUE
(Sample #1)	VL1-, BirA-	replicate 1	Ribosome biogenesis protein BOP1 OS=Homo sapiens OX=9606 GN=BOP1 PE=1 SV=2	Q14137	UniProt_Human_SwissProt_contam_2020205.fasta	83629.3	1	2	2	2	0.000105	0.0469	possibly correct	TRUE	02_V1.24484.24484.3	LVAGSTDQLLSAFVPPEEPPLQPAR	R	W	0.997	2.93	0.515	2			878.138	2631.39	2632.4	3	0.00074	0.2811	5318.87	80273.3	227037	490	514	TRUE
(Sample #1)	VL1-, BirA-	replicate 1	Serine/threonine-protein phosphatase PP1-alpha catalytic subunit OS=Homo sapiens OX=9606 GN=PPP1CA PE=1 SV=1	P62136	UniProt_Human_SwissProt_contam_2020205.fasta	37513.9	1	1	1	1	5.27e-05	0.0545	possibly correct	TRUE	02_V1.24673.24673.2	TFTDcFNcLPIAAIVDEK	K	I	0.996	3.14	0.564	2	c5: Carbamidomethyl (+57.02), c8: Carbamidomethyl (+57.02)		1058	2113.98	2113.99	2	0.9903	-5.854	5361.84	80195.9	133620	151	168	TRUE
(Sample #1)	VL1-, BirA-	replicate 1	Probable ATP-dependent RNA helicase DDX6 OS=Homo sapiens OX=9606 GN=DDX6 PE=1 SV=2	P26196	UniProt_Human_SwissProt_contam_2020205.fasta	54418.6	0.941	1	1	1	5.27e-05	0.029	possibly correct	TRUE	02_V1.12472.12472.3	LDDTVHVVIATPGR	R	I	0.983	2.16	0.27	2			498.276	1491.81	1492.81	3	0.000501	0.3356	3529.65	114275	147570	212	225	TRUE
(Sample #1)	VL1-, BirA-	replicate 1	60S ribosomal protein L37a OS=Homo sapiens OX=9606 GN=RPL37A PE=1 SV=2	P61513	UniProt_Human_SwissProt_contam_2020205.fasta	10275.4	1	3	3	3	0.000158	0.38	possibly correct	TRUE	02_V1.2561.2561.2	KIEISQHAK	K	Y	0.966	1.7	0.319	2			527.307	1052.6	1053.61	2	0.001266	1.202	1812.5	100382	79910	28	36	TRUE
(Sample #1)	VL1-, BirA-	replicate 1	60S ribosomal protein L37a OS=Homo sapiens OX=9606 GN=RPL37A PE=1 SV=2	P61513	UniProt_Human_SwissProt_contam_2020205.fasta	10275.4	1	3	3	3	0.000158	0.38	possibly correct	TRUE	02_V1.14256.14256.2	TVAGGAWTYNTTSAVTVK	K	S	0.997	2.26	0.437	2			913.968	1825.92	1826.93	2	0.000978	0.5353	3777.14	80352.2	69247	63	80	TRUE
(Sample #1)	VL1-, BirA-	replicate 1	60S ribosomal protein L37a OS=Homo sapiens OX=9606 GN=RPL37A PE=1 SV=2	P61513	UniProt_Human_SwissProt_contam_2020205.fasta	10275.4	1	3	3	3	0.000158	0.38	possibly correct	TRUE	02_V1.5217.5217.2	YTcSFcGK	K	T	0.99	1.79	0.537	2	c3: Carbamidomethyl (+57.02), c6: Carbamidomethyl (+57.02)		511.707	1021.4	1022.41	2	0.0004084	0.3994	2403.64	307520	284027	37	44	TRUE
(Sample #1)	VL1-, BirA-	replicate 1	Heat shock protein 75 kDa, mitochondrial OS=Homo sapiens OX=9606 GN=TRAP1 PE=1 SV=3	Q12931	UniProt_Human_SwissProt_contam_2020205.fasta	80112.9	1	4	4	4	0.000211	0.0739	possibly correct	TRUE	02_V1.17120.17120.2	AQLLQPTLEINPR	R	H	0.969	2.64	0.279	2			746.93	1491.85	1492.85	2	0.004381	2.935	4177.97	526538	942427	635	647	TRUE
(Sample #1)	VL1-, BirA-	replicate 1	Heat shock protein 75 kDa, mitochondrial OS=Homo sapiens OX=9606 GN=TRAP1 PE=1 SV=3	Q12931	UniProt_Human_SwissProt_contam_2020205.fasta	80112.9	1	4	4	4	0.000211	0.0739	possibly correct	TRUE	02_V1.11731.11731.2	ELISNASDALEK	R	L	0.994	2.2	0.411	2			645.334	1288.65	1289.66	2	0.001703	1.321	3421.92	98507.4	166938	115	126	TRUE
(Sample #1)	VL1-, BirA-	replicate 1	Heat shock protein 75 kDa, mitochondrial OS=Homo sapiens OX=9606 GN=TRAP1 PE=1 SV=3	Q12931	UniProt_Human_SwissProt_contam_2020205.fasta	80112.9	1	4	4	4	0.000211	0.0739	possibly correct	TRUE	02_V1.18238.18238.3	LDTHPAMVTVLEMGAAR	R	H	0.996	2.69	0.315	2			604.643	1810.91	1811.91	3	0.000895	0.494	4332.84	104307	164850	603	619	TRUE
(Sample #1)	VL1-, BirA-	replicate 1	Heat shock protein 75 kDa, mitochondrial OS=Homo sapiens OX=9606 GN=TRAP1 PE=1 SV=3	Q12931	UniProt_Human_SwissProt_contam_2020205.fasta	80112.9	1	4	4	4	0.000211	0.0739	possibly correct	TRUE	02_V1.4393.4393.2	SPAAEcLSEK	R	E	0.982	1.87	0.32	2	c6: Carbamidomethyl (+57.02)		546.256	1090.5	1091.5	2	7.97e-05	0.07302	2234.69	104313	125602	568	577	TRUE
(Sample #1)	VL1-, BirA-	replicate 1	Unconventional myosin-Ic OS=Homo sapiens OX=9606 GN=MYO1C PE=1 SV=4	O00159	UniProt_Human_SwissProt_contam_2020205.fasta	121685	1	2	2	2	0.000105	0.0226	possibly correct	TRUE	02_V1.23785.23785.2	DGTIDFTPGSELLITK	R	A	0.997	2.62	0.48	2			853.947	1705.88	1706.89	2	0.001694	0.9925	5188.45	80337.5	171324	1032	1047	TRUE
(Sample #1)	VL1-, BirA-	replicate 1	Unconventional myosin-Ic OS=Homo sapiens OX=9606 GN=MYO1C PE=1 SV=4	O00159	UniProt_Human_SwissProt_contam_2020205.fasta	121685	1	2	2	2	0.000105	0.0226	possibly correct	TRUE	02_V1.17431.17431.2	TSFLLNLR	R	R	0.951	1.43	0.302	2			482.285	962.555	963.562	2	7.8e-05	0.08095	4220.61	141078	242810	814	821	TRUE
(Sample #1)	VL1-, BirA-	replicate 1	Cytosolic acyl coenzyme A thioester hydrolase OS=Homo sapiens OX=9606 GN=ACOT7 PE=1 SV=3	O00154	UniProt_Human_SwissProt_contam_2020205.fasta	41795	0.946	1	1	1	5.27e-05	0.0316	possibly correct	TRUE	02_V1.17584.17584.2	LMDEVAGIVAAR	K	H	0.988	2.08	0.263	2			622.837	1243.66	1244.67	2	-0.000303	-0.2434	4241.86	85316.8	127446	253	264	TRUE
(Sample #1)	VL1-, BirA-	replicate 1	ATP-dependent RNA helicase DDX39A OS=Homo sapiens OX=9606 GN=DDX39A PE=1 SV=2	O00148	UniProt_Human_SwissProt_contam_2020205.fasta	49129.8	1	1	1	1	5.27e-05	0.101	possibly correct	FALSE	02_V1.19510.19510.2	DFLLKPELLR	R	A	0.969	1.94	0.312	2			622.375	1242.74	1243.74	2	0.001738	1.397	4510.44	149038	276870	48	57	FALSE
(Sample #1)	VL1-, BirA-	replicate 1	ATP-dependent RNA helicase DDX39A OS=Homo sapiens OX=9606 GN=DDX39A PE=1 SV=2	O00148	UniProt_Human_SwissProt_contam_2020205.fasta	49129.8	1	1	1	1	5.27e-05	0.101	possibly correct	FALSE	02_V1.16791.16791.2	GLAITFVSDENDAK	K	I	0.997	3.65	0.451	2			740.371	1478.73	1479.73	2	0.001049	0.7089	4131.92	317524	345717	384	397	FALSE
(Sample #1)	VL1-, BirA-	replicate 1	ATP-dependent RNA helicase DDX39A OS=Homo sapiens OX=9606 GN=DDX39A PE=1 SV=2	O00148	UniProt_Human_SwissProt_contam_2020205.fasta	49129.8	1	1	1	1	5.27e-05	0.101	possibly correct	TRUE	02_V1.7186.7186.2	HFVLDEcDK	K	M	0.997	2.27	0.454	2	c7: Carbamidomethyl (+57.02)		581.764	1161.51	1162.52	2	-0.0001173	-0.1009	2727.72	133082	188202	191	199	TRUE
(Sample #1)	VL1-, BirA-	replicate 1	ATP-dependent RNA helicase DDX39A OS=Homo sapiens OX=9606 GN=DDX39A PE=1 SV=2	O00148	UniProt_Human_SwissProt_contam_2020205.fasta	49129.8	1	1	1	1	5.27e-05	0.101	possibly correct	FALSE	02_V1.18755.18755.2	ILVATNLFGR	R	G	0.996	2.31	0.372	2			552.332	1102.65	1103.66	2	0.000448	0.4059	4404.76	341564	497944	339	348	FALSE
(Sample #1)	VL1-, BirA-	replicate 1	Interleukin enhancer-binding factor 3 OS=Homo sapiens OX=9606 GN=ILF3 PE=1 SV=3	Q12906	UniProt_Human_SwissProt_contam_2020205.fasta	95338.9	1	4	4	4	0.000211	0.0582	possibly correct	TRUE	02_V1.13095.13095.2	AYAALAALEK	K	L	0.997	2.73	0.549	2			510.79	1019.57	1020.57	2	0.00092	0.9015	3616.11	496448	411237	578	587	TRUE
(Sample #1)	VL1-, BirA-	replicate 1	Interleukin enhancer-binding factor 3 OS=Homo sapiens OX=9606 GN=ILF3 PE=1 SV=3	Q12906	UniProt_Human_SwissProt_contam_2020205.fasta	95338.9	1	4	4	4	0.000211	0.0582	possibly correct	TRUE	02_V1.19284.19284.2	VLAGETLSVNDPPDVLDR	K	Q	0.997	3.21	0.464	2			955.497	1908.98	1909.99	2	0.000556	0.2911	4478.8	100113	209700	183	200	TRUE
(Sample #1)	VL1-, BirA-	replicate 1	Interleukin enhancer-binding factor 3 OS=Homo sapiens OX=9606 GN=ILF3 PE=1 SV=3	Q12906	UniProt_Human_SwissProt_contam_2020205.fasta	95338.9	1	4	4	4	0.000211	0.0582	possibly correct	TRUE	02_V1.13956.13956.2	VLGMDPLPSK	K	M	0.992	1.92	0.405	2			528.793	1055.57	1056.58	2	0.001678	1.588	3735.83	175693	240600	333	342	TRUE
(Sample #1)	VL1-, BirA-	replicate 1	Interleukin enhancer-binding factor 3 OS=Homo sapiens OX=9606 GN=ILF3 PE=1 SV=3	Q12906	UniProt_Human_SwissProt_contam_2020205.fasta	95338.9	1	4	4	4	0.000211	0.0582	possibly correct	TRUE	02_V1.4912.4912.3	YELISETGGSHDKR	K	F	0.996	2.4	0.341	2			531.262	1590.76	1591.77	3	3.4e-05	0.02136	2345.72	98791.6	140011	541	554	TRUE
(Sample #1)	VL1-, BirA-	replicate 1	Interleukin enhancer-binding factor 2 OS=Homo sapiens OX=9606 GN=ILF2 PE=1 SV=2	Q12905	UniProt_Human_SwissProt_contam_2020205.fasta	43062.7	1	3	3	3	0.000158	0.105	possibly correct	TRUE	02_V1.21691.21691.2	ILPTLEAVAALGNK	K	V	0.997	2.29	0.568	2			705.422	1408.83	1409.84	2	0.000382	0.271	4835.29	82413.1	133554	128	141	TRUE
(Sample #1)	VL1-, BirA-	replicate 1	Interleukin enhancer-binding factor 2 OS=Homo sapiens OX=9606 GN=ILF2 PE=1 SV=2	Q12905	UniProt_Human_SwissProt_contam_2020205.fasta	43062.7	1	3	3	3	0.000158	0.105	possibly correct	TRUE	02_V1.10627.10627.3	KLDPELHLDIK	R	V	0.997	3.4	0.402	2			440.922	1319.74	1320.75	3	-0.000327	-0.2476	3259.35	424555	592973	186	196	TRUE
(Sample #1)	VL1-, BirA-	replicate 1	Interleukin enhancer-binding factor 2 OS=Homo sapiens OX=9606 GN=ILF2 PE=1 SV=2	Q12905	UniProt_Human_SwissProt_contam_2020205.fasta	43062.7	1	3	3	3	0.000158	0.105	possibly correct	TRUE	02_V1.13853.13853.3	VKPAPDETSFSEALLK	R	R	0.997	3.39	0.393	2			577.978	1730.91	1731.92	3	0.003805	2.197	3721.1	338892	531888	44	59	TRUE
(Sample #1)	VL1-, BirA-	replicate 1	Sodium/potassium-transporting ATPase subunit alpha-1 OS=Homo sapiens OX=9606 GN=ATP1A1 PE=1 SV=1	P05023	UniProt_Human_SwissProt_contam_2020205.fasta	112900	1	6	6	6	0.000316	0.0743	possibly correct	TRUE	02_V1.24069.24069.2	DAFQNAYLELGGLGER	K	V	0.997	3.32	0.522	2			876.933	1751.85	1752.86	2	0.003197	1.824	5236.38	76111.8	115855	536	551	TRUE
(Sample #1)	VL1-, BirA-	replicate 1	Sodium/potassium-transporting ATPase subunit alpha-1 OS=Homo sapiens OX=9606 GN=ATP1A1 PE=1 SV=1	P05023	UniProt_Human_SwissProt_contam_2020205.fasta	112900	1	6	6	6	0.000316	0.0743	possibly correct	TRUE	02_V1.21233.21233.2	DMTSEQLDDILK	K	Y	0.997	2.59	0.492	2			704.338	1406.66	1407.67	2	0.000241	0.1712	4767.78	94393.3	81075	672	683	TRUE
(Sample #1)	VL1-, BirA-	replicate 1	Sodium/potassium-transporting ATPase subunit alpha-1 OS=Homo sapiens OX=9606 GN=ATP1A1 PE=1 SV=1	P05023	UniProt_Human_SwissProt_contam_2020205.fasta	112900	1	6	6	6	0.000316	0.0743	possibly correct	TRUE	02_V1.17863.17863.2	GVGIISEGNETVEDIAAR	K	L	0.997	3.69	0.545	2			915.468	1828.92	1829.92	2	0.004578	2.502	4280.25	209364	239497	630	647	TRUE
(Sample #1)	VL1-, BirA-	replicate 1	Sodium/potassium-transporting ATPase subunit alpha-1 OS=Homo sapiens OX=9606 GN=ATP1A1 PE=1 SV=1	P05023	UniProt_Human_SwissProt_contam_2020205.fasta	112900	1	6	6	6	0.000316	0.0743	possibly correct	TRUE	02_V1.13710.13710.2	IVEIPFNSTNK	K	Y	0.961	2.07	0.31	2			631.344	1260.67	1261.68	2	0.002378	1.885	3701.49	272746	389500	477	487	TRUE
(Sample #1)	VL1-, BirA-	replicate 1	Sodium/potassium-transporting ATPase subunit alpha-1 OS=Homo sapiens OX=9606 GN=ATP1A1 PE=1 SV=1	P05023	UniProt_Human_SwissProt_contam_2020205.fasta	112900	1	6	6	6	0.000316	0.0743	possibly correct	TRUE	02_V1.11899.11899.2	LNIPVSQVNPR	R	D	0.977	2.13	0.322	2			618.856	1235.7	1236.71	2	-0.000822	-0.6647	3445.96	190471	283517	648	658	TRUE
(Sample #1)	VL1-, BirA-	replicate 1	Sodium/potassium-transporting ATPase subunit alpha-1 OS=Homo sapiens OX=9606 GN=ATP1A1 PE=1 SV=1	P05023	UniProt_Human_SwissProt_contam_2020205.fasta	112900	1	6	6	6	0.000316	0.0743	possibly correct	TRUE	02_V1.9423.9423.2	LSLDELHR	K	K	0.99	1.99	0.351	2			491.769	981.524	982.532	2	-8e-05	-0.08142	3080.54	188687	307982	46	53	TRUE
(Sample #1)	VL1-, BirA-	replicate 1	Insulin-like growth factor 2 mRNA-binding protein 1 OS=Homo sapiens OX=9606 GN=IGF2BP1 PE=1 SV=2	Q9NZI8	UniProt_Human_SwissProt_contam_2020205.fasta	63480.5	1	10	10	10	0.000527	0.222	possibly correct	TRUE	02_V1.5677.5677.2	AIETFSGK	K	V	0.99	1.92	0.488	2			426.727	851.439	852.446	2	-0.000122	-0.1431	2481.64	91687.8	196972	53	60	TRUE
(Sample #1)	VL1-, BirA-	replicate 1	Insulin-like growth factor 2 mRNA-binding protein 1 OS=Homo sapiens OX=9606 GN=IGF2BP1 PE=1 SV=2	Q9NZI8	UniProt_Human_SwissProt_contam_2020205.fasta	63480.5	1	10	10	10	0.000527	0.222	possibly correct	TRUE	02_V1.4118.4118.3	AISVHSTPEGcSSAcK	K	M	0.951	2.04	0.229	2	c11: Carbamidomethyl (+57.02), c15: Carbamidomethyl (+57.02)		564.256	1689.75	1690.75	3	0.0009654	0.571	2182.92	85645.7	106129	243	258	TRUE
(Sample #1)	VL1-, BirA-	replicate 1	Insulin-like growth factor 2 mRNA-binding protein 1 OS=Homo sapiens OX=9606 GN=IGF2BP1 PE=1 SV=2	Q9NZI8	UniProt_Human_SwissProt_contam_2020205.fasta	63480.5	1	10	10	10	0.000527	0.222	possibly correct	TRUE	02_V1.23345.23345.2	ITISSLQDLTLYNPER	K	T	0.997	3.94	0.564	2			931.997	1861.98	1862.99	2	0.001515	0.8132	5118.89	107436	138772	310	325	TRUE
(Sample #1)	VL1-, BirA-	replicate 1	Insulin-like growth factor 2 mRNA-binding protein 1 OS=Homo sapiens OX=9606 GN=IGF2BP1 PE=1 SV=2	Q9NZI8	UniProt_Human_SwissProt_contam_2020205.fasta	63480.5	1	10	10	10	0.000527	0.222	possibly correct	TRUE	02_V1.8534.8534.2	LKEENFFGPK	K	E	0.984	2	0.294	2			604.819	1207.62	1208.63	2	0.000244	0.2019	2939.52	293986	454457	474	483	TRUE
(Sample #1)	VL1-, BirA-	replicate 1	Insulin-like growth factor 2 mRNA-binding protein 1 OS=Homo sapiens OX=9606 GN=IGF2BP1 PE=1 SV=2	Q9NZI8	UniProt_Human_SwissProt_contam_2020205.fasta	63480.5	1	10	10	10	0.000527	0.222	possibly correct	TRUE	02_V1.23140.23140.2	LLVPTQYVGAIIGK	R	E	0.969	1.45	0.354	2			736.448	1470.88	1471.89	2	0.001018	0.6916	5086.74	84273.8	172284	200	213	TRUE
(Sample #1)	VL1-, BirA-	replicate 1	Insulin-like growth factor 2 mRNA-binding protein 1 OS=Homo sapiens OX=9606 GN=IGF2BP1 PE=1 SV=2	Q9NZI8	UniProt_Human_SwissProt_contam_2020205.fasta	63480.5	1	10	10	10	0.000527	0.222	possibly correct	TRUE	02_V1.19771.19771.2	LYIGNLNESVTPADLEK	K	V	0.997	4.54	0.422	2			938.49	1874.97	1875.97	2	0.002351	1.253	4548.32	264722	410683	4	20	TRUE
(Sample #1)	VL1-, BirA-	replicate 1	Insulin-like growth factor 2 mRNA-binding protein 1 OS=Homo sapiens OX=9606 GN=IGF2BP1 PE=1 SV=2	Q9NZI8	UniProt_Human_SwissProt_contam_2020205.fasta	63480.5	1	10	10	10	0.000527	0.222	possibly correct	TRUE	02_V1.17175.17175.2	MVIITGPPEAQFK	R	A	0.994	2.45	0.338	2			716.391	1430.77	1430.77	2	1.003	0.244	4185.51	176652	582047	453	465	TRUE
(Sample #1)	VL1-, BirA-	replicate 1	Insulin-like growth factor 2 mRNA-binding protein 1 OS=Homo sapiens OX=9606 GN=IGF2BP1 PE=1 SV=2	Q9NZI8	UniProt_Human_SwissProt_contam_2020205.fasta	63480.5	1	10	10	10	0.000527	0.222	possibly correct	TRUE	02_V1.10486.10486.2	QQQVDIPLR	K	L	0.973	1.59	0.295	2			548.809	1095.6	1096.61	2	0.000322	0.2936	3238.81	408963	616990	191	199	TRUE
(Sample #1)	VL1-, BirA-	replicate 1	Insulin-like growth factor 2 mRNA-binding protein 1 OS=Homo sapiens OX=9606 GN=IGF2BP1 PE=1 SV=2	Q9NZI8	UniProt_Human_SwissProt_contam_2020205.fasta	63480.5	1	10	10	10	0.000527	0.222	possibly correct	TRUE	02_V1.5994.5994.2	TADEVPLK	K	I	0.99	1.99	0.441	2			436.74	871.466	872.473	2	0.000307	0.3519	2529.54	208676	383080	273	280	TRUE
(Sample #1)	VL1-, BirA-	replicate 1	Insulin-like growth factor 2 mRNA-binding protein 1 OS=Homo sapiens OX=9606 GN=IGF2BP1 PE=1 SV=2	Q9NZI8	UniProt_Human_SwissProt_contam_2020205.fasta	63480.5	1	10	10	10	0.000527	0.222	possibly correct	TRUE	02_V1.20323.20323.2	TVNELQNLTAAEVVVPR	K	D	0.997	3.62	0.482	2			927.011	1852.01	1853.01	2	0.001361	0.7345	4628.28	82793.9	150357	509	525	TRUE
(Sample #1)	VL1-, BirA-	replicate 1	Elongation factor Ts, mitochondrial OS=Homo sapiens OX=9606 GN=TSFM PE=1 SV=2	P43897	UniProt_Human_SwissProt_contam_2020205.fasta	35391	1	1	1	1	5.27e-05	0.0523	possibly correct	TRUE	02_V1.19442.19442.2	GFLNSSELSGLPAGPDR	K	E	0.997	2.63	0.524	2			858.931	1715.85	1716.86	2	-2.2e-05	-0.01281	4500.7	211848	133707	162	178	TRUE
(Sample #1)	VL1-, BirA-	replicate 1	Glyceraldehyde-3-phosphate dehydrogenase OS=Homo sapiens OX=9606 GN=GAPDH PE=1 SV=3	P04406	UniProt_Human_SwissProt_contam_2020205.fasta	36053.4	1	4	4	4	0.000211	0.191	possibly correct	TRUE	02_V1.13746.13746.2	GALQNIIPASTGAAK	R	A	0.997	3.08	0.368	2			706.399	1410.78	1411.79	2	0.000578	0.4094	3706.42	228158	383568	201	215	TRUE
(Sample #1)	VL1-, BirA-	replicate 1	Glyceraldehyde-3-phosphate dehydrogenase OS=Homo sapiens OX=9606 GN=GAPDH PE=1 SV=3	P04406	UniProt_Human_SwissProt_contam_2020205.fasta	36053.4	1	4	4	4	0.000211	0.191	possibly correct	TRUE	02_V1.20781.20781.2	LISWYDNEFGYSNR	K	V	0.995	2.76	0.438	2			882.404	1762.79	1763.8	2	-0.002184	-1.238	4699.02	103107	193342	310	323	TRUE
(Sample #1)	VL1-, BirA-	replicate 1	Glyceraldehyde-3-phosphate dehydrogenase OS=Homo sapiens OX=9606 GN=GAPDH PE=1 SV=3	P04406	UniProt_Human_SwissProt_contam_2020205.fasta	36053.4	1	4	4	4	0.000211	0.191	possibly correct	TRUE	02_V1.18997.18997.3	VIISAPSADAPMFVMGVNHEK	R	Y	0.995	2.81	0.407	2			738.376	2212.11	2213.11	3	0.005501	2.486	4438.42	203667	318733	119	139	TRUE
(Sample #1)	VL1-, BirA-	replicate 1	Glyceraldehyde-3-phosphate dehydrogenase OS=Homo sapiens OX=9606 GN=GAPDH PE=1 SV=3	P04406	UniProt_Human_SwissProt_contam_2020205.fasta	36053.4	1	4	4	4	0.000211	0.191	possibly correct	TRUE	02_V1.15568.15568.2	VPTANVSVVDLTcR	R	L	0.997	3.7	0.607	2	c13: Carbamidomethyl (+57.02)		765.902	1529.79	1530.79	2	0.003122	2.039	3963.24	233442	505484	235	248	TRUE
(Sample #1)	VL1-, BirA-	replicate 1	Treacle protein OS=Homo sapiens OX=9606 GN=TCOF1 PE=1 SV=3	Q13428	UniProt_Human_SwissProt_contam_2020205.fasta	152104	1	1	1	1	5.27e-05	0.00941	possibly correct	TRUE	02_V1.10222.10222.2	GSLGQGTAPVLPGK	K	T	0.997	2.19	0.486	2			641.362	1280.71	1281.72	2	-0.00065	-0.5071	3198.72	79870.2	159285	733	746	TRUE
(Sample #1)	VL1-, BirA-	replicate 1	Ribose-phosphate pyrophosphokinase 1 OS=Homo sapiens OX=9606 GN=PRPS1 PE=1 SV=2	P60891	UniProt_Human_SwissProt_contam_2020205.fasta	34834.7	1	1	1	1	5.27e-05	0.0535	possibly correct	TRUE	02_V1.18822.18822.3	VYAILTHGIFSGPAISR	R	I	0.997	3.06	0.541	2			601.337	1800.99	1802	3	0.000606	0.3363	4414.06	100293	161698	244	260	TRUE
(Sample #1)	VL1-, BirA-	replicate 1	Endoplasmin OS=Homo sapiens OX=9606 GN=HSP90B1 PE=1 SV=1	P14625	UniProt_Human_SwissProt_contam_2020205.fasta	92471.7	1	3	3	3	0.000158	0.0486	possibly correct	FALSE	02_V1.11652.11652.2	ELISNASDALDK	R	I	0.997	3.03	0.41	2			638.325	1274.64	1275.64	2	-0.000298	-0.2336	3410.25	107826	222336	103	114	FALSE
(Sample #1)	VL1-, BirA-	replicate 1	Endoplasmin OS=Homo sapiens OX=9606 GN=HSP90B1 PE=1 SV=1	P14625	UniProt_Human_SwissProt_contam_2020205.fasta	92471.7	1	3	3	3	0.000158	0.0486	possibly correct	TRUE	02_V1.11452.11452.2	FAFQAEVNR	K	M	0.965	1.74	0.338	2			541.276	1080.54	1081.54	2	0.001921	1.776	3380.88	139455	150049	76	84	TRUE
(Sample #1)	VL1-, BirA-	replicate 1	Endoplasmin OS=Homo sapiens OX=9606 GN=HSP90B1 PE=1 SV=1	P14625	UniProt_Human_SwissProt_contam_2020205.fasta	92471.7	1	3	3	3	0.000158	0.0486	possibly correct	TRUE	02_V1.13714.13714.2	GLFDEYGSK	R	K	0.955	1.47	0.354	2			508.241	1014.47	1015.47	2	0.001635	1.61	3702	143500	225826	396	404	TRUE
(Sample #1)	VL1-, BirA-	replicate 1	Endoplasmin OS=Homo sapiens OX=9606 GN=HSP90B1 PE=1 SV=1	P14625	UniProt_Human_SwissProt_contam_2020205.fasta	92471.7	1	3	3	3	0.000158	0.0486	possibly correct	TRUE	02_V1.10561.10561.2	SGYLLPDTK	R	A	0.991	1.8	0.42	2			497.267	992.52	993.525	2	0.001778	1.79	3249.94	123648	263472	725	733	TRUE
(Sample #1)	VL1-, BirA-	replicate 1	Elongation factor 1-alpha 1 OS=Homo sapiens OX=9606 GN=EEF1A1 PE=1 SV=1	P68104	UniProt_Human_SwissProt_contam_2020205.fasta	50141.2	1	11	16	21	0.00111	0.297	possibly correct	TRUE	02_V1.24755.24755.3	DGNASGTTLLEALDcILPPTRPTDK	K	P	0.997	2.91	0.424	2	c15: Carbamidomethyl (+57.02)		885.783	2654.33	2655.33	3	0.00554	2.086	5376.94	81084.4	142147	220	244	TRUE
(Sample #1)	VL1-, BirA-	replicate 1	Elongation factor 1-alpha 1 OS=Homo sapiens OX=9606 GN=EEF1A1 PE=1 SV=1	P68104	UniProt_Human_SwissProt_contam_2020205.fasta	50141.2	1	11	16	21	0.00111	0.297	possibly correct	TRUE	02_V1.24552.24552.3	DGNASGTTLLEALDcILPPTRPTDKPLR	K	L	0.994	3.15	0.456	2	c15: Carbamidomethyl (+57.02)		1008.19	3021.54	3021.57	3	0.9808	-7.242	5335.73	72141.3	170252	220	247	TRUE
(Sample #1)	VL1-, BirA-	replicate 1	Elongation factor 1-alpha 1 OS=Homo sapiens OX=9606 GN=EEF1A1 PE=1 SV=1	P68104	UniProt_Human_SwissProt_contam_2020205.fasta	50141.2	1	11	16	21	0.00111	0.297	possibly correct	TRUE	02_V1.24014.24014.3	DGNASGTTLLEALDcILPPTRPTDKPLR	K	L	0.997	4.05	0.394	2	c15: Carbamidomethyl (+57.02)		1007.86	3020.57	3021.57	3	0.006968	2.306	5225.89	112898	537089	220	247	TRUE
(Sample #1)	VL1-, BirA-	replicate 1	Elongation factor 1-alpha 1 OS=Homo sapiens OX=9606 GN=EEF1A1 PE=1 SV=1	P68104	UniProt_Human_SwissProt_contam_2020205.fasta	50141.2	1	11	16	21	0.00111	0.297	possibly correct	TRUE	02_V1.24042.24042.4	DGNASGTTLLEALDcILPPTRPTDKPLR	K	L	0.997	4.54	0.512	2	c15: Carbamidomethyl (+57.02)		756.148	3020.56	3021.57	4	0.00239	0.7909	5230.76	1294390	2546410	220	247	TRUE
(Sample #1)	VL1-, BirA-	replicate 1	Elongation factor 1-alpha 1 OS=Homo sapiens OX=9606 GN=EEF1A1 PE=1 SV=1	P68104	UniProt_Human_SwissProt_contam_2020205.fasta	50141.2	1	11	16	21	0.00111	0.297	possibly correct	TRUE	02_V1.14175.14175.3	EHALLAYTLGVK	R	Q	0.997	2.98	0.435	2			438.919	1313.74	1314.74	3	0.001499	1.14	3765.84	270925	503385	135	146	TRUE
(Sample #1)	VL1-, BirA-	replicate 1	Elongation factor 1-alpha 1 OS=Homo sapiens OX=9606 GN=EEF1A1 PE=1 SV=1	P68104	UniProt_Human_SwissProt_contam_2020205.fasta	50141.2	1	11	16	21	0.00111	0.297	possibly correct	TRUE	02_V1.14145.14145.2	EHALLAYTLGVK	R	Q	0.997	3.75	0.366	2			657.875	1313.73	1314.74	2	0.000381	0.2898	3761.8	359737	628261	135	146	TRUE
(Sample #1)	VL1-, BirA-	replicate 1	Elongation factor 1-alpha 1 OS=Homo sapiens OX=9606 GN=EEF1A1 PE=1 SV=1	P68104	UniProt_Human_SwissProt_contam_2020205.fasta	50141.2	1	11	16	21	0.00111	0.297	possibly correct	TRUE	02_V1.11125.11125.2	IGGIGTVPVGR	K	V	0.992	1.86	0.385	2			513.309	1024.6	1025.61	2	-0.000191	-0.1862	3331.52	196934	207169	256	266	TRUE
(Sample #1)	VL1-, BirA-	replicate 1	Elongation factor 1-alpha 1 OS=Homo sapiens OX=9606 GN=EEF1A1 PE=1 SV=1	P68104	UniProt_Human_SwissProt_contam_2020205.fasta	50141.2	1	11	16	21	0.00111	0.297	possibly correct	TRUE	02_V1.10990.10990.2	IGGIGTVPVGR	K	V	0.997	2.53	0.495	2			513.309	1024.6	1025.61	2	0.000495	0.4826	3310.35	4938430	4786070	256	266	TRUE
(Sample #1)	VL1-, BirA-	replicate 1	Elongation factor 1-alpha 1 OS=Homo sapiens OX=9606 GN=EEF1A1 PE=1 SV=1	P68104	UniProt_Human_SwissProt_contam_2020205.fasta	50141.2	1	11	16	21	0.00111	0.297	possibly correct	TRUE	02_V1.11653.11653.2	LPLQDVYK	R	I	0.973	1.79	0.311	2			488.279	974.544	975.551	2	-0.000359	-0.368	3410.38	105866	324985	248	255	TRUE
(Sample #1)	VL1-, BirA-	replicate 1	Elongation factor 1-alpha 1 OS=Homo sapiens OX=9606 GN=EEF1A1 PE=1 SV=1	P68104	UniProt_Human_SwissProt_contam_2020205.fasta	50141.2	1	11	16	21	0.00111	0.297	possibly correct	TRUE	02_V1.11795.11795.2	LPLQDVYK	R	I	0.99	2.03	0.432	2			488.279	974.544	975.551	2	6e-06	0.00615	3431.11	1723850	1699610	248	255	TRUE
(Sample #1)	VL1-, BirA-	replicate 1	Elongation factor 1-alpha 1 OS=Homo sapiens OX=9606 GN=EEF1A1 PE=1 SV=1	P68104	UniProt_Human_SwissProt_contam_2020205.fasta	50141.2	1	11	16	21	0.00111	0.297	possibly correct	TRUE	02_V1.7933.7933.2	QLIVGVNK	K	M	0.99	2	0.316	2			435.774	869.534	870.541	2	2.6e-05	0.02987	2843.71	1239140	1725600	147	154	TRUE
(Sample #1)	VL1-, BirA-	replicate 1	Elongation factor 1-alpha 1 OS=Homo sapiens OX=9606 GN=EEF1A1 PE=1 SV=1	P68104	UniProt_Human_SwissProt_contam_2020205.fasta	50141.2	1	11	16	21	0.00111	0.297	possibly correct	TRUE	02_V1.8073.8073.2	QTVAVGVIK	R	A	0.979	1.91	0.325	2			457.787	913.56	914.567	2	-0.000133	-0.1454	2864.62	173734	528992	431	439	TRUE
(Sample #1)	VL1-, BirA-	replicate 1	Elongation factor 1-alpha 1 OS=Homo sapiens OX=9606 GN=EEF1A1 PE=1 SV=1	P68104	UniProt_Human_SwissProt_contam_2020205.fasta	50141.2	1	11	16	21	0.00111	0.297	possibly correct	TRUE	02_V1.4426.4426.2	STTTGHLIYK	K	C	0.964	1.49	0.324	2			560.804	1119.59	1120.6	2	-5.2e-05	-0.0464	2241.8	211118	193464	21	30	TRUE
(Sample #1)	VL1-, BirA-	replicate 1	Elongation factor 1-alpha 1 OS=Homo sapiens OX=9606 GN=EEF1A1 PE=1 SV=1	P68104	UniProt_Human_SwissProt_contam_2020205.fasta	50141.2	1	11	16	21	0.00111	0.297	possibly correct	TRUE	02_V1.9530.9530.3	THINIVVIGHVDSGK	K	S	0.997	4.35	0.49	2			530.299	1587.87	1588.88	3	0.000611	0.3845	3096.13	1436770	1173150	6	20	TRUE
(Sample #1)	VL1-, BirA-	replicate 1	Elongation factor 1-alpha 1 OS=Homo sapiens OX=9606 GN=EEF1A1 PE=1 SV=1	P68104	UniProt_Human_SwissProt_contam_2020205.fasta	50141.2	1	11	16	21	0.00111	0.297	possibly correct	TRUE	02_V1.19704.19704.3	VETGVLKPGmVVTFAPVNVTTEVK	R	S	0.951	1.85	0.309	2		m10: Oxidation (+15.99)	844.466	2530.38	2531.38	3	0.003678	1.453	4538.73	110870	79797	267	290	TRUE
(Sample #1)	VL1-, BirA-	replicate 1	Elongation factor 1-alpha 1 OS=Homo sapiens OX=9606 GN=EEF1A1 PE=1 SV=1	P68104	UniProt_Human_SwissProt_contam_2020205.fasta	50141.2	1	11	16	21	0.00111	0.297	possibly correct	TRUE	02_V1.20894.20894.2	VETGVLKPGMVVTFAPVNVTTEVK	R	S	0.961	2.08	0.341	2			1258.7	2515.38	2515.38	2	1.003	0.2183	4716.74	83651.7	134826	267	290	TRUE
(Sample #1)	VL1-, BirA-	replicate 1	Elongation factor 1-alpha 1 OS=Homo sapiens OX=9606 GN=EEF1A1 PE=1 SV=1	P68104	UniProt_Human_SwissProt_contam_2020205.fasta	50141.2	1	11	16	21	0.00111	0.297	possibly correct	TRUE	02_V1.21002.21002.3	VETGVLKPGMVVTFAPVNVTTEVK	R	S	0.994	2.1	0.414	2			839.468	2515.38	2515.38	3	1.005	0.9825	4732.85	137349	66147	267	290	TRUE
(Sample #1)	VL1-, BirA-	replicate 1	Elongation factor 1-alpha 1 OS=Homo sapiens OX=9606 GN=EEF1A1 PE=1 SV=1	P68104	UniProt_Human_SwissProt_contam_2020205.fasta	50141.2	1	11	16	21	0.00111	0.297	possibly correct	TRUE	02_V1.18982.18982.3	VETGVLKPGmVVTFAPVNVTTEVK	R	S	0.997	2.83	0.435	2		m10: Oxidation (+15.99)	844.8	2531.38	2531.38	3	1.006	1.168	4436.3	200212	219132	267	290	TRUE
(Sample #1)	VL1-, BirA-	replicate 1	Elongation factor 1-alpha 1 OS=Homo sapiens OX=9606 GN=EEF1A1 PE=1 SV=1	P68104	UniProt_Human_SwissProt_contam_2020205.fasta	50141.2	1	11	16	21	0.00111	0.297	possibly correct	TRUE	02_V1.20854.20854.3	VETGVLKPGMVVTFAPVNVTTEVK	R	S	0.997	3.02	0.528	2			839.134	2514.38	2515.38	3	0.002507	0.9967	4710.1	92215	251299	267	290	TRUE
(Sample #1)	VL1-, BirA-	replicate 1	Elongation factor 1-alpha 1 OS=Homo sapiens OX=9606 GN=EEF1A1 PE=1 SV=1	P68104	UniProt_Human_SwissProt_contam_2020205.fasta	50141.2	1	11	16	21	0.00111	0.297	possibly correct	TRUE	02_V1.11848.11848.2	YYVTIIDAPGHR	K	D	0.989	2.68	0.29	2			702.867	1403.72	1404.73	2	-0.000838	-0.5966	3438.91	233374	458958	85	96	TRUE
(Sample #1)	VL1-, BirA-	replicate 1	Elongation factor 1-alpha 1 OS=Homo sapiens OX=9606 GN=EEF1A1 PE=1 SV=1	P68104	UniProt_Human_SwissProt_contam_2020205.fasta	50141.2	1	11	16	21	0.00111	0.297	possibly correct	TRUE	02_V1.11850.11850.3	YYVTIIDAPGHR	K	D	0.997	2.72	0.309	2			468.914	1403.72	1404.73	3	0.000235	0.1673	3439.17	177778	468223	85	96	TRUE
(Sample #1)	VL1-, BirA-	replicate 1	Pyruvate kinase PKM OS=Homo sapiens OX=9606 GN=PKM PE=1 SV=4	P14618	UniProt_Human_SwissProt_contam_2020205.fasta	57937.5	1	16	16	16	0.000844	0.394	possibly correct	TRUE	02_V1.24253.24253.2	AEGSDVANAVLDGADcIMLSGETAK	R	G	0.997	4.23	0.588	2	c16: Carbamidomethyl (+57.02)		1247.58	2493.14	2494.14	2	-6.73e-05	-0.02698	5269.87	96081.2	162954	343	367	TRUE
(Sample #1)	VL1-, BirA-	replicate 1	Pyruvate kinase PKM OS=Homo sapiens OX=9606 GN=PKM PE=1 SV=4	P14618	UniProt_Human_SwissProt_contam_2020205.fasta	57937.5	1	16	16	16	0.000844	0.394	possibly correct	TRUE	02_V1.8750.8750.2	APIIAVTR	R	N	0.99	1.75	0.526	2			420.769	839.522	840.53	2	-0.000506	-0.602	2974.43	199233	370504	448	455	TRUE
(Sample #1)	VL1-, BirA-	replicate 1	Pyruvate kinase PKM OS=Homo sapiens OX=9606 GN=PKM PE=1 SV=4	P14618	UniProt_Human_SwissProt_contam_2020205.fasta	57937.5	1	16	16	16	0.000844	0.394	possibly correct	TRUE	02_V1.12206.12206.2	ccSGAIIVLTK	K	S	0.997	3.14	0.519	2	c1: Carbamidomethyl (+57.02), c2: Carbamidomethyl (+57.02)		611.32	1220.63	1221.63	2	3.74e-05	0.03061	3490.63	254015	586963	423	433	TRUE
(Sample #1)	VL1-, BirA-	replicate 1	Pyruvate kinase PKM OS=Homo sapiens OX=9606 GN=PKM PE=1 SV=4	P14618	UniProt_Human_SwissProt_contam_2020205.fasta	57937.5	1	16	16	16	0.000844	0.394	possibly correct	TRUE	02_V1.21305.21305.2	DPVQEAWAEDVDLR	K	V	0.997	4.11	0.409	2			822.388	1642.76	1642.77	2	0.9968	-3.62	4778.89	213125	728986	476	489	TRUE
(Sample #1)	VL1-, BirA-	replicate 1	Pyruvate kinase PKM OS=Homo sapiens OX=9606 GN=PKM PE=1 SV=4	P14618	UniProt_Human_SwissProt_contam_2020205.fasta	57937.5	1	16	16	16	0.000844	0.394	possibly correct	TRUE	02_V1.22119.22119.3	EAEAAIYHLQLFEELR	R	R	0.997	3.46	0.495	2			644.667	1930.98	1931.99	3	-0.001071	-0.5544	4906.94	103160	210643	384	399	TRUE
(Sample #1)	VL1-, BirA-	replicate 1	Pyruvate kinase PKM OS=Homo sapiens OX=9606 GN=PKM PE=1 SV=4	P14618	UniProt_Human_SwissProt_contam_2020205.fasta	57937.5	1	16	16	16	0.000844	0.394	possibly correct	TRUE	02_V1.19606.19606.2	GADFLVTEVENGGSLGSK	K	K	0.976	2.83	0.309	2			890.936	1779.86	1779.88	2	0.9876	-8.491	4524.69	140618	321182	189	206	TRUE
(Sample #1)	VL1-, BirA-	replicate 1	Pyruvate kinase PKM OS=Homo sapiens OX=9606 GN=PKM PE=1 SV=4	P14618	UniProt_Human_SwissProt_contam_2020205.fasta	57937.5	1	16	16	16	0.000844	0.394	possibly correct	TRUE	02_V1.14980.14980.2	GDLGIEIPAEK	R	V	0.978	2.14	0.34	2			571.31	1140.6	1141.61	2	0.001776	1.556	3878.45	221117	334636	295	305	TRUE
(Sample #1)	VL1-, BirA-	replicate 1	Pyruvate kinase PKM OS=Homo sapiens OX=9606 GN=PKM PE=1 SV=4	P14618	UniProt_Human_SwissProt_contam_2020205.fasta	57937.5	1	16	16	16	0.000844	0.394	possibly correct	TRUE	02_V1.5231.5231.2	GSGTAEVELK	K	K	0.995	2.61	0.343	2			495.758	989.502	990.51	2	-0.001402	-1.415	2405.75	724136	549719	126	135	TRUE
(Sample #1)	VL1-, BirA-	replicate 1	Pyruvate kinase PKM OS=Homo sapiens OX=9606 GN=PKM PE=1 SV=4	P14618	UniProt_Human_SwissProt_contam_2020205.fasta	57937.5	1	16	16	16	0.000844	0.394	possibly correct	TRUE	02_V1.18754.18754.2	GVNLPGAAVDLPAVSEK	K	D	0.997	3.18	0.35	2			818.949	1635.88	1636.89	2	0.000513	0.3134	4404.63	439468	802655	208	224	TRUE
(Sample #1)	VL1-, BirA-	replicate 1	Pyruvate kinase PKM OS=Homo sapiens OX=9606 GN=PKM PE=1 SV=4	P14618	UniProt_Human_SwissProt_contam_2020205.fasta	57937.5	1	16	16	16	0.000844	0.394	possibly correct	TRUE	02_V1.14505.14505.3	KGVNLPGAAVDLPAVSEK	K	D	0.997	3.59	0.506	2			589	1763.98	1764.99	3	-0.000751	-0.4255	3812.54	184313	261372	207	224	TRUE
(Sample #1)	VL1-, BirA-	replicate 1	Pyruvate kinase PKM OS=Homo sapiens OX=9606 GN=PKM PE=1 SV=4	P14618	UniProt_Human_SwissProt_contam_2020205.fasta	57937.5	1	16	16	16	0.000844	0.394	possibly correct	TRUE	02_V1.22712.22712.2	LAPITSDPTEATAVGAVEASFK	R	C	0.997	3.41	0.504	2			1088.06	2174.11	2175.12	2	-0.000328	-0.1508	5003.74	86904.4	281888	401	422	TRUE
(Sample #1)	VL1-, BirA-	replicate 1	Pyruvate kinase PKM OS=Homo sapiens OX=9606 GN=PKM PE=1 SV=4	P14618	UniProt_Human_SwissProt_contam_2020205.fasta	57937.5	1	16	16	16	0.000844	0.394	possibly correct	TRUE	02_V1.14012.14012.2	LDIDSPPITAR	R	N	0.979	2.44	0.241	2			599.327	1196.64	1197.65	2	-0.000303	-0.253	3743.58	276424	641048	33	43	TRUE
(Sample #1)	VL1-, BirA-	replicate 1	Pyruvate kinase PKM OS=Homo sapiens OX=9606 GN=PKM PE=1 SV=4	P14618	UniProt_Human_SwissProt_contam_2020205.fasta	57937.5	1	16	16	16	0.000844	0.394	possibly correct	TRUE	02_V1.11893.11893.2	NTGIIcTIGPASR	R	S	0.997	3.32	0.463	2	c6: Carbamidomethyl (+57.02)		680.356	1358.7	1359.71	2	-0.0007083	-0.5209	3445.18	337201	575866	44	56	TRUE
(Sample #1)	VL1-, BirA-	replicate 1	Pyruvate kinase PKM OS=Homo sapiens OX=9606 GN=PKM PE=1 SV=4	P14618	UniProt_Human_SwissProt_contam_2020205.fasta	57937.5	1	16	16	16	0.000844	0.394	possibly correct	TRUE	02_V1.16316.16316.2	TATESFASDPILYR	R	P	0.997	3.48	0.529	2			785.89	1569.77	1570.77	2	-0.001922	-1.224	4066.37	138587	221381	93	106	TRUE
(Sample #1)	VL1-, BirA-	replicate 1	Pyruvate kinase PKM OS=Homo sapiens OX=9606 GN=PKM PE=1 SV=4	P14618	UniProt_Human_SwissProt_contam_2020205.fasta	57937.5	1	16	16	16	0.000844	0.394	possibly correct	TRUE	02_V1.21310.21310.3	TATESFASDPILYRPVAVALDTK	R	G	0.997	3.61	0.425	2			822.436	2464.29	2465.29	3	0.001738	0.705	4779.88	320066	941690	93	115	TRUE
(Sample #1)	VL1-, BirA-	replicate 1	Pyruvate kinase PKM OS=Homo sapiens OX=9606 GN=PKM PE=1 SV=4	P14618	UniProt_Human_SwissProt_contam_2020205.fasta	57937.5	1	16	16	16	0.000844	0.394	possibly correct	TRUE	02_V1.10500.10500.2	VNFAMNVGK	R	A	0.997	2.52	0.358	2			490.255	978.496	979.503	2	0.000344	0.3512	3240.77	195385	324842	490	498	TRUE
(Sample #1)	VL1-, BirA-	replicate 1	T-complex protein 1 subunit beta OS=Homo sapiens OX=9606 GN=CCT2 PE=1 SV=4	P78371	UniProt_Human_SwissProt_contam_2020205.fasta	57489.9	1	3	3	3	0.000158	0.0897	possibly correct	TRUE	02_V1.10123.10123.2	EALLSSAVDHGSDEVK	R	F	0.978	2.41	0.378	2			828.91	1655.81	1656.81	2	0.005678	3.427	3183.26	92530.5	105576	139	154	TRUE
(Sample #1)	VL1-, BirA-	replicate 1	T-complex protein 1 subunit beta OS=Homo sapiens OX=9606 GN=CCT2 PE=1 SV=4	P78371	UniProt_Human_SwissProt_contam_2020205.fasta	57489.9	1	3	3	3	0.000158	0.0897	possibly correct	TRUE	02_V1.10109.10109.2	GSGNLEAIHIIK	K	K	0.997	2.76	0.406	2			626.356	1250.7	1251.71	2	-0.00142	-1.134	3181.18	192953	168278	192	203	TRUE
[truncated: 28,552 more rows]

## Sheet: N-HaloTag_Sample#1-#4
								Total intensity of Nucleocapsid-HaloTag												Total PSM of Nucleocapsid-HaloTag
[truncated: 486 more rows]

## Sheet: Sample #1 (n=99)
								Total PSM			Total intensity
								VL1-, BirA- (Sample #1)			VL1-, BirA- (Sample #1)
[truncated: 100 more rows]

## Sheet: Sample #2 (n=191)
								Total PSM			Total intensity
[truncated: 193 more rows]

[truncated: 5 more sheets: Sample #3 (n=83), Sample #4 (n=447), Imputed values for volcano plot, Sample#1 vs Sample#2 (Fig S11a), Sample#3 vs Sample#4 (Fig S11b)]
