# Supplementary material for: A chemical tool for blue light-inducible proximity photo-crosslinking in live cells
Source: Chem Sci. 2021 Dec 10;13(4):955–66. doi: 10.1039/d1sc04871f (PMC8790779; doi:10.1039/d1sc04871f)
Supplement: SC-013-D1SC04871F-s003 [file SC-013-D1SC04871F-s003.xlsx]

## Sheet: Raw data_HaloTag-AP
Merge_HaloTag-AviTag vs N-HaloTag_210318, Spectrum report created on 03/30/2021
Experiment: Merge_HaloTag-AviTag vs N-HaloTag_210318
	Peak List Generator: unknown
		Version: unknown
		Charge States Calculated: unknown
		Deisotoped: unknown
		Textual Annotation: unknown
	Database Set: 2 Databases
		Database Name: the UniProt_Human_SwissProt_contam_2020205 database
			Version: unknown
			Taxonomy: All Entries
			Number of Proteins: 20612
		Database Name: the UniProt_Human_SwissProt_contam_HaloTag-AviTag_2020205 database
			Version: unknown
			Taxonomy: All Entries
			Number of Proteins: 20613
		Does database contain common contaminants?: unknown
	Search Engine Set: 1 Search Engine
		Search Engine: Sequest
			Version: 1.0
			Samples: All Samples
			Fragment Tolerance: 1.00 Da (Monoisotopic)
			Parent Tolerance: 10.0 PPM (Monoisotopic)
			Fixed Modifications: +57 on C (Carbamidomethyl)
			Variable Modifications: +16 on M (Oxidation), +42 on Peptide N-Terminal (Acetyl), +80 on STY (Phospho), +226 on K (Biotin) (02_V1, 04_V2, 06_V3, 10_V4, 12_V5, 14_V6, 26_V10, 28_V11, 30_V12, 18_V7, 20_V8, 22_V9)
			Database: the UniProt_Human_SwissProt_contam_2020205 database (unknown version, 20612 entries) (02_V1, 04_V2, 06_V3, 10_V4, 12_V5, 14_V6, 26_V10, 28_V11, 30_V12, 18_V7, 20_V8, 22_V9), the UniProt_Human_SwissProt_contam_HaloTag-AviTag_2020205 database (unknown version, 20613 entries) (01_Cn1, 03_Cn2, 05_Cn3, 09_Cp1, 11_Cp2, 13_Cp3)
			Digestion Enzyme: stricttrypsin (02_V1, 04_V2, 06_V3, 10_V4, 12_V5, 14_V6, 26_V10, 28_V11, 30_V12, 18_V7, 20_V8, 22_V9), stricttrypsin (01_Cn1, 03_Cn2, 05_Cn3, 09_Cp1, 11_Cp2, 13_Cp3)
			Max Missed Cleavages: 0 (02_V1, 04_V2, 06_V3, 10_V4, 12_V5, 14_V6, 26_V10, 28_V11, 30_V12, 18_V7, 20_V8, 22_V9), 0 (01_Cn1, 03_Cn2, 05_Cn3, 09_Cp1, 11_Cp2, 13_Cp3)
			Probability Model:
				02_V1: LFDR Model, Classifier data: Bayes, Good (50%) Discriminant Score m:4.70/s:1.35 deltaCn m:0.402/s:0.0995 XCorr m:2.81/s:0.854 Sp m:705/s:401 SpRank m:1.76/s:4.84 Peak Ratio m:0.534/s:0.156, Bad (50%) Discriminant Score m:0.768/s:0.690 deltaCn m:0.106/s:0.0761 XCorr m:1.90/s:0.492 Sp m:357/s:205 SpRank m:28.4/s:86.0 Peak Ratio m:0.408/s:0.160 [all charge states]
				04_V2: LFDR Model, Classifier data: Bayes, Good (50%) Discriminant Score m:4.52/s:1.13 deltaCn m:0.406/s:0.0867 XCorr m:2.57/s:0.707 Sp m:596/s:342 SpRank m:1.99/s:10.7 Peak Ratio m:0.518/s:0.152, Bad (50%) Discriminant Score m:1.03/s:0.680 deltaCn m:0.139/s:0.0982 XCorr m:1.81/s:0.453 Sp m:334/s:187 SpRank m:23.4/s:96.0 Peak Ratio m:0.423/s:0.157 [all charge states]
				06_V3: LFDR Model, Classifier data: Bayes, Good (50%) Discriminant Score m:4.96/s:1.44 deltaCn m:0.407/s:0.104 XCorr m:3.07/s:0.977 Sp m:812/s:463 SpRank m:1.63/s:4.16 Peak Ratio m:0.553/s:0.153, Bad (50%) Discriminant Score m:1.07/s:0.655 deltaCn m:0.113/s:0.0838 XCorr m:2.06/s:0.512 Sp m:392/s:206 SpRank m:21.7/s:69.0 Peak Ratio m:0.418/s:0.157 [all charge states]
				10_V4: LFDR Model, Classifier data: Bayes, Good (50%) Discriminant Score m:5.01/s:1.33 deltaCn m:0.418/s:0.0982 XCorr m:3.02/s:0.924 Sp m:784/s:446 SpRank m:1.43/s:2.04 Peak Ratio m:0.541/s:0.152, Bad (50%) Discriminant Score m:1.22/s:0.634 deltaCn m:0.126/s:0.0797 XCorr m:2.08/s:0.553 Sp m:400/s:220 SpRank m:20.3/s:70.0 Peak Ratio m:0.416/s:0.160 [all charge states]
				12_V5: LFDR Model, Classifier data: Bayes, Good (50%) Discriminant Score m:4.94/s:1.34 deltaCn m:0.412/s:0.0997 XCorr m:2.98/s:0.895 Sp m:777/s:430 SpRank m:1.51/s:3.16 Peak Ratio m:0.547/s:0.150, Bad (50%) Discriminant Score m:1.13/s:0.640 deltaCn m:0.117/s:0.0770 XCorr m:2.06/s:0.516 Sp m:400/s:209 SpRank m:21.4/s:69.2 Peak Ratio m:0.428/s:0.158 [all charge states]
				14_V6: LFDR Model, Classifier data: Bayes, Good (50%) Discriminant Score m:5.08/s:1.29 deltaCn m:0.423/s:0.0939 XCorr m:3.03/s:0.892 Sp m:773/s:426 SpRank m:1.43/s:2.11 Peak Ratio m:0.532/s:0.152, Bad (50%) Discriminant Score m:1.43/s:0.620 deltaCn m:0.141/s:0.0845 XCorr m:2.13/s:0.535 Sp m:409/s:219 SpRank m:18.5/s:67.3 Peak Ratio m:0.411/s:0.157 [all charge states]
				01_Cn1: LFDR Model, Classifier data: Bayes, Good (50%) Discriminant Score m:5.44/s:1.50 deltaCn m:0.429/s:0.106 XCorr m:3.42/s:1.17 Sp m:983/s:545 SpRank m:1.37/s:2.48 Peak Ratio m:0.572/s:0.164, Bad (50%) Discriminant Score m:1.59/s:0.651 deltaCn m:0.133/s:0.0719 XCorr m:2.40/s:0.582 Sp m:418/s:243 SpRank m:16.8/s:68.4 Peak Ratio m:0.357/s:0.157 [all charge states]
				03_Cn2: LFDR Model, Classifier data: Bayes, Good (50%) Discriminant Score m:5.42/s:1.45 deltaCn m:0.424/s:0.104 XCorr m:3.45/s:1.15 Sp m:988/s:538 SpRank m:1.39/s:8.28 Peak Ratio m:0.594/s:0.164, Bad (50%) Discriminant Score m:1.36/s:0.720 deltaCn m:0.117/s:0.0796 XCorr m:2.34/s:0.573 Sp m:394/s:223 SpRank m:21.6/s:79.6 Peak Ratio m:0.370/s:0.166 [all charge states]
				05_Cn3: LFDR Model, Classifier data: Bayes, Good (50%) Discriminant Score m:5.42/s:1.48 deltaCn m:0.423/s:0.105 XCorr m:3.44/s:1.16 Sp m:992/s:540 SpRank m:1.32/s:2.23 Peak Ratio m:0.585/s:0.167, Bad (50%) Discriminant Score m:1.44/s:0.703 deltaCn m:0.121/s:0.0763 XCorr m:2.39/s:0.579 Sp m:403/s:234 SpRank m:18.7/s:66.6 Peak Ratio m:0.357/s:0.159 [all charge states]
				09_Cp1: LFDR Model, Classifier data: Bayes, Good (50%) Discriminant Score m:5.20/s:1.49 deltaCn m:0.406/s:0.109 XCorr m:3.35/s:1.10 Sp m:952/s:504 SpRank m:1.45/s:3.57 Peak Ratio m:0.596/s:0.165, Bad (50%) Discriminant Score m:0.977/s:0.780 deltaCn m:0.0953/s:0.0847 XCorr m:2.21/s:0.575 Sp m:383/s:220 SpRank m:25.6/s:88.1 Peak Ratio m:0.371/s:0.167 [all charge states]
				11_Cp2: LFDR Model, Classifier data: Bayes, Good (50%) Discriminant Score m:5.29/s:1.45 deltaCn m:0.412/s:0.107 XCorr m:3.38/s:1.09 Sp m:965/s:508 SpRank m:1.32/s:2.39 Peak Ratio m:0.596/s:0.164, Bad (50%) Discriminant Score m:0.997/s:0.771 deltaCn m:0.0978/s:0.0876 XCorr m:2.20/s:0.582 Sp m:381/s:224 SpRank m:23.8/s:75.5 Peak Ratio m:0.376/s:0.170 [all charge states]
				13_Cp3: LFDR Model, Classifier data: Bayes, Good (50%) Discriminant Score m:5.25/s:1.51 deltaCn m:0.406/s:0.109 XCorr m:3.39/s:1.13 Sp m:969/s:522 SpRank m:1.38/s:2.52 Peak Ratio m:0.599/s:0.167, Bad (50%) Discriminant Score m:0.876/s:0.774 deltaCn m:0.0903/s:0.0828 XCorr m:2.16/s:0.568 Sp m:380/s:218 SpRank m:25.5/s:84.2 Peak Ratio m:0.382/s:0.170 [all charge states]
				26_V10: LFDR Model, Classifier data: Bayes, Good (50%) Discriminant Score m:5.14/s:1.31 deltaCn m:0.402/s:0.0987 XCorr m:3.34/s:1.03 Sp m:946/s:472 SpRank m:1.29/s:1.79 Peak Ratio m:0.603/s:0.155, Bad (50%) Discriminant Score m:1.50/s:0.643 deltaCn m:0.121/s:0.0728 XCorr m:2.39/s:0.573 Sp m:445/s:260 SpRank m:16.2/s:57.2 Peak Ratio m:0.410/s:0.169 [all charge states]
				28_V11: LFDR Model, Classifier data: Bayes, Good (50%) Discriminant Score m:5.11/s:1.30 deltaCn m:0.403/s:0.0987 XCorr m:3.28/s:0.996 Sp m:924/s:469 SpRank m:1.36/s:3.22 Peak Ratio m:0.602/s:0.153, Bad (50%) Discriminant Score m:1.64/s:0.634 deltaCn m:0.129/s:0.0735 XCorr m:2.46/s:0.571 Sp m:456/s:258 SpRank m:15.4/s:54.8 Peak Ratio m:0.401/s:0.162 [all charge states]
				30_V12: LFDR Model, Classifier data: Bayes, Good (50%) Discriminant Score m:5.24/s:1.27 deltaCn m:0.410/s:0.0973 XCorr m:3.39/s:1.03 Sp m:957/s:479 SpRank m:1.32/s:2.16 Peak Ratio m:0.614/s:0.156, Bad (50%) Discriminant Score m:1.70/s:0.643 deltaCn m:0.130/s:0.0729 XCorr m:2.49/s:0.578 Sp m:451/s:260 SpRank m:15.0/s:51.3 Peak Ratio m:0.404/s:0.175 [all charge states]
				18_V7: LFDR Model, Classifier data: Bayes, Good (50%) Discriminant Score m:5.70/s:1.29 deltaCn m:0.442/s:0.0971 XCorr m:3.70/s:1.20 Sp m:1080/s:551 SpRank m:1.14/s:0.679 Peak Ratio m:0.575/s:0.159, Bad (50%) Discriminant Score m:2.53/s:0.555 deltaCn m:0.194/s:0.0760 XCorr m:2.66/s:0.589 Sp m:513/s:291 SpRank m:7.01/s:19.5 Peak Ratio m:0.397/s:0.165 [all charge states]
				20_V8: LFDR Model, Classifier data: Bayes, Good (50%) Discriminant Score m:5.91/s:1.16 deltaCn m:0.462/s:0.0909 XCorr m:3.73/s:1.18 Sp m:1090/s:538 SpRank m:1.11/s:0.894 Peak Ratio m:0.581/s:0.155, Bad (50%) Discriminant Score m:3.00/s:0.584 deltaCn m:0.233/s:0.0939 XCorr m:2.78/s:0.646 Sp m:543/s:286 SpRank m:4.43/s:8.96 Peak Ratio m:0.376/s:0.154 [all charge states]
				22_V9: LFDR Model, Classifier data: Bayes, Good (50%) Discriminant Score m:5.66/s:1.20 deltaCn m:0.439/s:0.0919 XCorr m:3.64/s:1.12 Sp m:1070/s:535 SpRank m:1.12/s:0.783 Peak Ratio m:0.590/s:0.159, Bad (50%) Discriminant Score m:2.63/s:0.498 deltaCn m:0.201/s:0.0689 XCorr m:2.70/s:0.573 Sp m:529/s:284 SpRank m:7.28/s:21.1 Peak Ratio m:0.391/s:0.163 [all charge states]
	Scaffold: Version: Scaffold_4.11.0
		Modification Metadata Set: 1560 modifications
			Source: D:\38_UNIMOD\unimod_bmsr-4-20200527.xml
			Comment: Conflicted with source D:\38_UNIMOD\unimod_bmsr5_Snare-20210119.xml (1582 modifications) when merging on 2021년 3월 18일 (목) 오후 5시 33분 27초.
		Protein Grouping Strategy: Experiment-wide grouping with binary peptide-protein weights
		Peptide Thresholds: 95.0% minimum
		Protein Thresholds: 99.0% minimum and 2 peptides minimum
		Peptide FDR: 0.0% (Decoy)
		Protein FDR: 0.0% (Decoy)
		GO Annotation Source(s): NCBI (downloaded 2021. 3. 9)
		Pathway Annotation Source(s):
		Alternate ID Source(s):
Experiment name	Biological sample category	Biological sample replicate	Protein name	Protein accession numbers	Alternate IDsDatabase sources	Protein molecular weight (Da)	Protein identification probability	Exclusive unique peptide count	Exclusive unique spectrum count	Exclusive spectrum count	Percentage of total spectra	Percentage sequence coverage	Manual validation	Assigned	Spectrum name	Peptide sequence	Previous amino acid	Next amino acid	Peptide identification probability	SEQUEST XCorr score	SEQUEST DCn score	Number of enzymatic termini	Fixed modifications identified by spectrum	Variable modifications identified by spectrum	Observed m/z	Actual peptide mass (AMU)	Calculated +1H Peptide Mass (AMU)	Spectrum charge	Actual minus calculated peptide mass (AMU)	Actual minus calculated peptide mass (PPM)	Retention Time (sec)	Precursor Intensity	Total Ion Current	Peptide start index	Peptide stop index	Exclusive
Merge_HaloTag-AviTag vs N-HaloTag_210318	VL1-, BirA+	replicate 1	Ras-related protein Rab-10 OS=Homo sapiens OX=9606 GN=RAB10 PE=1 SV=1	P61026	UniProt_Human_SwissProt_contam_HaloTag-AviTag_2020205.fasta	22542.1	1	2	2	2	7.17e-05	0.115	possibly correct	TRUE	01_Cn1.27640.27640.2	AFLTLAEDILR	K	K	0.997	3.13	0.42	2			631.362	1260.71	1261.72	2	0.000993	0.787	5185.4	1725770	2173610	162	172	TRUE
Merge_HaloTag-AviTag vs N-HaloTag_210318	VL1-, BirA+	replicate 1	Ras-related protein Rab-10 OS=Homo sapiens OX=9606 GN=RAB10 PE=1 SV=1	P61026	UniProt_Human_SwissProt_contam_HaloTag-AviTag_2020205.fasta	22542.1	1	2	2	2	7.17e-05	0.115	possibly correct	TRUE	01_Cn1.5181.5181.2	NIDEHANEDVER	R	M	0.955	2.33	0.337	2			720.82	1439.63	1440.64	2	-0.002213	-1.536	2219.43	138169	269152	106	117	TRUE
Merge_HaloTag-AviTag vs N-HaloTag_210318	VL1-, BirA+	replicate 1	Ras-related protein Rab-8A OS=Homo sapiens OX=9606 GN=RAB8A PE=1 SV=1	P61006	UniProt_Human_SwissProt_contam_HaloTag-AviTag_2020205.fasta	23669.7	0.998	1	1	1	3.59e-05	0.058	possibly correct	TRUE	01_Cn1.5157.5157.2	NIEEHASADVEK	R	M	0.986	2.64	0.299	2			671.318	1340.62	1341.63	2	0.000264	0.1968	2215.89	163424	215661	105	116	TRUE
Merge_HaloTag-AviTag vs N-HaloTag_210318	VL1-, BirA+	replicate 1	Surfeit locus protein 4 OS=Homo sapiens OX=9606 GN=SURF4 PE=1 SV=3	O15260	UniProt_Human_SwissProt_contam_HaloTag-AviTag_2020205.fasta	30395.4	0.993	1	1	1	3.59e-05	0.0483	possibly correct	TRUE	01_Cn1.27821.27821.2	LcLISTFLEDGIR	R	M	0.997	3.44	0.404	2	c2: Carbamidomethyl (+57.02)		768.909	1535.8	1536.81	2	0.0004397	0.2861	5209.67	1176560	1287540	31	43	TRUE
Merge_HaloTag-AviTag vs N-HaloTag_210318	VL1-, BirA+	replicate 1	Phosphoglycerate kinase 1 OS=Homo sapiens OX=9606 GN=PGK1 PE=1 SV=3	P00558	UniProt_Human_SwissProt_contam_HaloTag-AviTag_2020205.fasta	44615.3	0.993	1	1	1	3.59e-05	0.0408	possibly correct	TRUE	01_Cn1.14201.14201.2	GcITIIGGGDTATccAK	R	W	0.986	3.24	0.376	2	c2: Carbamidomethyl (+57.02), c14: Carbamidomethyl (+57.02), c15: Carbamidomethyl (+57.02)		878.401	1754.79	1754.79	2	1.007	2.707	3446.92	524658	520100	366	382	TRUE
Merge_HaloTag-AviTag vs N-HaloTag_210318	VL1-, BirA+	replicate 1	X-ray repair cross-complementing protein 6 OS=Homo sapiens OX=9606 GN=XRCC6 PE=1 SV=2	P12956	UniProt_Human_SwissProt_contam_HaloTag-AviTag_2020205.fasta	69846.4	1	6	6	6	0.000215	0.128	possibly correct	TRUE	01_Cn1.29919.29919.2	IQVTPPGFQLVFLPFADDK	K	R	0.997	3.4	0.447	2			1066.58	2131.14	2132.14	2	0.000878	0.4118	5490.83	323217	576452	425	443	TRUE
Merge_HaloTag-AviTag vs N-HaloTag_210318	VL1-, BirA+	replicate 1	X-ray repair cross-complementing protein 6 OS=Homo sapiens OX=9606 GN=XRCC6 PE=1 SV=2	P12956	UniProt_Human_SwissProt_contam_HaloTag-AviTag_2020205.fasta	69846.4	1	6	6	6	0.000215	0.128	possibly correct	TRUE	01_Cn1.28418.28418.3	IQVTPPGFQLVFLPFADDKR	K	K	0.977	3.46	0.265	2			763.754	2288.24	2288.24	3	1.002	-0.1431	5288.23	618737	905719	425	444	TRUE
Merge_HaloTag-AviTag vs N-HaloTag_210318	VL1-, BirA+	replicate 1	X-ray repair cross-complementing protein 6 OS=Homo sapiens OX=9606 GN=XRCC6 PE=1 SV=2	P12956	UniProt_Human_SwissProt_contam_HaloTag-AviTag_2020205.fasta	69846.4	1	6	6	6	0.000215	0.128	possibly correct	TRUE	01_Cn1.12691.12691.2	KQELLEALTK	K	H	0.974	3.15	0.107	2			586.848	1171.68	1172.69	2	0.000542	0.4622	3252.14	874819	975151	596	605	TRUE
Merge_HaloTag-AviTag vs N-HaloTag_210318	VL1-, BirA+	replicate 1	X-ray repair cross-complementing protein 6 OS=Homo sapiens OX=9606 GN=XRCC6 PE=1 SV=2	P12956	UniProt_Human_SwissProt_contam_HaloTag-AviTag_2020205.fasta	69846.4	1	6	6	6	0.000215	0.128	possibly correct	TRUE	01_Cn1.27629.27629.2	NIPPYFVALVPQEEELDDQK	R	I	0.997	4.31	0.521	2			1172.59	2343.17	2344.17	2	0.001476	0.6296	5183.92	775516	1798470	405	424	TRUE
Merge_HaloTag-AviTag vs N-HaloTag_210318	VL1-, BirA+	replicate 1	X-ray repair cross-complementing protein 6 OS=Homo sapiens OX=9606 GN=XRCC6 PE=1 SV=2	P12956	UniProt_Human_SwissProt_contam_HaloTag-AviTag_2020205.fasta	69846.4	1	6	6	6	0.000215	0.128	possibly correct	TRUE	01_Cn1.15619.15619.2	SDSFENPVLQQHFR	R	N	0.997	3.76	0.509	2			852.411	1702.81	1703.81	2	0.002073	1.217	3628.18	1374130	1546390	475	488	TRUE
Merge_HaloTag-AviTag vs N-HaloTag_210318	VL1-, BirA+	replicate 1	X-ray repair cross-complementing protein 6 OS=Homo sapiens OX=9606 GN=XRCC6 PE=1 SV=2	P12956	UniProt_Human_SwissProt_contam_HaloTag-AviTag_2020205.fasta	69846.4	1	6	6	6	0.000215	0.128	possibly correct	TRUE	01_Cn1.16726.16726.3	VHFEESSKLEDLLR	R	K	0.997	4.58	0.471	2			567.966	1700.88	1701.88	3	0.002649	1.557	3769.07	1039870	1744670	231	244	TRUE
Merge_HaloTag-AviTag vs N-HaloTag_210318	VL1-, BirA+	replicate 1	60S ribosomal protein L30 OS=Homo sapiens OX=9606 GN=RPL30 PE=1 SV=2	P62888	UniProt_Human_SwissProt_contam_HaloTag-AviTag_2020205.fasta	12784.7	1	2	2	2	7.17e-05	0.243	possibly correct	TRUE	01_Cn1.17575.17575.2	LVILANNcPALR	K	K	0.996	3	0.356	2	c8: Carbamidomethyl (+57.02)		677.388	1352.76	1353.77	2	0.0007127	0.5265	3877.98	1495670	1174820	45	56	TRUE
Merge_HaloTag-AviTag vs N-HaloTag_210318	VL1-, BirA+	replicate 1	60S ribosomal protein L30 OS=Homo sapiens OX=9606 GN=RPL30 PE=1 SV=2	P62888	UniProt_Human_SwissProt_contam_HaloTag-AviTag_2020205.fasta	12784.7	1	2	2	2	7.17e-05	0.243	possibly correct	TRUE	01_Cn1.24468.24468.2	VcTLAIIDPGDSDIIR	R	S	0.997	4.35	0.416	2	c2: Carbamidomethyl (+57.02)		879.462	1756.91	1757.91	2	0.005516	3.138	4760.4	684609	1567060	91	106	TRUE
Merge_HaloTag-AviTag vs N-HaloTag_210318	VL1-, BirA+	replicate 1	General vesicular transport factor p115 OS=Homo sapiens OX=9606 GN=USO1 PE=1 SV=2	O60763	UniProt_Human_SwissProt_contam_HaloTag-AviTag_2020205.fasta	107898	0.998	1	1	1	3.59e-05	0.0187	possibly correct	TRUE	01_Cn1.7326.7326.2	SSQTSGTNEQSSAIVSAR	K	D	0.997	3.78	0.549	2			905.432	1808.85	1809.86	2	-0.000406	-0.2243	2538.4	159531	136411	765	782	TRUE
Merge_HaloTag-AviTag vs N-HaloTag_210318	VL1-, BirA+	replicate 1	SWISS-PROT:P02662 Alpha-S1-casein - Bos taurus (Bovine).	P02662	UniProt_Human_SwissProt_contam_HaloTag-AviTag_2020205.fasta	22975.2	1	2	2	2	7.17e-05	0.111	possibly correct	TRUE	01_Cn1.27883.27883.2	FFVAPFPEVFGK	R	E	0.997	2.68	0.453	2			692.869	1383.72	1384.73	2	0.000314	0.2268	5218.02	1629940	3548830	23	34	TRUE
Merge_HaloTag-AviTag vs N-HaloTag_210318	VL1-, BirA+	replicate 1	SWISS-PROT:P02662 Alpha-S1-casein - Bos taurus (Bovine).	P02662	UniProt_Human_SwissProt_contam_HaloTag-AviTag_2020205.fasta	22975.2	1	2	2	2	7.17e-05	0.111	possibly correct	TRUE	01_Cn1.26211.26211.2	YLGYLEQLLR	R	L	0.955	2.24	0.286	2			634.356	1266.7	1267.7	2	-0.000308	-0.243	4992.98	480097	1118400	91	100	TRUE
Merge_HaloTag-AviTag vs N-HaloTag_210318	VL1-, BirA+	replicate 1	ATP-dependent RNA helicase DDX19A OS=Homo sapiens OX=9606 GN=DDX19A PE=1 SV=1	Q9NUU7	UniProt_Human_SwissProt_contam_HaloTag-AviTag_2020205.fasta	53975.9	0.993	1	1	1	3.59e-05	0.0314	possibly correct	TRUE	01_Cn1.15743.15743.2	SNLVDNTNQVEVLQR	R	D	0.997	3.16	0.381	2			864.947	1727.88	1728.89	2	-0.000367	-0.2123	3644.06	386521	562642	67	81	TRUE
Merge_HaloTag-AviTag vs N-HaloTag_210318	VL1-, BirA+	replicate 1	Alanine--tRNA ligase, cytoplasmic OS=Homo sapiens OX=9606 GN=AARS PE=1 SV=2	P49588	UniProt_Human_SwissProt_contam_HaloTag-AviTag_2020205.fasta	106813	1	2	2	2	7.17e-05	0.0279	possibly correct	TRUE	01_Cn1.12111.12111.2	AVYTQDcPLAAAK	K	A	0.991	2.3	0.392	2	c7: Carbamidomethyl (+57.02)		704.351	1406.69	1407.69	2	0.0002347	0.1667	3174.03	287744	430197	665	677	TRUE
Merge_HaloTag-AviTag vs N-HaloTag_210318	VL1-, BirA+	replicate 1	Alanine--tRNA ligase, cytoplasmic OS=Homo sapiens OX=9606 GN=AARS PE=1 SV=2	P49588	UniProt_Human_SwissProt_contam_HaloTag-AviTag_2020205.fasta	106813	1	2	2	2	7.17e-05	0.0279	possibly correct	TRUE	01_Cn1.11327.11327.2	ITcLcQVPQNAANR	K	G	0.997	3.15	0.463	2	c3: Carbamidomethyl (+57.02), c5: Carbamidomethyl (+57.02)		822.9	1643.79	1644.79	2	-0.0009646	-0.5865	3069.63	281070	332075	899	912	TRUE
Merge_HaloTag-AviTag vs N-HaloTag_210318	VL1-, BirA+	replicate 1	Sideroflexin-1 OS=Homo sapiens OX=9606 GN=SFXN1 PE=1 SV=4	Q9H9B4	UniProt_Human_SwissProt_contam_HaloTag-AviTag_2020205.fasta	35620	1	4	4	4	0.000143	0.143	possibly correct	TRUE	01_Cn1.16563.16563.2	NILLTNEQLESAR	R	K	0.961	3.14	0.289	2			750.903	1499.79	1500.8	2	-0.002991	-1.993	3748.07	1225060	2245210	36	48	TRUE
Merge_HaloTag-AviTag vs N-HaloTag_210318	VL1-, BirA+	replicate 1	Sideroflexin-1 OS=Homo sapiens OX=9606 GN=SFXN1 PE=1 SV=4	Q9H9B4	UniProt_Human_SwissProt_contam_HaloTag-AviTag_2020205.fasta	35620	1	4	4	4	0.000143	0.143	possibly correct	TRUE	01_Cn1.11208.11208.2	QAITQVVVSR	K	I	0.997	3.03	0.392	2			550.825	1099.64	1100.64	2	0.000848	0.7705	3054.31	1536150	1977370	224	233	TRUE
Merge_HaloTag-AviTag vs N-HaloTag_210318	VL1-, BirA+	replicate 1	Sideroflexin-1 OS=Homo sapiens OX=9606 GN=SFXN1 PE=1 SV=4	Q9H9B4	UniProt_Human_SwissProt_contam_HaloTag-AviTag_2020205.fasta	35620	1	4	4	4	0.000143	0.143	possibly correct	TRUE	01_Cn1.16519.16519.2	WDQSTFIGR	R	A	0.984	2.29	0.402	2			555.271	1108.53	1109.54	2	-0.00201	-1.812	3742.26	1254800	1406420	16	24	TRUE
Merge_HaloTag-AviTag vs N-HaloTag_210318	VL1-, BirA+	replicate 1	Sideroflexin-1 OS=Homo sapiens OX=9606 GN=SFXN1 PE=1 SV=4	Q9H9B4	UniProt_Human_SwissProt_contam_HaloTag-AviTag_2020205.fasta	35620	1	4	4	4	0.000143	0.143	possibly correct	TRUE	01_Cn1.13725.13725.3	YIYDSAFHPDTGEK	K	M	0.966	2.95	0.314	2			548.249	1641.72	1642.74	3	-0.006621	-4.03	3385.63	391398	1177920	73	86	TRUE
Merge_HaloTag-AviTag vs N-HaloTag_210318	VL1-, BirA+	replicate 1	Keratin, type II cytoskeletal 6A OS=Homo sapiens OX=9606 GN=KRT6A PE=1 SV=3	P02538	UniProt_Human_SwissProt_contam_HaloTag-AviTag_2020205.fasta	60046.4	1	2	2	2	7.17e-05	0.415	possibly correct	FALSE	01_Cn1.24434.24434.2	ADTLTDEINFLR	K	A	0.997	3.62	0.322	2			704.359	1406.7	1407.71	2	-0.000445	-0.3161	4755.81	1397070	3032630	288	299	FALSE
Merge_HaloTag-AviTag vs N-HaloTag_210318	VL1-, BirA+	replicate 1	Keratin, type II cytoskeletal 6A OS=Homo sapiens OX=9606 GN=KRT6A PE=1 SV=3	P02538	UniProt_Human_SwissProt_contam_HaloTag-AviTag_2020205.fasta	60046.4	1	2	2	2	7.17e-05	0.415	possibly correct	FALSE	01_Cn1.10173.10173.2	AEAESWYQTK	R	Y	0.997	2.67	0.415	2			606.78	1211.55	1212.55	2	0.000413	0.3406	2919.93	4347330	2732520	350	359	FALSE
Merge_HaloTag-AviTag vs N-HaloTag_210318	VL1-, BirA+	replicate 1	Keratin, type II cytoskeletal 6A OS=Homo sapiens OX=9606 GN=KRT6A PE=1 SV=3	P02538	UniProt_Human_SwissProt_contam_HaloTag-AviTag_2020205.fasta	60046.4	1	2	2	2	7.17e-05	0.415	possibly correct	FALSE	01_Cn1.12471.12471.2	AIGGGLSSVGGGSSTIK	R	Y	0.997	3.75	0.507	2			724.39	1446.77	1447.78	2	-0.002844	-1.964	3223.63	529021	1208470	534	550	FALSE
Merge_HaloTag-AviTag vs N-HaloTag_210318	VL1-, BirA+	replicate 1	Keratin, type II cytoskeletal 6A OS=Homo sapiens OX=9606 GN=KRT6A PE=1 SV=3	P02538	UniProt_Human_SwissProt_contam_HaloTag-AviTag_2020205.fasta	60046.4	1	2	2	2	7.17e-05	0.415	possibly correct	FALSE	01_Cn1.7724.7724.2	AQYEEIAQR	K	S	0.991	2.25	0.404	2			554.275	1106.54	1107.54	2	-0.000562	-0.5074	2591.81	3648600	3110580	339	347	FALSE
Merge_HaloTag-AviTag vs N-HaloTag_210318	VL1-, BirA+	replicate 1	Keratin, type II cytoskeletal 6A OS=Homo sapiens OX=9606 GN=KRT6A PE=1 SV=3	P02538	UniProt_Human_SwissProt_contam_HaloTag-AviTag_2020205.fasta	60046.4	1	2	2	2	7.17e-05	0.415	possibly correct	FALSE	01_Cn1.6113.6113.2	DVDAAYmNK	K	V	0.96	2.01	0.319	2		m7: Oxidation (+15.99)	521.729	1041.44	1042.45	2	6.299e-05	0.06043	2359.84	624314	1714600	273	281	FALSE
Merge_HaloTag-AviTag vs N-HaloTag_210318	VL1-, BirA+	replicate 1	Keratin, type II cytoskeletal 6A OS=Homo sapiens OX=9606 GN=KRT6A PE=1 SV=3	P02538	UniProt_Human_SwissProt_contam_HaloTag-AviTag_2020205.fasta	60046.4	1	2	2	2	7.17e-05	0.415	possibly correct	FALSE	01_Cn1.11547.11547.3	DVDAAYmNKVELQAK	K	A	0.966	2.73	0.252	2		m7: Oxidation (+15.99)	570.951	1709.83	1710.84	3	0.00063	0.3682	3098.39	458701	772460	273	287	FALSE
Merge_HaloTag-AviTag vs N-HaloTag_210318	VL1-, BirA+	replicate 1	Keratin, type II cytoskeletal 6A OS=Homo sapiens OX=9606 GN=KRT6A PE=1 SV=3	P02538	UniProt_Human_SwissProt_contam_HaloTag-AviTag_2020205.fasta	60046.4	1	2	2	2	7.17e-05	0.415	possibly correct	FALSE	01_Cn1.8867.8867.2	EYQELmNVK	K	L	0.995	2.36	0.396	2		m6: Oxidation (+15.99)	585.279	1168.54	1169.55	2	0.000738	0.631	2747.07	2145620	1898450	447	455	FALSE
Merge_HaloTag-AviTag vs N-HaloTag_210318	VL1-, BirA+	replicate 1	Keratin, type II cytoskeletal 6A OS=Homo sapiens OX=9606 GN=KRT6A PE=1 SV=3	P02538	UniProt_Human_SwissProt_contam_HaloTag-AviTag_2020205.fasta	60046.4	1	2	2	2	7.17e-05	0.415	possibly correct	TRUE	01_Cn1.15101.15101.2	GmQDLVEDFK	R	N	0.997	2.45	0.442	2		m2: Oxidation (+15.99)	599.277	1196.54	1197.55	2	0.001376	1.149	3562.34	3718850	2504610	241	250	TRUE
Merge_HaloTag-AviTag vs N-HaloTag_210318	VL1-, BirA+	replicate 1	Keratin, type II cytoskeletal 6A OS=Homo sapiens OX=9606 GN=KRT6A PE=1 SV=3	P02538	UniProt_Human_SwissProt_contam_HaloTag-AviTag_2020205.fasta	60046.4	1	2	2	2	7.17e-05	0.415	possibly correct	FALSE	01_Cn1.9897.9897.2	GSGGLGGAcGGAGFGSR	R	S	0.997	4.27	0.549	2	c9: Carbamidomethyl (+57.02)		712.821	1423.63	1424.63	2	0.0006327	0.4441	2883.57	1586340	2223650	43	59	FALSE
Merge_HaloTag-AviTag vs N-HaloTag_210318	VL1-, BirA+	replicate 1	Keratin, type II cytoskeletal 6A OS=Homo sapiens OX=9606 GN=KRT6A PE=1 SV=3	P02538	UniProt_Human_SwissProt_contam_HaloTag-AviTag_2020205.fasta	60046.4	1	2	2	2	7.17e-05	0.415	possibly correct	FALSE	01_Cn1.14111.14111.2	ISIGGGScAISGGYGSR	R	A	0.997	4.49	0.559	2	c8: Carbamidomethyl (+57.02)		799.883	1597.75	1598.76	2	-0.0001873	-0.1172	3435.43	4007170	4076380	70	86	FALSE
Merge_HaloTag-AviTag vs N-HaloTag_210318	VL1-, BirA+	replicate 1	Keratin, type II cytoskeletal 6A OS=Homo sapiens OX=9606 GN=KRT6A PE=1 SV=3	P02538	UniProt_Human_SwissProt_contam_HaloTag-AviTag_2020205.fasta	60046.4	1	2	2	2	7.17e-05	0.415	possibly correct	FALSE	01_Cn1.12823.12823.3	KQcANLQAAIADAEQR	K	G	0.994	4.06	0.267	2	c3: Carbamidomethyl (+57.02)		596.299	1785.88	1786.89	3	-0.002982	-1.669	3269.44	656731	1209530	400	415	FALSE
Merge_HaloTag-AviTag vs N-HaloTag_210318	VL1-, BirA+	replicate 1	Keratin, type II cytoskeletal 6A OS=Homo sapiens OX=9606 GN=KRT6A PE=1 SV=3	P02538	UniProt_Human_SwissProt_contam_HaloTag-AviTag_2020205.fasta	60046.4	1	2	2	2	7.17e-05	0.415	possibly correct	FALSE	01_Cn1.3196.3196.3	LRSEIDHVKK	R	Q	0.993	2.67	0.341	2			408.907	1223.7	1224.71	3	-0.000142	-0.1159	1875.04	355129	472878	391	400	FALSE
Merge_HaloTag-AviTag vs N-HaloTag_210318	VL1-, BirA+	replicate 1	Keratin, type II cytoskeletal 6A OS=Homo sapiens OX=9606 GN=KRT6A PE=1 SV=3	P02538	UniProt_Human_SwissProt_contam_HaloTag-AviTag_2020205.fasta	60046.4	1	2	2	2	7.17e-05	0.415	possibly correct	FALSE	01_Cn1.13268.13268.2	NKLEGLEDALQK	K	A	0.997	3.85	0.336	2			679.37	1356.73	1357.73	2	-6.5e-05	-0.04787	3326.67	2511280	2871220	425	436	FALSE
Merge_HaloTag-AviTag vs N-HaloTag_210318	VL1-, BirA+	replicate 1	Keratin, type II cytoskeletal 6A OS=Homo sapiens OX=9606 GN=KRT6A PE=1 SV=3	P02538	UniProt_Human_SwissProt_contam_HaloTag-AviTag_2020205.fasta	60046.4	1	2	2	2	7.17e-05	0.415	possibly correct	FALSE	01_Cn1.4487.4487.3	NKYEDEINKR	K	T	0.997	2.93	0.384	2			436.89	1307.65	1308.65	3	-0.000101	-0.07718	2105.88	3149910	6931790	251	260	FALSE
Merge_HaloTag-AviTag vs N-HaloTag_210318	VL1-, BirA+	replicate 1	Keratin, type II cytoskeletal 6A OS=Homo sapiens OX=9606 GN=KRT6A PE=1 SV=3	P02538	UniProt_Human_SwissProt_contam_HaloTag-AviTag_2020205.fasta	60046.4	1	2	2	2	7.17e-05	0.415	possibly correct	FALSE	01_Cn1.29757.29757.3	NLDLDSIIAEVKAQYEEIAQR	R	S	0.997	5.88	0.474	2			807.089	2418.25	2418.25	3	1.002	-0.4248	5468.59	610805	1066240	327	347	FALSE
Merge_HaloTag-AviTag vs N-HaloTag_210318	VL1-, BirA+	replicate 1	Keratin, type II cytoskeletal 6A OS=Homo sapiens OX=9606 GN=KRT6A PE=1 SV=3	P02538	UniProt_Human_SwissProt_contam_HaloTag-AviTag_2020205.fasta	60046.4	1	2	2	2	7.17e-05	0.415	possibly correct	FALSE	01_Cn1.16606.16606.3	QcANLQAAIADAEQR	K	G	0.991	3.44	0.3	2	c2: Carbamidomethyl (+57.02)		553.602	1657.78	1658.79	3	-0.0009793	-0.5904	3753.7	667352	1394170	401	415	FALSE
Merge_HaloTag-AviTag vs N-HaloTag_210318	VL1-, BirA+	replicate 1	Keratin, type II cytoskeletal 6A OS=Homo sapiens OX=9606 GN=KRT6A PE=1 SV=3	P02538	UniProt_Human_SwissProt_contam_HaloTag-AviTag_2020205.fasta	60046.4	1	2	2	2	7.17e-05	0.415	possibly correct	FALSE	01_Cn1.16604.16604.2	QcANLQAAIADAEQR	K	G	0.997	4.35	0.473	2	c2: Carbamidomethyl (+57.02)		829.9	1657.79	1658.79	2	0.00114	0.6871	3753.44	932093	1757840	401	415	FALSE
Merge_HaloTag-AviTag vs N-HaloTag_210318	VL1-, BirA+	replicate 1	Keratin, type II cytoskeletal 6A OS=Homo sapiens OX=9606 GN=KRT6A PE=1 SV=3	P02538	UniProt_Human_SwissProt_contam_HaloTag-AviTag_2020205.fasta	60046.4	1	2	2	2	7.17e-05	0.415	possibly correct	FALSE	01_Cn1.27713.27713.3	QNLEPLFEQYINNLR	R	R	0.997	3.86	0.354	2			630.996	1889.97	1890.97	3	0.003734	1.975	5195.05	497539	1554260	208	222	FALSE
Merge_HaloTag-AviTag vs N-HaloTag_210318	VL1-, BirA+	replicate 1	Keratin, type II cytoskeletal 6A OS=Homo sapiens OX=9606 GN=KRT6A PE=1 SV=3	P02538	UniProt_Human_SwissProt_contam_HaloTag-AviTag_2020205.fasta	60046.4	1	2	2	2	7.17e-05	0.415	possibly correct	FALSE	01_Cn1.27705.27705.2	QNLEPLFEQYINNLR	R	R	0.997	4.51	0.445	2			945.99	1889.97	1890.97	2	0.001997	1.056	5193.99	1860560	4773420	208	222	FALSE
Merge_HaloTag-AviTag vs N-HaloTag_210318	VL1-, BirA+	replicate 1	Keratin, type II cytoskeletal 6A OS=Homo sapiens OX=9606 GN=KRT6A PE=1 SV=3	P02538	UniProt_Human_SwissProt_contam_HaloTag-AviTag_2020205.fasta	60046.4	1	2	2	2	7.17e-05	0.415	possibly correct	TRUE	01_Cn1.9396.9396.2	SGFSSVSVSR	R	S	0.99	2.21	0.382	2			506.757	1011.5	1012.51	2	0.000868	0.8573	2815.74	2325980	2326900	31	40	TRUE
Merge_HaloTag-AviTag vs N-HaloTag_210318	VL1-, BirA+	replicate 1	Keratin, type II cytoskeletal 6A OS=Homo sapiens OX=9606 GN=KRT6A PE=1 SV=3	P02538	UniProt_Human_SwissProt_contam_HaloTag-AviTag_2020205.fasta	60046.4	1	2	2	2	7.17e-05	0.415	possibly correct	FALSE	01_Cn1.7459.7459.2	SRAEAESWYQTK	R	Y	0.993	2.98	0.432	2			728.346	1454.68	1455.69	2	-0.002522	-1.733	2557	429831	345389	348	359	FALSE
Merge_HaloTag-AviTag vs N-HaloTag_210318	VL1-, BirA+	replicate 1	Keratin, type II cytoskeletal 6A OS=Homo sapiens OX=9606 GN=KRT6A PE=1 SV=3	P02538	UniProt_Human_SwissProt_contam_HaloTag-AviTag_2020205.fasta	60046.4	1	2	2	2	7.17e-05	0.415	possibly correct	FALSE	01_Cn1.14177.14177.2	TAAENEFVTLK	R	K	0.997	3.12	0.446	2			611.82	1221.62	1222.63	2	0.000647	0.5292	3443.8	976250	1829840	261	271	FALSE
Merge_HaloTag-AviTag vs N-HaloTag_210318	VL1-, BirA+	replicate 1	Keratin, type II cytoskeletal 6A OS=Homo sapiens OX=9606 GN=KRT6A PE=1 SV=3	P02538	UniProt_Human_SwissProt_contam_HaloTag-AviTag_2020205.fasta	60046.4	1	2	2	2	7.17e-05	0.415	possibly correct	FALSE	01_Cn1.9710.9710.3	TAAENEFVTLKK	R	D	0.997	3.67	0.372	2			450.914	1349.72	1350.73	3	0.001932	1.43	2858.22	2170110	2203430	261	272	FALSE
Merge_HaloTag-AviTag vs N-HaloTag_210318	VL1-, BirA+	replicate 1	Keratin, type II cytoskeletal 6A OS=Homo sapiens OX=9606 GN=KRT6A PE=1 SV=3	P02538	UniProt_Human_SwissProt_contam_HaloTag-AviTag_2020205.fasta	60046.4	1	2	2	2	7.17e-05	0.415	possibly correct	FALSE	01_Cn1.15685.15685.2	WTLLQEQGTK	K	T	0.989	2.63	0.343	2			602.322	1202.63	1203.64	2	-0.000529	-0.4395	3636.36	2021330	2854330	195	204	FALSE
Merge_HaloTag-AviTag vs N-HaloTag_210318	VL1-, BirA+	replicate 1	Keratin, type II cytoskeletal 6A OS=Homo sapiens OX=9606 GN=KRT6A PE=1 SV=3	P02538	UniProt_Human_SwissProt_contam_HaloTag-AviTag_2020205.fasta	60046.4	1	2	2	2	7.17e-05	0.415	possibly correct	FALSE	01_Cn1.10987.10987.2	YEELQVTAGR	K	H	0.997	2.84	0.415	2			583.296	1164.58	1165.58	2	-0.000514	-0.441	3025.84	1830560	1968790	360	369	FALSE
Merge_HaloTag-AviTag vs N-HaloTag_210318	VL1-, BirA+	replicate 1	Glutathione S-transferase P OS=Homo sapiens OX=9606 GN=GSTP1 PE=1 SV=2	P09211	UniProt_Human_SwissProt_contam_HaloTag-AviTag_2020205.fasta	23356.7	1	2	2	2	7.17e-05	0.171	possibly correct	TRUE	01_Cn1.21565.21565.3	ALPGQLKPFETLLSQNQGGK	K	T	0.997	3.99	0.492	2			709.392	2125.15	2126.16	3	-0.000299	-0.1406	4381.94	1010620	2734490	122	141	TRUE
Merge_HaloTag-AviTag vs N-HaloTag_210318	VL1-, BirA+	replicate 1	Glutathione S-transferase P OS=Homo sapiens OX=9606 GN=GSTP1 PE=1 SV=2	P09211	UniProt_Human_SwissProt_contam_HaloTag-AviTag_2020205.fasta	23356.7	1	2	2	2	7.17e-05	0.171	possibly correct	TRUE	01_Cn1.22330.22330.2	FQDGDLTLYQSNTILR	K	H	0.997	4.78	0.528	2			942.483	1882.95	1883.95	2	0.008036	4.265	4480.84	927567	1125820	56	71	TRUE
Merge_HaloTag-AviTag vs N-HaloTag_210318	VL1-, BirA+	replicate 1	Serine/arginine-rich splicing factor 4 OS=Homo sapiens OX=9606 GN=SRSF4 PE=1 SV=2	Q08170	UniProt_Human_SwissProt_contam_HaloTag-AviTag_2020205.fasta	56680	1	2	2	2	7.17e-05	0.0506	possibly correct	TRUE	01_Cn1.2729.2729.2	GESENAGTNQETR	R	S	0.993	2.69	0.378	2			696.803	1391.59	1392.6	2	-0.000122	-0.08761	1774.82	166338	115261	429	441	TRUE
Merge_HaloTag-AviTag vs N-HaloTag_210318	VL1-, BirA+	replicate 1	Serine/arginine-rich splicing factor 4 OS=Homo sapiens OX=9606 GN=SRSF4 PE=1 SV=2	Q08170	UniProt_Human_SwissProt_contam_HaloTag-AviTag_2020205.fasta	56680	1	2	2	2	7.17e-05	0.0506	possibly correct	TRUE	01_Cn1.4603.4603.2	QAGEVTYADAHK	R	G	0.991	1.85	0.448	2			645.31	1288.61	1289.61	2	0.001107	0.8584	2126.01	189978	109887	126	137	TRUE
Merge_HaloTag-AviTag vs N-HaloTag_210318	VL1-, BirA+	replicate 1	40S ribosomal protein S27 OS=Homo sapiens OX=9606 GN=RPS27 PE=1 SV=3	P42677	UniProt_Human_SwissProt_contam_HaloTag-AviTag_2020205.fasta	9460.9	0.992	1	1	1	3.59e-05	0.131	possibly correct	TRUE	01_Cn1.10437.10437.2	DLLHPSPEEEK	K	R	0.997	2.66	0.385	2			647.32	1292.63	1293.63	2	0.000368	0.2845	2954.17	504823	790298	6	16	TRUE
Merge_HaloTag-AviTag vs N-HaloTag_210318	VL1-, BirA+	replicate 1	Myb-binding protein 1A OS=Homo sapiens OX=9606 GN=MYBBP1A PE=1 SV=2	Q9BQG0	UniProt_Human_SwissProt_contam_HaloTag-AviTag_2020205.fasta	148858	1	3	3	3	0.000108	0.0248	possibly correct	TRUE	01_Cn1.27278.27278.2	VLDLVEVLVTK	R	Q	0.997	3.37	0.543	2			614.382	1226.75	1227.76	2	0.000715	0.5824	5137.28	803482	821565	828	838	TRUE
Merge_HaloTag-AviTag vs N-HaloTag_210318	VL1-, BirA+	replicate 1	Myb-binding protein 1A OS=Homo sapiens OX=9606 GN=MYBBP1A PE=1 SV=2	Q9BQG0	UniProt_Human_SwissProt_contam_HaloTag-AviTag_2020205.fasta	148858	1	3	3	3	0.000108	0.0248	possibly correct	TRUE	01_Cn1.5643.5643.2	VVVTDDSDER	R	R	0.979	1.71	0.404	2			567.767	1133.52	1134.53	2	-0.000122	-0.1075	2290.78	148810	115980	705	714	TRUE
Merge_HaloTag-AviTag vs N-HaloTag_210318	VL1-, BirA+	replicate 1	Myb-binding protein 1A OS=Homo sapiens OX=9606 GN=MYBBP1A PE=1 SV=2	Q9BQG0	UniProt_Human_SwissProt_contam_HaloTag-AviTag_2020205.fasta	148858	1	3	3	3	0.000108	0.0248	possibly correct	TRUE	01_Cn1.21067.21067.2	VYSTALSSFLTK	R	R	0.975	2.27	0.364	2			658.86	1315.7	1316.71	2	0.002319	1.761	4318	803729	996248	977	988	TRUE
Merge_HaloTag-AviTag vs N-HaloTag_210318	VL1-, BirA+	replicate 1	Proliferation-associated protein 2G4 OS=Homo sapiens OX=9606 GN=PA2G4 PE=1 SV=3	Q9UQ80	UniProt_Human_SwissProt_contam_HaloTag-AviTag_2020205.fasta	43786.7	0.881	1	1	1	3.59e-05	0.0228	possibly correct	TRUE	01_Cn1.14804.14804.2	EGEFVAQFK	K	F	0.952	1.78	0.328	2			527.764	1053.51	1054.52	2	-6.4e-05	-0.06069	3523.83	689175	689312	312	320	TRUE
Merge_HaloTag-AviTag vs N-HaloTag_210318	VL1-, BirA+	replicate 1	Nucleolin OS=Homo sapiens OX=9606 GN=NCL PE=1 SV=3	P19338	UniProt_Human_SwissProt_contam_HaloTag-AviTag_2020205.fasta	76615.9	1	2	2	2	7.17e-05	0.0254	possibly correct	TRUE	01_Cn1.13864.13864.2	NDLAVVDVR	K	I	0.997	3.02	0.507	2			500.775	999.536	1000.54	2	0.000812	0.8116	3403.47	968064	1127380	334	342	TRUE
Merge_HaloTag-AviTag vs N-HaloTag_210318	VL1-, BirA+	replicate 1	Nucleolin OS=Homo sapiens OX=9606 GN=NCL PE=1 SV=3	P19338	UniProt_Human_SwissProt_contam_HaloTag-AviTag_2020205.fasta	76615.9	1	2	2	2	7.17e-05	0.0254	possibly correct	TRUE	01_Cn1.15704.15704.2	TGISDVFAK	K	N	0.997	2.49	0.427	2			469.253	936.492	937.499	2	0.000184	0.1963	3638.93	583812	1101190	325	333	TRUE
Merge_HaloTag-AviTag vs N-HaloTag_210318	VL1-, BirA+	replicate 1	Heterogeneous nuclear ribonucleoproteins C1/C2 OS=Homo sapiens OX=9606 GN=HNRNPC PE=1 SV=4	P07910	UniProt_Human_SwissProt_contam_HaloTag-AviTag_2020205.fasta	33670.5	1	2	2	2	7.17e-05	0.0719	possibly correct	TRUE	01_Cn1.10941.10941.2	KSDVEAIFSK	K	Y	0.997	3.82	0.505	2			562.304	1122.59	1123.6	2	0.001816	1.616	3019.69	1297080	1488020	30	39	TRUE
Merge_HaloTag-AviTag vs N-HaloTag_210318	VL1-, BirA+	replicate 1	Heterogeneous nuclear ribonucleoproteins C1/C2 OS=Homo sapiens OX=9606 GN=HNRNPC PE=1 SV=4	P07910	UniProt_Human_SwissProt_contam_HaloTag-AviTag_2020205.fasta	33670.5	1	2	2	2	7.17e-05	0.0719	possibly correct	TRUE	01_Cn1.22120.22120.2	VFIGNLNTLVVK	R	K	0.997	2.54	0.511	2			658.901	1315.79	1316.79	2	0.000446	0.3387	4453.49	2369030	2140120	18	29	TRUE
Merge_HaloTag-AviTag vs N-HaloTag_210318	VL1-, BirA+	replicate 1	Isoleucine--tRNA ligase, mitochondrial OS=Homo sapiens OX=9606 GN=IARS2 PE=1 SV=2	Q9NSE4	UniProt_Human_SwissProt_contam_HaloTag-AviTag_2020205.fasta	113794	1	5	5	5	0.000179	0.0632	possibly correct	TRUE	01_Cn1.8672.8672.2	EAQNLSAmEIR	R	K	0.997	2.72	0.397	2		m8: Oxidation (+15.99)	639.311	1276.61	1277.62	2	6.999e-05	0.05478	2720.91	429856	448133	171	181	TRUE
Merge_HaloTag-AviTag vs N-HaloTag_210318	VL1-, BirA+	replicate 1	Isoleucine--tRNA ligase, mitochondrial OS=Homo sapiens OX=9606 GN=IARS2 PE=1 SV=2	Q9NSE4	UniProt_Human_SwissProt_contam_HaloTag-AviTag_2020205.fasta	113794	1	5	5	5	0.000179	0.0632	possibly correct	TRUE	01_Cn1.22509.22509.2	FLINLEGGDIR	K	E	0.954	2.93	0.176	2			623.843	1245.67	1246.68	2	8.4e-05	0.06738	4504.98	679667	1071550	960	970	TRUE
Merge_HaloTag-AviTag vs N-HaloTag_210318	VL1-, BirA+	replicate 1	Isoleucine--tRNA ligase, mitochondrial OS=Homo sapiens OX=9606 GN=IARS2 PE=1 SV=2	Q9NSE4	UniProt_Human_SwissProt_contam_HaloTag-AviTag_2020205.fasta	113794	1	5	5	5	0.000179	0.0632	possibly correct	TRUE	01_Cn1.11519.11519.3	KPGLEEAVESAcAmR	K	D	0.997	3.26	0.362	2	c12: Carbamidomethyl (+57.02)	m14: Oxidation (+15.99)	555.599	1663.77	1663.78	3	1.004	0.716	3094.63	416756	552881	872	886	TRUE
Merge_HaloTag-AviTag vs N-HaloTag_210318	VL1-, BirA+	replicate 1	Isoleucine--tRNA ligase, mitochondrial OS=Homo sapiens OX=9606 GN=IARS2 PE=1 SV=2	Q9NSE4	UniProt_Human_SwissProt_contam_HaloTag-AviTag_2020205.fasta	113794	1	5	5	5	0.000179	0.0632	possibly correct	TRUE	01_Cn1.29728.29728.2	ScQTALVEILDVIVR	R	S	0.997	3.72	0.504	2	c2: Carbamidomethyl (+57.02)		858.469	1714.92	1715.94	2	-0.004687	-2.732	5464.58	733614	290056	818	832	TRUE
Merge_HaloTag-AviTag vs N-HaloTag_210318	VL1-, BirA+	replicate 1	Isoleucine--tRNA ligase, mitochondrial OS=Homo sapiens OX=9606 GN=IARS2 PE=1 SV=2	Q9NSE4	UniProt_Human_SwissProt_contam_HaloTag-AviTag_2020205.fasta	113794	1	5	5	5	0.000179	0.0632	possibly correct	TRUE	01_Cn1.8908.8908.2	YTAESSDTLcPR	K	C	0.997	3.26	0.522	2	c10: Carbamidomethyl (+57.02)		700.31	1398.6	1399.62	2	-0.00416	-2.972	2752.41	245930	564377	993	1004	TRUE
Merge_HaloTag-AviTag vs N-HaloTag_210318	VL1-, BirA+	replicate 1	Peroxiredoxin-1 OS=Homo sapiens OX=9606 GN=PRDX1 PE=1 SV=1	Q06830	UniProt_Human_SwissProt_contam_HaloTag-AviTag_2020205.fasta	22110.9	1	4	4	4	0.000143	0.271	possibly correct	TRUE	01_Cn1.11968.11968.2	ATAVMPDGQFK	K	D	0.955	1.65	0.326	2			582.79	1163.57	1164.57	2	0.00053	0.4551	3154.98	729386	1295590	17	27	TRUE
Merge_HaloTag-AviTag vs N-HaloTag_210318	VL1-, BirA+	replicate 1	Peroxiredoxin-1 OS=Homo sapiens OX=9606 GN=PRDX1 PE=1 SV=1	Q06830	UniProt_Human_SwissProt_contam_HaloTag-AviTag_2020205.fasta	22110.9	1	4	4	4	0.000143	0.271	possibly correct	TRUE	01_Cn1.10013.10013.4	HGEVcPAGWKPGSDTIKPDVQK	K	S	0.997	5.91	0.462	2	c5: Carbamidomethyl (+57.02)		602.553	2406.18	2406.19	4	1.003	0.3037	2898.98	2588200	1908840	169	190	TRUE
Merge_HaloTag-AviTag vs N-HaloTag_210318	VL1-, BirA+	replicate 1	Peroxiredoxin-1 OS=Homo sapiens OX=9606 GN=PRDX1 PE=1 SV=1	Q06830	UniProt_Human_SwissProt_contam_HaloTag-AviTag_2020205.fasta	22110.9	1	4	4	4	0.000143	0.271	possibly correct	TRUE	01_Cn1.17044.17044.2	LVQAFQFTDK	R	H	0.968	2.14	0.378	2			598.821	1195.63	1196.63	2	0.002678	2.238	3809.51	1903390	2241510	159	168	TRUE
Merge_HaloTag-AviTag vs N-HaloTag_210318	VL1-, BirA+	replicate 1	Peroxiredoxin-1 OS=Homo sapiens OX=9606 GN=PRDX1 PE=1 SV=1	Q06830	UniProt_Human_SwissProt_contam_HaloTag-AviTag_2020205.fasta	22110.9	1	4	4	4	0.000143	0.271	possibly correct	TRUE	01_Cn1.16050.16050.2	QITVNDLPVGR	R	S	0.988	2.3	0.366	2			606.341	1210.67	1211.67	2	-0.000183	-0.151	3682.89	2009380	2510660	141	151	TRUE
Merge_HaloTag-AviTag vs N-HaloTag_210318	VL1-, BirA+	replicate 1	Alanine--tRNA ligase, mitochondrial OS=Homo sapiens OX=9606 GN=AARS2 PE=1 SV=1	Q5JTZ9	UniProt_Human_SwissProt_contam_HaloTag-AviTag_2020205.fasta	107340	0.998	1	1	1	3.59e-05	0.0132	possibly correct	TRUE	01_Cn1.10213.10213.2	LLAVTGEQAQQAR	R	E	0.996	2.84	0.462	2			692.88	1383.74	1384.75	2	-0.002441	-1.763	2925.23	353307	603667	778	790	TRUE
Merge_HaloTag-AviTag vs N-HaloTag_210318	VL1-, BirA+	replicate 1	Creatine kinase B-type OS=Homo sapiens OX=9606 GN=CKB PE=1 SV=1	P12277	UniProt_Human_SwissProt_contam_HaloTag-AviTag_2020205.fasta	42645.1	1	6	6	6	0.000215	0.231	possibly correct	TRUE	01_Cn1.26973.26973.2	FcTGLTQIETLFK	R	S	0.997	2.96	0.528	2	c2: Carbamidomethyl (+57.02)		779.403	1556.79	1557.8	2	-7.63e-05	-0.04898	5096.35	457005	1647020	253	265	TRUE
Merge_HaloTag-AviTag vs N-HaloTag_210318	VL1-, BirA+	replicate 1	Creatine kinase B-type OS=Homo sapiens OX=9606 GN=CKB PE=1 SV=1	P12277	UniProt_Human_SwissProt_contam_HaloTag-AviTag_2020205.fasta	42645.1	1	6	6	6	0.000215	0.231	possibly correct	TRUE	01_Cn1.20193.20193.2	GTGGVDTAAVGGVFDVSNADR	R	L	0.997	5.24	0.544	2			982.971	1963.93	1964.93	2	0.003237	1.647	4208.06	1043710	1501200	321	341	TRUE
Merge_HaloTag-AviTag vs N-HaloTag_210318	VL1-, BirA+	replicate 1	Creatine kinase B-type OS=Homo sapiens OX=9606 GN=CKB PE=1 SV=1	P12277	UniProt_Human_SwissProt_contam_HaloTag-AviTag_2020205.fasta	42645.1	1	6	6	6	0.000215	0.231	possibly correct	TRUE	01_Cn1.2102.2102.3	HGGYKPSDEHK	R	T	0.976	2.65	0.28	2			418.867	1253.58	1254.59	3	-0.000205	-0.1634	1600.8	1064600	684882	97	107	TRUE
Merge_HaloTag-AviTag vs N-HaloTag_210318	VL1-, BirA+	replicate 1	Creatine kinase B-type OS=Homo sapiens OX=9606 GN=CKB PE=1 SV=1	P12277	UniProt_Human_SwissProt_contam_HaloTag-AviTag_2020205.fasta	42645.1	1	6	6	6	0.000215	0.231	possibly correct	TRUE	01_Cn1.13305.13305.2	LEQGQAIDDLmPAQK	R	-	0.997	3.95	0.504	2		m11: Oxidation (+15.99)	836.914	1671.81	1672.82	2	-0.000576	-0.3443	3331.26	553964	575085	367	381	TRUE
Merge_HaloTag-AviTag vs N-HaloTag_210318	VL1-, BirA+	replicate 1	Creatine kinase B-type OS=Homo sapiens OX=9606 GN=CKB PE=1 SV=1	P12277	UniProt_Human_SwissProt_contam_HaloTag-AviTag_2020205.fasta	42645.1	1	6	6	6	0.000215	0.231	possibly correct	TRUE	01_Cn1.28344.28344.2	LGFSEVELVQmVVDGVK	R	L	0.997	4.57	0.496	2		m11: Oxidation (+15.99)	932.99	1863.96	1864.97	2	-0.000844	-0.4526	5278.34	2017970	1299740	342	358	TRUE
Merge_HaloTag-AviTag vs N-HaloTag_210318	VL1-, BirA+	replicate 1	Creatine kinase B-type OS=Homo sapiens OX=9606 GN=CKB PE=1 SV=1	P12277	UniProt_Human_SwissProt_contam_HaloTag-AviTag_2020205.fasta	42645.1	1	6	6	6	0.000215	0.231	possibly correct	TRUE	01_Cn1.20370.20370.2	VLTPELYAELR	K	A	0.997	3.09	0.403	2			652.367	1302.72	1303.73	2	0.000578	0.4433	4230.57	2259580	2076670	33	43	TRUE
Merge_HaloTag-AviTag vs N-HaloTag_210318	VL1-, BirA+	replicate 1	Monofunctional C1-tetrahydrofolate synthase, mitochondrial OS=Homo sapiens OX=9606 GN=MTHFD1L PE=1 SV=1	Q6UB35	UniProt_Human_SwissProt_contam_HaloTag-AviTag_2020205.fasta	105792	1	3	3	3	0.000108	0.044	possibly correct	TRUE	01_Cn1.26100.26100.2	EIGLLADEIEIYGK	K	S	0.997	4.07	0.465	2			781.92	1561.83	1562.83	2	0.000979	0.6264	4977.76	529407	820511	380	393	TRUE
Merge_HaloTag-AviTag vs N-HaloTag_210318	VL1-, BirA+	replicate 1	Monofunctional C1-tetrahydrofolate synthase, mitochondrial OS=Homo sapiens OX=9606 GN=MTHFD1L PE=1 SV=1	Q6UB35	UniProt_Human_SwissProt_contam_HaloTag-AviTag_2020205.fasta	105792	1	3	3	3	0.000108	0.044	possibly correct	TRUE	01_Cn1.9185.9185.3	GDAHEcFVSPVAK	R	A	0.98	2.64	0.281	2	c6: Carbamidomethyl (+57.02)		472.891	1415.65	1416.66	3	0.001036	0.7311	2788.17	434719	747652	193	205	TRUE
Merge_HaloTag-AviTag vs N-HaloTag_210318	VL1-, BirA+	replicate 1	Monofunctional C1-tetrahydrofolate synthase, mitochondrial OS=Homo sapiens OX=9606 GN=MTHFD1L PE=1 SV=1	Q6UB35	UniProt_Human_SwissProt_contam_HaloTag-AviTag_2020205.fasta	105792	1	3	3	3	0.000108	0.044	possibly correct	TRUE	01_Cn1.22172.22172.2	YVLVAGITPTPLGEGK	K	S	0.997	2.87	0.456	2			807.959	1613.9	1614.91	2	0.00084	0.5202	4460.13	459270	1177740	414	429	TRUE
Merge_HaloTag-AviTag vs N-HaloTag_210318	VL1-, BirA+	replicate 1	Serine--tRNA ligase, cytoplasmic OS=Homo sapiens OX=9606 GN=SARS PE=1 SV=3	P49591	UniProt_Human_SwissProt_contam_HaloTag-AviTag_2020205.fasta	58778.7	1	2	2	2	7.17e-05	0.0759	possibly correct	TRUE	01_Cn1.17070.17070.3	EIGNLLHPSVPISNDEDVDNKVER	R	I	0.997	5.56	0.597	2			897.446	2689.32	2689.34	3	0.9816	-7.853	3812.91	1245790	1088310	134	157	TRUE
Merge_HaloTag-AviTag vs N-HaloTag_210318	VL1-, BirA+	replicate 1	Serine--tRNA ligase, cytoplasmic OS=Homo sapiens OX=9606 GN=SARS PE=1 SV=3	P49591	UniProt_Human_SwissProt_contam_HaloTag-AviTag_2020205.fasta	58778.7	1	2	2	2	7.17e-05	0.0759	possibly correct	TRUE	01_Cn1.16695.16695.3	YLIATSEQPIAALHR	K	D	0.997	4.71	0.547	2			561.646	1681.92	1682.92	3	0.000989	0.5877	3765.01	1150020	1432770	267	281	TRUE
Merge_HaloTag-AviTag vs N-HaloTag_210318	VL1-, BirA+	replicate 1	Dolichyl-diphosphooligosaccharide--protein glycosyltransferase 48 kDa subunit OS=Homo sapiens OX=9606 GN=DDOST PE=1 SV=4	P39656	UniProt_Human_SwissProt_contam_HaloTag-AviTag_2020205.fasta	50802.5	0.869	1	1	1	3.59e-05	0.0241	possibly correct	TRUE	01_Cn1.18606.18606.2	NTLLIAGLQAR	K	N	0.946	2.48	0.24	2			585.354	1168.69	1169.7	2	0.00046	0.3933	4006.91	706347	1594310	240	250	TRUE
Merge_HaloTag-AviTag vs N-HaloTag_210318	VL1-, BirA+	replicate 1	GTP-binding protein SAR1a OS=Homo sapiens OX=9606 GN=SAR1A PE=1 SV=1	Q9NR31	UniProt_Human_SwissProt_contam_HaloTag-AviTag_2020205.fasta	22367.8	0.963	1	1	1	3.59e-05	0.0556	possibly correct	TRUE	01_Cn1.21209.21209.2	LVFLGLDNAGK	K	T	0.986	2.38	0.337	2			573.829	1145.64	1146.65	2	-0.000504	-0.4395	4335.4	1207890	1198670	28	38	TRUE
Merge_HaloTag-AviTag vs N-HaloTag_210318	VL1-, BirA+	replicate 1	Tyrosine--tRNA ligase, cytoplasmic OS=Homo sapiens OX=9606 GN=YARS PE=1 SV=4	P54577	UniProt_Human_SwissProt_contam_HaloTag-AviTag_2020205.fasta	59145.1	1	3	3	3	0.000108	0.0739	possibly correct	TRUE	01_Cn1.15240.15240.2	EYTLDVYR	K	L	0.988	1.95	0.434	2			529.762	1057.51	1058.52	2	0.002327	2.198	3579.47	508575	1139110	128	135	TRUE
Merge_HaloTag-AviTag vs N-HaloTag_210318	VL1-, BirA+	replicate 1	Tyrosine--tRNA ligase, cytoplasmic OS=Homo sapiens OX=9606 GN=YARS PE=1 SV=4	P54577	UniProt_Human_SwissProt_contam_HaloTag-AviTag_2020205.fasta	59145.1	1	3	3	3	0.000108	0.0739	possibly correct	TRUE	01_Cn1.15673.15673.3	QVEPLDPPAGSAPGEHVFVK	R	G	0.997	3.91	0.443	2			692.026	2073.06	2074.06	3	0.002925	1.41	3634.89	851817	1392860	451	470	TRUE
Merge_HaloTag-AviTag vs N-HaloTag_210318	VL1-, BirA+	replicate 1	Tyrosine--tRNA ligase, cytoplasmic OS=Homo sapiens OX=9606 GN=YARS PE=1 SV=4	P54577	UniProt_Human_SwissProt_contam_HaloTag-AviTag_2020205.fasta	59145.1	1	3	3	3	0.000108	0.0739	possibly correct	TRUE	01_Cn1.12451.12451.2	VDAQFGGIDQR	K	K	0.997	3.05	0.416	2			603.299	1204.58	1205.59	2	-0.001082	-0.8975	3221.04	1319880	1616700	179	189	TRUE
Merge_HaloTag-AviTag vs N-HaloTag_210318	VL1-, BirA+	replicate 1	NADH dehydrogenase [ubiquinone] flavoprotein 1, mitochondrial OS=Homo sapiens OX=9606 GN=NDUFV1 PE=1 SV=4	P49821	UniProt_Human_SwissProt_contam_HaloTag-AviTag_2020205.fasta	50817.8	0.912	1	1	1	3.59e-05	0.0323	possibly correct	TRUE	01_Cn1.13068.13068.2	YLVVNADEGEPGTcK	K	D	0.965	2.84	0.389	2	c14: Carbamidomethyl (+57.02)		826.381	1650.75	1651.76	2	-0.007687	-4.654	3301.1	600235	431197	112	126	TRUE
Merge_HaloTag-AviTag vs N-HaloTag_210318	VL1-, BirA+	replicate 1	Splicing factor U2AF 35 kDa subunit-like protein OS=Homo sapiens OX=9606 GN=U2AF1L5 PE=1 SV=1	P0DN76,Q01081	UniProt_Human_SwissProt_contam_HaloTag-AviTag_2020205.fasta	27872.2	0.961	1	1	1	3.59e-05	0.0542	possibly correct	TRUE	01_Cn1.4657.4657.2	NPQNSSQSADGLR	R	C	0.985	2.52	0.432	2			687.323	1372.63	1373.64	2	-0.002703	-1.968	2134.9	171365	198849	54	66	TRUE
Merge_HaloTag-AviTag vs N-HaloTag_210318	VL1-, BirA+	replicate 1	DNA replication licensing factor MCM2 OS=Homo sapiens OX=9606 GN=MCM2 PE=1 SV=4	P49736	UniProt_Human_SwissProt_contam_HaloTag-AviTag_2020205.fasta	101898	0.998	1	1	1	3.59e-05	0.0133	possibly correct	TRUE	01_Cn1.13323.13323.2	VAVGELTDEDVK	K	M	0.99	2.91	0.324	2			637.827	1273.64	1274.65	2	-0.001159	-0.9093	3333.51	544060	575059	451	462	TRUE
Merge_HaloTag-AviTag vs N-HaloTag_210318	VL1-, BirA+	replicate 1	Malate dehydrogenase, mitochondrial OS=Homo sapiens OX=9606 GN=MDH2 PE=1 SV=3	P40926	UniProt_Human_SwissProt_contam_HaloTag-AviTag_2020205.fasta	35503.7	1	3	3	3	0.000108	0.0976	possibly correct	TRUE	01_Cn1.13386.13386.2	ANTFVAELK	R	G	0.988	1.92	0.389	2			496.775	991.535	992.541	2	0.000647	0.6519	3341.72	496003	438284	177	185	TRUE
Merge_HaloTag-AviTag vs N-HaloTag_210318	VL1-, BirA+	replicate 1	Malate dehydrogenase, mitochondrial OS=Homo sapiens OX=9606 GN=MDH2 PE=1 SV=3	P40926	UniProt_Human_SwissProt_contam_HaloTag-AviTag_2020205.fasta	35503.7	1	3	3	3	0.000108	0.0976	possibly correct	TRUE	01_Cn1.18385.18385.2	GcDVVVIPAGVPR	K	K	0.995	2.76	0.366	2	c2: Carbamidomethyl (+57.02)		669.864	1337.71	1338.72	2	0.0004847	0.3621	3979.23	802124	1221410	92	104	TRUE
Merge_HaloTag-AviTag vs N-HaloTag_210318	VL1-, BirA+	replicate 1	Malate dehydrogenase, mitochondrial OS=Homo sapiens OX=9606 GN=MDH2 PE=1 SV=3	P40926	UniProt_Human_SwissProt_contam_HaloTag-AviTag_2020205.fasta	35503.7	1	3	3	3	0.000108	0.0976	possibly correct	TRUE	01_Cn1.24261.24261.2	IFGVTTLDIVR	K	A	0.953	2.17	0.3	2			617.364	1232.71	1233.72	2	0.001054	0.8543	4732.65	668651	1269420	166	176	TRUE
Merge_HaloTag-AviTag vs N-HaloTag_210318	VL1-, BirA+	replicate 1	GMP synthase [glutamine-hydrolyzing] OS=Homo sapiens OX=9606 GN=GMPS PE=1 SV=1	P49915	UniProt_Human_SwissProt_contam_HaloTag-AviTag_2020205.fasta	76716.7	1	1	1	1	3.59e-05	0.0159	possibly correct	TRUE	01_Cn1.13189.13189.2	VIcAEEPYIcK	R	D	0.992	2.69	0.398	2	c3: Carbamidomethyl (+57.02), c10: Carbamidomethyl (+57.02)		691.327	1380.64	1381.65	2	-0.00173	-1.252	3316.63	1158180	1043980	447	457	TRUE
Merge_HaloTag-AviTag vs N-HaloTag_210318	VL1-, BirA+	replicate 1	60S ribosomal protein L11 OS=Homo sapiens OX=9606 GN=RPL11 PE=1 SV=2	P62913	UniProt_Human_SwissProt_contam_HaloTag-AviTag_2020205.fasta	20253.2	1	2	2	2	7.17e-05	0.129	possibly correct	TRUE	01_Cn1.19036.19036.2	VLEQLTGQTPVFSK	K	A	0.997	3.64	0.47	2			773.926	1545.84	1546.85	2	-0.003297	-2.131	4060.77	1873620	2410520	39	52	TRUE
Merge_HaloTag-AviTag vs N-HaloTag_210318	VL1-, BirA+	replicate 1	60S ribosomal protein L11 OS=Homo sapiens OX=9606 GN=RPL11 PE=1 SV=2	P62913	UniProt_Human_SwissProt_contam_HaloTag-AviTag_2020205.fasta	20253.2	1	2	2	2	7.17e-05	0.129	possibly correct	TRUE	01_Cn1.16248.16248.2	YDGIILPGK	K	-	0.982	1.96	0.386	2			488.279	974.543	975.551	2	-0.000973	-0.9974	3707.84	1832850	2588310	170	178	TRUE
Merge_HaloTag-AviTag vs N-HaloTag_210318	VL1-, BirA+	replicate 1	60S ribosomal protein L24 OS=Homo sapiens OX=9606 GN=RPL24 PE=1 SV=1	P83731	UniProt_Human_SwissProt_contam_HaloTag-AviTag_2020205.fasta	17779.5	0.943	1	1	1	3.59e-05	0.0573	possibly correct	TRUE	01_Cn1.20949.20949.2	QINWTVLYR	R	R	0.973	2.53	0.322	2			596.826	1191.64	1192.65	2	-0.002057	-1.725	4302.89	890714	1152810	48	56	TRUE
Merge_HaloTag-AviTag vs N-HaloTag_210318	VL1-, BirA+	replicate 1	CTP synthase 1 OS=Homo sapiens OX=9606 GN=CTPS1 PE=1 SV=2	P17812	UniProt_Human_SwissProt_contam_HaloTag-AviTag_2020205.fasta	66690.7	1	3	4	4	0.000143	0.0778	possibly correct	TRUE	01_Cn1.5536.5536.3	ALEHSALAINHK	K	L	0.959	2.77	0.264	2			435.241	1302.7	1303.71	3	-0.00274	-2.102	2274.74	258562	261056	320	331	TRUE
Merge_HaloTag-AviTag vs N-HaloTag_210318	VL1-, BirA+	replicate 1	CTP synthase 1 OS=Homo sapiens OX=9606 GN=CTPS1 PE=1 SV=2	P17812	UniProt_Human_SwissProt_contam_HaloTag-AviTag_2020205.fasta	66690.7	1	3	4	4	0.000143	0.0778	possibly correct	TRUE	01_Cn1.29248.29248.2	VPLLLEEQGVVDYFLR	R	R	0.997	4.76	0.496	2			945.521	1889.03	1890.04	2	-0.001622	-0.8582	5398.77	802267	1004970	253	268	TRUE
Merge_HaloTag-AviTag vs N-HaloTag_210318	VL1-, BirA+	replicate 1	CTP synthase 1 OS=Homo sapiens OX=9606 GN=CTPS1 PE=1 SV=2	P17812	UniProt_Human_SwissProt_contam_HaloTag-AviTag_2020205.fasta	66690.7	1	3	4	4	0.000143	0.0778	possibly correct	TRUE	01_Cn1.29246.29246.3	VPLLLEEQGVVDYFLR	R	R	0.997	3.42	0.557	2			630.685	1889.03	1890.04	3	0.004344	2.298	5398.51	349349	408232	253	268	TRUE
Merge_HaloTag-AviTag vs N-HaloTag_210318	VL1-, BirA+	replicate 1	CTP synthase 1 OS=Homo sapiens OX=9606 GN=CTPS1 PE=1 SV=2	P17812	UniProt_Human_SwissProt_contam_HaloTag-AviTag_2020205.fasta	66690.7	1	3	4	4	0.000143	0.0778	possibly correct	TRUE	01_Cn1.19446.19446.2	YIDSADLEPITSQEEPVR	K	Y	0.997	4.89	0.5	2			1032	2061.99	2062	2	0.9998	-1.43	4112.7	887165	657216	336	353	TRUE
Merge_HaloTag-AviTag vs N-HaloTag_210318	VL1-, BirA+	replicate 1	Inosine-5'-monophosphate dehydrogenase 2 OS=Homo sapiens OX=9606 GN=IMPDH2 PE=1 SV=2	P12268	UniProt_Human_SwissProt_contam_HaloTag-AviTag_2020205.fasta	55806.5	1	3	3	3	0.000108	0.0856	possibly correct	TRUE	01_Cn1.17146.17146.3	REDLVVAPAGITLK	K	E	0.997	3.33	0.302	2			494.628	1480.86	1481.87	3	3.9e-05	0.02632	3822.69	440425	833568	182	195	TRUE
Merge_HaloTag-AviTag vs N-HaloTag_210318	VL1-, BirA+	replicate 1	Inosine-5'-monophosphate dehydrogenase 2 OS=Homo sapiens OX=9606 GN=IMPDH2 PE=1 SV=2	P12268	UniProt_Human_SwissProt_contam_HaloTag-AviTag_2020205.fasta	55806.5	1	3	3	3	0.000108	0.0856	possibly correct	TRUE	01_Cn1.7168.7168.3	TSSAQVEGGVHSLHSYEK	R	R	0.997	3.51	0.414	2			639.31	1914.91	1915.91	3	0.000701	0.3659	2516.84	186017	320399	494	511	TRUE
Merge_HaloTag-AviTag vs N-HaloTag_210318	VL1-, BirA+	replicate 1	Inosine-5'-monophosphate dehydrogenase 2 OS=Homo sapiens OX=9606 GN=IMPDH2 PE=1 SV=2	P12268	UniProt_Human_SwissProt_contam_HaloTag-AviTag_2020205.fasta	55806.5	1	3	3	3	0.000108	0.0856	possibly correct	TRUE	01_Cn1.5477.5477.2	VAQGVSGAVQDK	K	G	0.997	3.02	0.524	2			579.81	1157.6	1158.61	2	0.000753	0.6499	2264.72	348871	338697	439	450	TRUE
Merge_HaloTag-AviTag vs N-HaloTag_210318	VL1-, BirA+	replicate 1	ADP/ATP translocase 3 OS=Homo sapiens OX=9606 GN=SLC25A6 PE=1 SV=4	P12236	UniProt_Human_SwissProt_contam_HaloTag-AviTag_2020205.fasta	32867.1	1	4	4	4	0.000143	0.282	possibly correct	TRUE	01_Cn1.15508.15508.2	AAYFGVYDTAK	R	G	0.959	1.85	0.353	2			603.295	1204.58	1205.58	2	-0.000312	-0.2588	3613.77	1765780	2825910	189	199	TRUE
Merge_HaloTag-AviTag vs N-HaloTag_210318	VL1-, BirA+	replicate 1	ADP/ATP translocase 3 OS=Homo sapiens OX=9606 GN=SLC25A6 PE=1 SV=4	P12236	UniProt_Human_SwissProt_contam_HaloTag-AviTag_2020205.fasta	32867.1	1	4	4	4	0.000143	0.282	possibly correct	TRUE	01_Cn1.24881.24881.2	DFLAGGIAAAISK	K	T	0.997	3.17	0.486	2			617.346	1232.68	1233.68	2	-3.8e-05	-0.0308	4815.59	2580100	2436760	11	23	TRUE
Merge_HaloTag-AviTag vs N-HaloTag_210318	VL1-, BirA+	replicate 1	ADP/ATP translocase 3 OS=Homo sapiens OX=9606 GN=SLC25A6 PE=1 SV=4	P12236	UniProt_Human_SwissProt_contam_HaloTag-AviTag_2020205.fasta	32867.1	1	4	4	4	0.000143	0.282	possibly correct	FALSE	01_Cn1.22121.22121.2	EQGVLSFWR	K	G	0.991	2.29	0.373	2			561.291	1120.57	1121.57	2	0.000885	0.7891	4453.61	2093600	2594490	64	72	FALSE
Merge_HaloTag-AviTag vs N-HaloTag_210318	VL1-, BirA+	replicate 1	ADP/ATP translocase 3 OS=Homo sapiens OX=9606 GN=SLC25A6 PE=1 SV=4	P12236	UniProt_Human_SwissProt_contam_HaloTag-AviTag_2020205.fasta	32867.1	1	4	4	4	0.000143	0.282	possibly correct	TRUE	01_Cn1.17129.17129.2	GADImYTGTVDcWR	K	K	0.997	3.27	0.484	2	c12: Carbamidomethyl (+57.02)	m5: Oxidation (+15.99)	830.858	1659.7	1660.71	2	-0.001488	-0.8962	3820.42	633889	924155	246	259	TRUE
Merge_HaloTag-AviTag vs N-HaloTag_210318	VL1-, BirA+	replicate 1	ADP/ATP translocase 3 OS=Homo sapiens OX=9606 GN=SLC25A6 PE=1 SV=4	P12236	UniProt_Human_SwissProt_contam_HaloTag-AviTag_2020205.fasta	32867.1	1	4	4	4	0.000143	0.282	possibly correct	FALSE	01_Cn1.27949.27949.2	GmGGAFVLVLYDEIK	R	K	0.994	3.34	0.436	2		m2: Oxidation (+15.99)	814.418	1626.82	1627.84	2	-0.01054	-6.473	5226.78	632231	638356	281	295	FALSE
Merge_HaloTag-AviTag vs N-HaloTag_210318	VL1-, BirA+	replicate 1	ADP/ATP translocase 3 OS=Homo sapiens OX=9606 GN=SLC25A6 PE=1 SV=4	P12236	UniProt_Human_SwissProt_contam_HaloTag-AviTag_2020205.fasta	32867.1	1	4	4	4	0.000143	0.282	possibly correct	FALSE	01_Cn1.27598.27598.2	GmGGAFVLVLYDEIK	R	K	0.997	3.7	0.543	2		m2: Oxidation (+15.99)	814.425	1626.83	1627.84	2	0.00194	1.192	5179.62	1494700	1115050	281	295	FALSE
Merge_HaloTag-AviTag vs N-HaloTag_210318	VL1-, BirA+	replicate 1	ADP/ATP translocase 3 OS=Homo sapiens OX=9606 GN=SLC25A6 PE=1 SV=4	P12236	UniProt_Human_SwissProt_contam_HaloTag-AviTag_2020205.fasta	32867.1	1	4	4	4	0.000143	0.282	possibly correct	FALSE	01_Cn1.27949.27949.2	GmGGAFVLVLYDELK	R	K	0.994	3.34	0.436	2		m2: Oxidation (+15.99)	814.418	1626.82	1627.84	2	-0.01054	-6.473	5226.78	632231	638356	281	295	FALSE
Merge_HaloTag-AviTag vs N-HaloTag_210318	VL1-, BirA+	replicate 1	ADP/ATP translocase 3 OS=Homo sapiens OX=9606 GN=SLC25A6 PE=1 SV=4	P12236	UniProt_Human_SwissProt_contam_HaloTag-AviTag_2020205.fasta	32867.1	1	4	4	4	0.000143	0.282	possibly correct	FALSE	01_Cn1.27598.27598.2	GmGGAFVLVLYDELK	R	K	0.997	3.7	0.543	2		m2: Oxidation (+15.99)	814.425	1626.83	1627.84	2	0.00194	1.192	5179.62	1494700	1115050	281	295	FALSE
Merge_HaloTag-AviTag vs N-HaloTag_210318	VL1-, BirA+	replicate 1	ADP/ATP translocase 3 OS=Homo sapiens OX=9606 GN=SLC25A6 PE=1 SV=4	P12236	UniProt_Human_SwissProt_contam_HaloTag-AviTag_2020205.fasta	32867.1	1	4	4	4	0.000143	0.282	possibly correct	TRUE	01_Cn1.13607.13607.3	KGADImYTGTVDcWR	R	K	0.986	2.77	0.28	2	c13: Carbamidomethyl (+57.02)	m6: Oxidation (+15.99)	596.939	1787.8	1788.8	3	-0.002106	-1.177	3370.23	755352	1122080	245	259	TRUE
Merge_HaloTag-AviTag vs N-HaloTag_210318	VL1-, BirA+	replicate 1	ADP/ATP translocase 3 OS=Homo sapiens OX=9606 GN=SLC25A6 PE=1 SV=4	P12236	UniProt_Human_SwissProt_contam_HaloTag-AviTag_2020205.fasta	32867.1	1	4	4	4	0.000143	0.282	possibly correct	FALSE	01_Cn1.14564.14564.2	QIFLGGVDK	K	H	0.988	2.59	0.324	2			488.777	975.54	976.546	2	0.000998	1.022	3493.33	819075	2685500	97	105	FALSE
Merge_HaloTag-AviTag vs N-HaloTag_210318	VL1-, BirA+	replicate 1	ADP/ATP translocase 3 OS=Homo sapiens OX=9606 GN=SLC25A6 PE=1 SV=4	P12236	UniProt_Human_SwissProt_contam_HaloTag-AviTag_2020205.fasta	32867.1	1	4	4	4	0.000143	0.282	possibly correct	FALSE	01_Cn1.25137.25137.2	YFPTQALNFAFK	R	D	0.989	2.35	0.383	2			723.874	1445.73	1446.74	2	-5.6e-05	-0.03871	4849.89	4937540	7117240	81	92	FALSE
Merge_HaloTag-AviTag vs N-HaloTag_210318	VL1-, BirA+	replicate 1	Mitochondrial import inner membrane translocase subunit TIM50 OS=Homo sapiens OX=9606 GN=TIMM50 PE=1 SV=2	Q3ZCQ8	UniProt_Human_SwissProt_contam_HaloTag-AviTag_2020205.fasta	39647.5	0.993	1	1	1	3.59e-05	0.0482	possibly correct	TRUE	01_Cn1.6325.6325.2	AQGPQQQPGSEGPSYAK	K	K	0.997	3.23	0.467	2			865.411	1728.81	1729.81	2	0.000363	0.2098	2393.15	413897	252643	48	64	TRUE
Merge_HaloTag-AviTag vs N-HaloTag_210318	VL1-, BirA+	replicate 1	Proteasome adapter and scaffold protein ECM29 OS=Homo sapiens OX=9606 GN=ECPAS PE=1 SV=2	Q5VYK3	UniProt_Human_SwissProt_contam_HaloTag-AviTag_2020205.fasta	204296	0.998	1	1	1	3.59e-05	0.0065	possibly correct	TRUE	01_Cn1.29166.29166.2	TEALSVIELLLK	R	K	0.995	2.39	0.507	2			664.904	1327.79	1328.8	2	-0.002877	-2.165	5387.63	232155	304289	1785	1796	TRUE
Merge_HaloTag-AviTag vs N-HaloTag_210318	VL1-, BirA+	replicate 1	CAAX prenyl protease 1 homolog OS=Homo sapiens OX=9606 GN=ZMPSTE24 PE=1 SV=2	O75844	UniProt_Human_SwissProt_contam_HaloTag-AviTag_2020205.fasta	54816	0.998	1	1	1	3.59e-05	0.0337	possibly correct	TRUE	01_Cn1.29806.29806.2	IVLFDTLLEEYSVLNK	R	D	0.997	3.57	0.576	2			948.526	1895.04	1896.04	2	0.007495	3.953	5475.43	232718	437890	277	292	TRUE
Merge_HaloTag-AviTag vs N-HaloTag_210318	VL1-, BirA+	replicate 1	7-dehydrocholesterol reductase OS=Homo sapiens OX=9606 GN=DHCR7 PE=1 SV=1	Q9UBM7	UniProt_Human_SwissProt_contam_HaloTag-AviTag_2020205.fasta	54491	0.941	1	1	1	3.59e-05	0.0189	possibly correct	TRUE	01_Cn1.4846.4846.2	TASQGQWGR	R	A	0.977	2.18	0.384	2			495.743	989.472	990.475	2	0.004078	4.117	2165.63	202388	306398	23	31	TRUE
Merge_HaloTag-AviTag vs N-HaloTag_210318	VL1-, BirA+	replicate 1	Nucleoside diphosphate kinase B OS=Homo sapiens OX=9606 GN=NME2 PE=1 SV=1	P22392	UniProt_Human_SwissProt_contam_HaloTag-AviTag_2020205.fasta	17298.3	1	2	2	2	7.17e-05	0.171	possibly correct	TRUE	01_Cn1.14532.14532.2	GDFcIQVGR	R	N	0.997	2.16	0.446	2	c4: Carbamidomethyl (+57.02)		526.253	1050.49	1051.5	2	-0.0001873	-0.1781	3489.25	1257680	2252820	106	114	TRUE
Merge_HaloTag-AviTag vs N-HaloTag_210318	VL1-, BirA+	replicate 1	Nucleoside diphosphate kinase B OS=Homo sapiens OX=9606 GN=NME2 PE=1 SV=1	P22392	UniProt_Human_SwissProt_contam_HaloTag-AviTag_2020205.fasta	17298.3	1	2	2	2	7.17e-05	0.171	possibly correct	TRUE	01_Cn1.9721.9721.3	VmLGETNPADSKPGTIR	R	G	0.997	3.81	0.471	2		m2: Oxidation (+15.99)	601.308	1800.9	1801.91	3	-0.003014	-1.673	2859.7	1333970	904961	89	105	TRUE
Merge_HaloTag-AviTag vs N-HaloTag_210318	VL1-, BirA+	replicate 1	Ubiquitin-like modifier-activating enzyme 1 OS=Homo sapiens OX=9606 GN=UBA1 PE=1 SV=3	P22314	UniProt_Human_SwissProt_contam_HaloTag-AviTag_2020205.fasta	117850	1	4	4	4	0.000143	0.0463	possibly correct	TRUE	01_Cn1.8890.8890.2	KPLLESGTLGTK	R	G	0.992	2.87	0.342	2			622.367	1242.72	1243.73	2	0.000293	0.2356	2750.08	441029	395556	593	604	TRUE
Merge_HaloTag-AviTag vs N-HaloTag_210318	VL1-, BirA+	replicate 1	Ubiquitin-like modifier-activating enzyme 1 OS=Homo sapiens OX=9606 GN=UBA1 PE=1 SV=3	P22314	UniProt_Human_SwissProt_contam_HaloTag-AviTag_2020205.fasta	117850	1	4	4	4	0.000143	0.0463	possibly correct	TRUE	01_Cn1.13975.13975.2	QPAENVNQYLTDPK	K	F	0.997	3	0.438	2			808.899	1615.78	1616.79	2	7.8e-05	0.04824	3417.83	757377	521025	658	671	TRUE
Merge_HaloTag-AviTag vs N-HaloTag_210318	VL1-, BirA+	replicate 1	Ubiquitin-like modifier-activating enzyme 1 OS=Homo sapiens OX=9606 GN=UBA1 PE=1 SV=3	P22314	UniProt_Human_SwissProt_contam_HaloTag-AviTag_2020205.fasta	117850	1	4	4	4	0.000143	0.0463	possibly correct	TRUE	01_Cn1.3735.3735.2	VGEFcHNR	R	G	0.985	2.16	0.376	2	c5: Carbamidomethyl (+57.02)		509.731	1017.45	1018.45	2	0.001613	1.583	1978.39	90550.9	164795	175	182	TRUE
Merge_HaloTag-AviTag vs N-HaloTag_210318	VL1-, BirA+	replicate 1	Ubiquitin-like modifier-activating enzyme 1 OS=Homo sapiens OX=9606 GN=UBA1 PE=1 SV=3	P22314	UniProt_Human_SwissProt_contam_HaloTag-AviTag_2020205.fasta	117850	1	4	4	4	0.000143	0.0463	possibly correct	TRUE	01_Cn1.18259.18259.2	YDGQVAVFGSDLQEK	R	L	0.997	3.81	0.589	2			828.399	1654.78	1655.79	2	-0.000732	-0.4421	3963.29	870971	593003	451	465	TRUE
Merge_HaloTag-AviTag vs N-HaloTag_210318	VL1-, BirA+	replicate 1	Calnexin OS=Homo sapiens OX=9606 GN=CANX PE=1 SV=2	P27824	UniProt_Human_SwissProt_contam_HaloTag-AviTag_2020205.fasta	67570.2	1	3	3	3	0.000108	0.0693	possibly correct	TRUE	01_Cn1.16371.16371.3	IPDPEAVKPDDWDEDAPAK	K	I	0.994	3.49	0.319	2			703.332	2106.97	2107.98	3	-0.00069	-0.3273	3723.88	1174580	2613550	293	311	TRUE
Merge_HaloTag-AviTag vs N-HaloTag_210318	VL1-, BirA+	replicate 1	Calnexin OS=Homo sapiens OX=9606 GN=CANX PE=1 SV=2	P27824	UniProt_Human_SwissProt_contam_HaloTag-AviTag_2020205.fasta	67570.2	1	3	3	3	0.000108	0.0693	possibly correct	TRUE	01_Cn1.4503.4503.3	KPEDWDERPK	R	I	0.997	3.36	0.29	2			433.883	1298.63	1299.63	3	0.000801	0.6163	2108.08	648983	715045	283	292	TRUE
Merge_HaloTag-AviTag vs N-HaloTag_210318	VL1-, BirA+	replicate 1	Calnexin OS=Homo sapiens OX=9606 GN=CANX PE=1 SV=2	P27824	UniProt_Human_SwissProt_contam_HaloTag-AviTag_2020205.fasta	67570.2	1	3	3	3	0.000108	0.0693	possibly correct	TRUE	01_Cn1.14632.14632.2	TPELNLDQFHDK	K	T	0.97	3.68	0.165	2			728.858	1455.7	1456.71	2	0.001734	1.19	3502.06	487742	678425	171	182	TRUE
Merge_HaloTag-AviTag vs N-HaloTag_210318	VL1-, BirA+	replicate 1	Proliferating cell nuclear antigen OS=Homo sapiens OX=9606 GN=PCNA PE=1 SV=1	P12004	UniProt_Human_SwissProt_contam_HaloTag-AviTag_2020205.fasta	28769.3	1	7	8	8	0.000287	0.383	possibly correct	TRUE	01_Cn1.24331.24331.2	AEDNADTLALVFEAPNQEK	R	V	0.997	5.21	0.558	2			1038.5	2074.99	2074.99	2	1	-1.325	4741.77	1388680	2492220	92	110	TRUE
Merge_HaloTag-AviTag vs N-HaloTag_210318	VL1-, BirA+	replicate 1	Proliferating cell nuclear antigen OS=Homo sapiens OX=9606 GN=PCNA PE=1 SV=1	P12004	UniProt_Human_SwissProt_contam_HaloTag-AviTag_2020205.fasta	28769.3	1	7	8	8	0.000287	0.383	possibly correct	TRUE	01_Cn1.14781.14781.2	cAGNEDIITLR	K	A	0.997	3.39	0.507	2	c1: Carbamidomethyl (+57.02)		631.313	1260.61	1261.62	2	-0.0011	-0.8721	3521.02	2657140	2032590	81	91	TRUE
Merge_HaloTag-AviTag vs N-HaloTag_210318	VL1-, BirA+	replicate 1	Proliferating cell nuclear antigen OS=Homo sapiens OX=9606 GN=PCNA PE=1 SV=1	P12004	UniProt_Human_SwissProt_contam_HaloTag-AviTag_2020205.fasta	28769.3	1	7	8	8	0.000287	0.383	possibly correct	TRUE	01_Cn1.17577.17577.3	DLSHIGDAVVIScAK	R	D	0.997	3.18	0.496	2	c13: Carbamidomethyl (+57.02)		528.941	1583.8	1584.81	3	0.002936	1.852	3878.24	1384710	494578	150	164	TRUE
Merge_HaloTag-AviTag vs N-HaloTag_210318	VL1-, BirA+	replicate 1	Proliferating cell nuclear antigen OS=Homo sapiens OX=9606 GN=PCNA PE=1 SV=1	P12004	UniProt_Human_SwissProt_contam_HaloTag-AviTag_2020205.fasta	28769.3	1	7	8	8	0.000287	0.383	possibly correct	TRUE	01_Cn1.17546.17546.2	DLSHIGDAVVIScAK	R	D	0.997	3.84	0.54	2	c13: Carbamidomethyl (+57.02)		792.906	1583.8	1584.81	2	0.0001127	0.07111	3874.15	1503970	2959890	150	164	TRUE
Merge_HaloTag-AviTag vs N-HaloTag_210318	VL1-, BirA+	replicate 1	Proliferating cell nuclear antigen OS=Homo sapiens OX=9606 GN=PCNA PE=1 SV=1	P12004	UniProt_Human_SwissProt_contam_HaloTag-AviTag_2020205.fasta	28769.3	1	7	8	8	0.000287	0.383	possibly correct	TRUE	01_Cn1.11432.11432.2	FSASGELGNGNIK	K	L	0.997	3.13	0.541	2			647.325	1292.64	1293.64	2	-0.000903	-0.698	3083.37	993137	886914	169	181	TRUE
Merge_HaloTag-AviTag vs N-HaloTag_210318	VL1-, BirA+	replicate 1	Proliferating cell nuclear antigen OS=Homo sapiens OX=9606 GN=PCNA PE=1 SV=1	P12004	UniProt_Human_SwissProt_contam_HaloTag-AviTag_2020205.fasta	28769.3	1	7	8	8	0.000287	0.383	possibly correct	TRUE	01_Cn1.25207.25207.2	LmDLDVEQLGIPEQEYScVVK	K	M	0.997	5	0.468	2	c18: Carbamidomethyl (+57.02)	m2: Oxidation (+15.99)	1241.6	2481.18	2481.19	2	0.997	-2.309	4859.34	834089	1889750	118	138	TRUE
Merge_HaloTag-AviTag vs N-HaloTag_210318	VL1-, BirA+	replicate 1	Proliferating cell nuclear antigen OS=Homo sapiens OX=9606 GN=PCNA PE=1 SV=1	P12004	UniProt_Human_SwissProt_contam_HaloTag-AviTag_2020205.fasta	28769.3	1	7	8	8	0.000287	0.383	possibly correct	TRUE	01_Cn1.11549.11549.2	NLAmGVNLTSmSK	R	I	0.987	2.51	0.385	2		m4: Oxidation (+15.99), m11: Oxidation (+15.99)	699.341	1396.67	1397.68	2	-0.000905	-0.6475	3098.66	374263	450356	65	77	TRUE
Merge_HaloTag-AviTag vs N-HaloTag_210318	VL1-, BirA+	replicate 1	Proliferating cell nuclear antigen OS=Homo sapiens OX=9606 GN=PCNA PE=1 SV=1	P12004	UniProt_Human_SwissProt_contam_HaloTag-AviTag_2020205.fasta	28769.3	1	7	8	8	0.000287	0.383	possibly correct	TRUE	01_Cn1.8916.8916.2	SEGFDTYR	R	C	0.99	1.96	0.393	2			487.715	973.415	974.421	2	0.000506	0.5193	2753.48	1310740	2410160	54	61	TRUE
Merge_HaloTag-AviTag vs N-HaloTag_210318	VL1-, BirA+	replicate 1	Heat shock protein HSP 90-alpha OS=Homo sapiens OX=9606 GN=HSP90AA1 PE=1 SV=5	P07900	UniProt_Human_SwissProt_contam_HaloTag-AviTag_2020205.fasta	84663.2	1	4	5	5	0.000179	0.157	possibly correct	FALSE	01_Cn1.18971.18971.2	ADLINNLGTIAK	K	S	0.996	3	0.393	2			621.856	1241.7	1242.71	2	-0.000733	-0.5898	4052.63	1924400	2395860	101	112	FALSE
Merge_HaloTag-AviTag vs N-HaloTag_210318	VL1-, BirA+	replicate 1	Heat shock protein HSP 90-alpha OS=Homo sapiens OX=9606 GN=HSP90AA1 PE=1 SV=5	P07900	UniProt_Human_SwissProt_contam_HaloTag-AviTag_2020205.fasta	84663.2	1	4	5	5	0.000179	0.157	possibly correct	TRUE	01_Cn1.21593.21593.2	APFDLFENR	R	K	0.997	2.33	0.499	2			554.775	1107.54	1108.54	2	0.000435	0.3924	4385.66	606481	601252	347	355	TRUE
Merge_HaloTag-AviTag vs N-HaloTag_210318	VL1-, BirA+	replicate 1	Heat shock protein HSP 90-alpha OS=Homo sapiens OX=9606 GN=HSP90AA1 PE=1 SV=5	P07900	UniProt_Human_SwissProt_contam_HaloTag-AviTag_2020205.fasta	84663.2	1	4	5	5	0.000179	0.157	possibly correct	FALSE	01_Cn1.10704.10704.2	EDQTEYLEER	K	R	0.988	2.8	0.36	2			656.288	1310.56	1311.57	2	-0.001322	-1.008	2989	9787660	7124760	192	201	FALSE
Merge_HaloTag-AviTag vs N-HaloTag_210318	VL1-, BirA+	replicate 1	Heat shock protein HSP 90-alpha OS=Homo sapiens OX=9606 GN=HSP90AA1 PE=1 SV=5	P07900	UniProt_Human_SwissProt_contam_HaloTag-AviTag_2020205.fasta	84663.2	1	4	5	5	0.000179	0.157	possibly correct	FALSE	01_Cn1.20444.20444.2	GVVDSEDIPLNLSR	R	E	0.997	3.79	0.502	2			757.397	1512.78	1513.79	2	7.8e-05	0.05153	4240.3	8319010	9085540	387	400	FALSE
Merge_HaloTag-AviTag vs N-HaloTag_210318	VL1-, BirA+	replicate 1	Heat shock protein HSP 90-alpha OS=Homo sapiens OX=9606 GN=HSP90AA1 PE=1 SV=5	P07900	UniProt_Human_SwissProt_contam_HaloTag-AviTag_2020205.fasta	84663.2	1	4	5	5	0.000179	0.157	possibly correct	FALSE	01_Cn1.20444.20444.2	GVVDSEDLPLNISR	R	E	0.997	3.79	0.502	2			757.397	1512.78	1513.79	2	7.8e-05	0.05153	4240.3	8319010	9085540	387	400	FALSE
Merge_HaloTag-AviTag vs N-HaloTag_210318	VL1-, BirA+	replicate 1	Heat shock protein HSP 90-alpha OS=Homo sapiens OX=9606 GN=HSP90AA1 PE=1 SV=5	P07900	UniProt_Human_SwissProt_contam_HaloTag-AviTag_2020205.fasta	84663.2	1	4	5	5	0.000179	0.157	possibly correct	TRUE	01_Cn1.8637.8637.2	HIYYITGETK	K	D	0.997	3.06	0.502	2			612.817	1223.62	1224.63	2	0.000541	0.4418	2716.3	2385360	1983920	490	499	TRUE
Merge_HaloTag-AviTag vs N-HaloTag_210318	VL1-, BirA+	replicate 1	Heat shock protein HSP 90-alpha OS=Homo sapiens OX=9606 GN=HSP90AA1 PE=1 SV=5	P07900	UniProt_Human_SwissProt_contam_HaloTag-AviTag_2020205.fasta	84663.2	1	4	5	5	0.000179	0.157	possibly correct	TRUE	01_Cn1.17669.17669.2	RAPFDLFENR	R	K	0.986	3.06	0.321	2			632.826	1263.64	1264.64	2	0.001862	1.472	3890.05	928131	1195980	346	355	TRUE
Merge_HaloTag-AviTag vs N-HaloTag_210318	VL1-, BirA+	replicate 1	Heat shock protein HSP 90-alpha OS=Homo sapiens OX=9606 GN=HSP90AA1 PE=1 SV=5	P07900	UniProt_Human_SwissProt_contam_HaloTag-AviTag_2020205.fasta	84663.2	1	4	5	5	0.000179	0.157	possibly correct	TRUE	01_Cn1.17714.17714.3	RAPFDLFENR	R	K	0.994	2.78	0.382	2			422.219	1263.63	1264.64	3	-0.001137	-0.8991	3896.03	553112	403275	346	355	TRUE
Merge_HaloTag-AviTag vs N-HaloTag_210318	VL1-, BirA+	replicate 1	Heat shock protein HSP 90-alpha OS=Homo sapiens OX=9606 GN=HSP90AA1 PE=1 SV=5	P07900	UniProt_Human_SwissProt_contam_HaloTag-AviTag_2020205.fasta	84663.2	1	4	5	5	0.000179	0.157	possibly correct	FALSE	01_Cn1.16162.16162.3	SLTNDWEDHLAVK	K	H	0.988	3.99	0.249	2			509.92	1526.74	1527.74	3	0.001287	0.8424	3697.15	6799310	9383910	315	327	FALSE
Merge_HaloTag-AviTag vs N-HaloTag_210318	VL1-, BirA+	replicate 1	Heat shock protein HSP 90-alpha OS=Homo sapiens OX=9606 GN=HSP90AA1 PE=1 SV=5	P07900	UniProt_Human_SwissProt_contam_HaloTag-AviTag_2020205.fasta	84663.2	1	4	5	5	0.000179	0.157	possibly correct	FALSE	01_Cn1.16146.16146.2	SLTNDWEDHLAVK	K	H	0.997	4.4	0.472	2			764.375	1526.74	1527.74	2	-0.001127	-0.7377	3695.16	3388820	4334200	315	327	FALSE
Merge_HaloTag-AviTag vs N-HaloTag_210318	VL1-, BirA+	replicate 1	Heat shock protein HSP 90-alpha OS=Homo sapiens OX=9606 GN=HSP90AA1 PE=1 SV=5	P07900	UniProt_Human_SwissProt_contam_HaloTag-AviTag_2020205.fasta	84663.2	1	4	5	5	0.000179	0.157	possibly correct	FALSE	01_Cn1.17411.17411.2	TLTIVDTGIGmTK	R	A	0.985	3.19	0.402	2		m11: Oxidation (+15.99)	683.372	1364.73	1365.73	2	0.006187	4.53	3856.54	2906180	5182530	88	100	FALSE
Merge_HaloTag-AviTag vs N-HaloTag_210318	VL1-, BirA+	replicate 1	Heat shock protein HSP 90-alpha OS=Homo sapiens OX=9606 GN=HSP90AA1 PE=1 SV=5	P07900	UniProt_Human_SwissProt_contam_HaloTag-AviTag_2020205.fasta	84663.2	1	4	5	5	0.000179	0.157	possibly correct	FALSE	01_Cn1.16903.16903.2	TLTIVDTGIGmTK	R	A	0.997	3.05	0.461	2		m11: Oxidation (+15.99)	683.368	1364.72	1365.73	2	-0.001364	-0.9987	3791.64	1548630	1913230	88	100	FALSE
Merge_HaloTag-AviTag vs N-HaloTag_210318	VL1-, BirA+	replicate 1	Heat shock protein HSP 90-alpha OS=Homo sapiens OX=9606 GN=HSP90AA1 PE=1 SV=5	P07900	UniProt_Human_SwissProt_contam_HaloTag-AviTag_2020205.fasta	84663.2	1	4	5	5	0.000179	0.157	possibly correct	FALSE	01_Cn1.17411.17411.2	TLTLVDTGIGmTK	R	A	0.985	3.19	0.402	2		m11: Oxidation (+15.99)	683.372	1364.73	1365.73	2	0.006187	4.53	3856.54	2906180	5182530	88	100	FALSE
Merge_HaloTag-AviTag vs N-HaloTag_210318	VL1-, BirA+	replicate 1	Heat shock protein HSP 90-alpha OS=Homo sapiens OX=9606 GN=HSP90AA1 PE=1 SV=5	P07900	UniProt_Human_SwissProt_contam_HaloTag-AviTag_2020205.fasta	84663.2	1	4	5	5	0.000179	0.157	possibly correct	FALSE	01_Cn1.16903.16903.2	TLTLVDTGIGmTK	R	A	0.997	3.05	0.461	2		m11: Oxidation (+15.99)	683.368	1364.72	1365.73	2	-0.001364	-0.9987	3791.64	1548630	1913230	88	100	FALSE
Merge_HaloTag-AviTag vs N-HaloTag_210318	VL1-, BirA+	replicate 1	Heat shock protein HSP 90-alpha OS=Homo sapiens OX=9606 GN=HSP90AA1 PE=1 SV=5	P07900	UniProt_Human_SwissProt_contam_HaloTag-AviTag_2020205.fasta	84663.2	1	4	5	5	0.000179	0.157	possibly correct	TRUE	01_Cn1.28940.28940.2	VFImDNcEELIPEYLNFIR	R	G	0.997	5.61	0.439	2	c7: Carbamidomethyl (+57.02)	m4: Oxidation (+15.99)	1216.59	2431.16	2431.17	2	0.9965	-2.562	5356.37	573012	1282660	368	386	TRUE
Merge_HaloTag-AviTag vs N-HaloTag_210318	VL1-, BirA+	replicate 1	Heat shock protein HSP 90-alpha OS=Homo sapiens OX=9606 GN=HSP90AA1 PE=1 SV=5	P07900	UniProt_Human_SwissProt_contam_HaloTag-AviTag_2020205.fasta	84663.2	1	4	5	5	0.000179	0.157	possibly correct	FALSE	01_Cn1.11020.11020.2	YESLTDPSKLDSGK	R	E	0.984	2.99	0.404	2			770.377	1538.74	1539.75	2	-0.006581	-4.274	3030.02	1743920	3242450	61	74	FALSE
Merge_HaloTag-AviTag vs N-HaloTag_210318	VL1-, BirA+	replicate 1	Nuclear pore complex protein Nup155 OS=Homo sapiens OX=9606 GN=NUP155 PE=1 SV=1	O75694	UniProt_Human_SwissProt_contam_HaloTag-AviTag_2020205.fasta	155203	1	2	2	2	7.17e-05	0.023	possibly correct	TRUE	01_Cn1.6034.6034.2	AAPQSPSVPK	K	K	0.962	1.43	0.43	2			491.273	980.531	981.536	2	0.001878	1.913	2348.59	90603.5	249130	988	997	TRUE
Merge_HaloTag-AviTag vs N-HaloTag_210318	VL1-, BirA+	replicate 1	Nuclear pore complex protein Nup155 OS=Homo sapiens OX=9606 GN=NUP155 PE=1 SV=1	O75694	UniProt_Human_SwissProt_contam_HaloTag-AviTag_2020205.fasta	155203	1	2	2	2	7.17e-05	0.023	possibly correct	TRUE	01_Cn1.31165.31165.2	EITAIESSVPcQLLESVLQELK	R	G	0.992	2.95	0.414	2	c11: Carbamidomethyl (+57.02)		1244.16	2486.3	2486.31	2	1.002	-0.3682	5663.62	130305	175349	694	715	TRUE
Merge_HaloTag-AviTag vs N-HaloTag_210318	VL1-, BirA+	replicate 1	Leucine-rich PPR motif-containing protein, mitochondrial OS=Homo sapiens OX=9606 GN=LRPPRC PE=1 SV=3	P42704	UniProt_Human_SwissProt_contam_HaloTag-AviTag_2020205.fasta	157912	1	7	7	7	0.000251	0.0624	possibly correct	TRUE	01_Cn1.8937.8937.2	cVANNQVETLEK	R	L	0.996	2.95	0.367	2	c1: Carbamidomethyl (+57.02)		702.843	1403.67	1404.68	2	-0.0003583	-0.2551	2756.02	732807	724671	930	941	TRUE
Merge_HaloTag-AviTag vs N-HaloTag_210318	VL1-, BirA+	replicate 1	Leucine-rich PPR motif-containing protein, mitochondrial OS=Homo sapiens OX=9606 GN=LRPPRC PE=1 SV=3	P42704	UniProt_Human_SwissProt_contam_HaloTag-AviTag_2020205.fasta	157912	1	7	7	7	0.000251	0.0624	possibly correct	TRUE	01_Cn1.7896.7896.2	DAHLLVESK	K	N	0.989	2.32	0.332	2			506.277	1010.54	1011.55	2	-0.000122	-0.1206	2616.19	436366	680302	641	649	TRUE
Merge_HaloTag-AviTag vs N-HaloTag_210318	VL1-, BirA+	replicate 1	Leucine-rich PPR motif-containing protein, mitochondrial OS=Homo sapiens OX=9606 GN=LRPPRC PE=1 SV=3	P42704	UniProt_Human_SwissProt_contam_HaloTag-AviTag_2020205.fasta	157912	1	7	7	7	0.000251	0.0624	possibly correct	TRUE	01_Cn1.7110.7110.2	EKDIQEESTFSSR	K	K	0.984	2.3	0.36	2			778.366	1554.72	1555.72	2	0.000544	0.3497	2508.85	82136.9	78597	65	77	TRUE
Merge_HaloTag-AviTag vs N-HaloTag_210318	VL1-, BirA+	replicate 1	Leucine-rich PPR motif-containing protein, mitochondrial OS=Homo sapiens OX=9606 GN=LRPPRC PE=1 SV=3	P42704	UniProt_Human_SwissProt_contam_HaloTag-AviTag_2020205.fasta	157912	1	7	7	7	0.000251	0.0624	possibly correct	TRUE	01_Cn1.11892.11892.2	LDSSAVLDTGK	R	Y	0.981	2.42	0.363	2			553.291	1104.57	1105.57	2	0.001635	1.479	3144.94	441615	951570	740	750	TRUE
Merge_HaloTag-AviTag vs N-HaloTag_210318	VL1-, BirA+	replicate 1	Leucine-rich PPR motif-containing protein, mitochondrial OS=Homo sapiens OX=9606 GN=LRPPRC PE=1 SV=3	P42704	UniProt_Human_SwissProt_contam_HaloTag-AviTag_2020205.fasta	157912	1	7	7	7	0.000251	0.0624	possibly correct	TRUE	01_Cn1.16424.16424.2	LIASYcNVGDIEGASK	R	I	0.997	3.73	0.575	2	c6: Carbamidomethyl (+57.02)		848.914	1695.81	1696.82	2	0.0003687	0.2173	3730.61	782047	1016890	203	218	TRUE
Merge_HaloTag-AviTag vs N-HaloTag_210318	VL1-, BirA+	replicate 1	Leucine-rich PPR motif-containing protein, mitochondrial OS=Homo sapiens OX=9606 GN=LRPPRC PE=1 SV=3	P42704	UniProt_Human_SwissProt_contam_HaloTag-AviTag_2020205.fasta	157912	1	7	7	7	0.000251	0.0624	possibly correct	TRUE	01_Cn1.5342.5342.2	mEEANIQPNR	K	V	0.992	2.52	0.347	2		m1: Oxidation (+15.99)	609.283	1216.55	1217.56	2	0.000277	0.2275	2243.68	376281	251929	188	197	TRUE
Merge_HaloTag-AviTag vs N-HaloTag_210318	VL1-, BirA+	replicate 1	Leucine-rich PPR motif-containing protein, mitochondrial OS=Homo sapiens OX=9606 GN=LRPPRC PE=1 SV=3	P42704	UniProt_Human_SwissProt_contam_HaloTag-AviTag_2020205.fasta	157912	1	7	7	7	0.000251	0.0624	possibly correct	TRUE	01_Cn1.30145.30145.2	SmNINLWSEITELLYK	R	D	0.997	3.89	0.418	2		m2: Oxidation (+15.99)	985.5	1968.99	1969.99	2	-0.001337	-0.6787	5522.24	176246	181110	551	566	TRUE
Merge_HaloTag-AviTag vs N-HaloTag_210318	VL1-, BirA+	replicate 1	U5 small nuclear ribonucleoprotein 200 kDa helicase OS=Homo sapiens OX=9606 GN=SNRNP200 PE=1 SV=2	O75643	UniProt_Human_SwissProt_contam_HaloTag-AviTag_2020205.fasta	244514	0.992	1	1	1	3.59e-05	0.00749	possibly correct	TRUE	01_Cn1.27361.27361.2	LTAIDILTTcAADIQR	R	Q	0.976	3.27	0.244	2	c10: Carbamidomethyl (+57.02)		887.972	1773.93	1774.94	2	0.0004597	0.259	5148.63	374417	1034310	1571	1586	TRUE
Merge_HaloTag-AviTag vs N-HaloTag_210318	VL1-, BirA+	replicate 1	Ras-related protein Rab-1B OS=Homo sapiens OX=9606 GN=RAB1B PE=1 SV=1	Q9H0U4	UniProt_Human_SwissProt_contam_HaloTag-AviTag_2020205.fasta	22172	0.999	1	1	1	3.59e-05	0.0547	possibly correct	TRUE	01_Cn1.16101.16101.2	LQIWDTAGQER	K	F	0.99	2.74	0.301	2			658.834	1315.65	1316.66	2	0.00167	1.268	3689.27	1735980	2849640	59	69	TRUE
Merge_HaloTag-AviTag vs N-HaloTag_210318	VL1-, BirA+	replicate 1	Filaggrin-2 OS=Homo sapiens OX=9606 GN=FLG2 PE=1 SV=1	Q5D862	UniProt_Human_SwissProt_contam_HaloTag-AviTag_2020205.fasta	248052	0.998	1	1	1	3.59e-05	0.0046	possibly correct	TRUE	01_Cn1.25155.25155.2	SVVTVIDVFYK	R	Y	0.997	2.5	0.505	2			635.358	1268.7	1269.71	2	-0.000852	-0.671	4852.31	1209800	1561870	7	17	TRUE
Merge_HaloTag-AviTag vs N-HaloTag_210318	VL1-, BirA+	replicate 1	Splicing factor 3B subunit 1 OS=Homo sapiens OX=9606 GN=SF3B1 PE=1 SV=3	O75533	UniProt_Human_SwissProt_contam_HaloTag-AviTag_2020205.fasta	145835	0.997	1	1	1	3.59e-05	0.00844	possibly correct	TRUE	01_Cn1.13512.13512.2	VQENcIDLVGR	K	I	0.981	2.84	0.32	2	c5: Carbamidomethyl (+57.02)		651.826	1301.64	1302.65	2	-0.001547	-1.188	3357.76	604923	925126	1031	1041	TRUE
Merge_HaloTag-AviTag vs N-HaloTag_210318	VL1-, BirA+	replicate 1	Enoyl-CoA delta isomerase 2, mitochondrial OS=Homo sapiens OX=9606 GN=ECI2 PE=1 SV=4	O75521	UniProt_Human_SwissProt_contam_HaloTag-AviTag_2020205.fasta	43586.1	0.992	1	1	1	3.59e-05	0.0381	possibly correct	TRUE	01_Cn1.10484.10484.3	LHAVNAEEcNVLQGR	K	W	0.997	3.66	0.381	2	c9: Carbamidomethyl (+57.02)		570.62	1708.84	1709.84	3	0.006157	3.601	2960.24	384054	681807	360	374	TRUE
Merge_HaloTag-AviTag vs N-HaloTag_210318	VL1-, BirA+	replicate 1	60S ribosomal protein L3 OS=Homo sapiens OX=9606 GN=RPL3 PE=1 SV=2	P39023	UniProt_Human_SwissProt_contam_HaloTag-AviTag_2020205.fasta	46109.5	1	3	3	3	0.000108	0.0546	possibly correct	TRUE	01_Cn1.11294.11294.2	HGSLGFLPR	R	K	0.971	2.34	0.304	2			492.777	983.539	983.542	2	1.004	0.9643	3065.59	1846300	1842860	11	19	TRUE
Merge_HaloTag-AviTag vs N-HaloTag_210318	VL1-, BirA+	replicate 1	60S ribosomal protein L3 OS=Homo sapiens OX=9606 GN=RPL3 PE=1 SV=2	P39023	UniProt_Human_SwissProt_contam_HaloTag-AviTag_2020205.fasta	46109.5	1	3	3	3	0.000108	0.0546	possibly correct	TRUE	01_Cn1.9196.9196.2	TVFAEHISDEcK	K	R	0.997	3.08	0.387	2	c11: Carbamidomethyl (+57.02)		718.33	1434.65	1435.65	2	5.07e-05	0.03531	2789.43	443246	1415070	104	115	TRUE
Merge_HaloTag-AviTag vs N-HaloTag_210318	VL1-, BirA+	replicate 1	60S ribosomal protein L3 OS=Homo sapiens OX=9606 GN=RPL3 PE=1 SV=2	P39023	UniProt_Human_SwissProt_contam_HaloTag-AviTag_2020205.fasta	46109.5	1	3	3	3	0.000108	0.0546	possibly correct	TRUE	01_Cn1.7230.7230.3	TVFAEHISDEcKR	K	R	0.967	2.39	0.27	2	c11: Carbamidomethyl (+57.02)		531.256	1590.75	1591.75	3	0.001021	0.6412	2525.5	455518	954423	104	116	TRUE
Merge_HaloTag-AviTag vs N-HaloTag_210318	VL1-, BirA+	replicate 1	60S ribosomal protein L10 OS=Homo sapiens OX=9606 GN=RPL10 PE=1 SV=4	P27635	UniProt_Human_SwissProt_contam_HaloTag-AviTag_2020205.fasta	24604.6	0.999	1	1	1	3.59e-05	0.0514	possibly correct	TRUE	01_Cn1.13112.13112.3	VHIGQVImSIR	R	T	0.986	2.14	0.333	2		m8: Oxidation (+15.99)	423.576	1267.71	1268.71	3	0.000307	0.242	3306.72	292540	589406	129	139	TRUE
Merge_HaloTag-AviTag vs N-HaloTag_210318	VL1-, BirA+	replicate 1	Importin-11 OS=Homo sapiens OX=9606 GN=IPO11 PE=1 SV=1	Q9UI26	UniProt_Human_SwissProt_contam_HaloTag-AviTag_2020205.fasta	112538	0.965	1	1	1	3.59e-05	0.0164	possibly correct	TRUE	01_Cn1.22945.22945.2	WLAVLyFKHGIDRYWR	R	R	0.987	3.65	0.301	2		y6: Phospho (+79.97)	1102.56	2203.1	2203.1	2	1.004	0.6433	4562.79	741976	3916250	60	75	TRUE
Merge_HaloTag-AviTag vs N-HaloTag_210318	VL1-, BirA+	replicate 1	Protein-L-isoaspartate(D-aspartate) O-methyltransferase OS=Homo sapiens OX=9606 GN=PCMT1 PE=1 SV=4	P22061	UniProt_Human_SwissProt_contam_HaloTag-AviTag_2020205.fasta	24636.8	0.993	1	1	1	3.59e-05	0.0617	possibly correct	TRUE	01_Cn1.6022.6022.3	SGGASHSELIHNLR	K	K	0.997	3.32	0.427	2			493.255	1476.74	1477.75	3	6.9e-05	0.04669	2347.04	297735	668097	5	18	TRUE
Merge_HaloTag-AviTag vs N-HaloTag_210318	VL1-, BirA+	replicate 1	60S ribosomal protein L34 OS=Homo sapiens OX=9606 GN=RPL34 PE=1 SV=3	P49207	UniProt_Human_SwissProt_contam_HaloTag-AviTag_2020205.fasta	13293.1	0.997	1	1	1	3.59e-05	0.0769	possibly correct	TRUE	01_Cn1.4842.4842.2	LSYNTASNK	R	T	0.987	1.86	0.391	2			499.251	996.487	997.495	2	-0.000122	-0.1223	2165.11	238481	257173	11	19	TRUE
Merge_HaloTag-AviTag vs N-HaloTag_210318	VL1-, BirA+	replicate 1	Hexokinase-2 OS=Homo sapiens OX=9606 GN=HK2 PE=1 SV=2	P52789	UniProt_Human_SwissProt_contam_HaloTag-AviTag_2020205.fasta	102381	1	2	2	2	7.17e-05	0.0284	possibly correct	TRUE	01_Cn1.12146.12146.2	DISDIEGEKDGIR	K	K	0.972	2.81	0.365	2			723.859	1445.7	1446.71	2	0.00371	2.564	3178.8	249708	455039	338	350	TRUE
Merge_HaloTag-AviTag vs N-HaloTag_210318	VL1-, BirA+	replicate 1	Hexokinase-2 OS=Homo sapiens OX=9606 GN=HK2 PE=1 SV=2	P52789	UniProt_Human_SwissProt_contam_HaloTag-AviTag_2020205.fasta	102381	1	2	2	2	7.17e-05	0.0284	possibly correct	TRUE	01_Cn1.5554.5554.2	GLGATTHPTAAVK	K	M	0.989	2.5	0.367	2			612.341	1222.67	1223.67	2	2e-06	0.001634	2277.82	160660	183423	50	62	TRUE
Merge_HaloTag-AviTag vs N-HaloTag_210318	VL1-, BirA+	replicate 1	Signal recognition particle subunit SRP68 OS=Homo sapiens OX=9606 GN=SRP68 PE=1 SV=2	Q9UHB9	UniProt_Human_SwissProt_contam_HaloTag-AviTag_2020205.fasta	70732	0.999	1	1	1	3.59e-05	0.0207	possibly correct	TRUE	01_Cn1.10066.10066.2	YANEVNSDAGAFK	K	N	0.997	3.38	0.417	2			693.322	1384.63	1385.63	2	0.00264	1.905	2906.27	537693	673754	492	504	TRUE
Merge_HaloTag-AviTag vs N-HaloTag_210318	VL1-, BirA+	replicate 1	DNA mismatch repair protein Msh6 OS=Homo sapiens OX=9606 GN=MSH6 PE=1 SV=2	P52701	UniProt_Human_SwissProt_contam_HaloTag-AviTag_2020205.fasta	152790	1	3	3	3	0.000108	0.0279	possibly correct	TRUE	01_Cn1.10879.10879.2	GmTSESDSIGLTPGEK	K	S	0.997	3.23	0.595	2		m2: Oxidation (+15.99)	812.868	1623.72	1624.74	2	-0.008038	-4.947	3011.95	242516	179136	661	676	TRUE
Merge_HaloTag-AviTag vs N-HaloTag_210318	VL1-, BirA+	replicate 1	DNA mismatch repair protein Msh6 OS=Homo sapiens OX=9606 GN=MSH6 PE=1 SV=2	P52701	UniProt_Human_SwissProt_contam_HaloTag-AviTag_2020205.fasta	152790	1	3	3	3	0.000108	0.0279	possibly correct	TRUE	01_Cn1.29517.29517.2	IIDFLSALEGFK	K	V	0.997	3.21	0.42	2			676.877	1351.74	1352.75	2	0.000683	0.5049	5435.63	458141	689970	855	866	TRUE
Merge_HaloTag-AviTag vs N-HaloTag_210318	VL1-, BirA+	replicate 1	DNA mismatch repair protein Msh6 OS=Homo sapiens OX=9606 GN=MSH6 PE=1 SV=2	P52701	UniProt_Human_SwissProt_contam_HaloTag-AviTag_2020205.fasta	152790	1	3	3	3	0.000108	0.0279	possibly correct	TRUE	01_Cn1.12792.12792.2	LANLINAEER	K	R	0.949	2.42	0.313	2			571.813	1141.61	1142.62	2	0.002683	2.348	3265.41	350105	663289	1015	1024	TRUE
Merge_HaloTag-AviTag vs N-HaloTag_210318	VL1-, BirA+	replicate 1	L-lactate dehydrogenase A chain OS=Homo sapiens OX=9606 GN=LDHA PE=1 SV=2	P00338	UniProt_Human_SwissProt_contam_HaloTag-AviTag_2020205.fasta	36689.2	1	6	7	7	0.000251	0.256	possibly correct	TRUE	01_Cn1.29661.29661.2	DLADELALVDVIEDK	K	L	0.997	4.9	0.553	2			829.43	1656.85	1657.85	2	-0.000137	-0.08264	5455.44	1081620	3077530	43	57	TRUE
Merge_HaloTag-AviTag vs N-HaloTag_210318	VL1-, BirA+	replicate 1	L-lactate dehydrogenase A chain OS=Homo sapiens OX=9606 GN=LDHA PE=1 SV=2	P00338	UniProt_Human_SwissProt_contam_HaloTag-AviTag_2020205.fasta	36689.2	1	6	7	7	0.000251	0.256	possibly correct	TRUE	01_Cn1.14497.14497.3	GEmmDLQHGSLFLR	K	T	0.997	3.36	0.417	2		m3: Oxidation (+15.99), m4: Oxidation (+15.99)	555.93	1664.77	1665.77	3	0.001436	0.8621	3484.82	1051600	1076190	60	73	TRUE
Merge_HaloTag-AviTag vs N-HaloTag_210318	VL1-, BirA+	replicate 1	L-lactate dehydrogenase A chain OS=Homo sapiens OX=9606 GN=LDHA PE=1 SV=2	P00338	UniProt_Human_SwissProt_contam_HaloTag-AviTag_2020205.fasta	36689.2	1	6	7	7	0.000251	0.256	possibly correct	TRUE	01_Cn1.30209.30209.2	LIIVSNPVDILTYVAWK	K	I	0.997	4.72	0.601	2			973.066	1944.12	1944.12	2	1.004	0.6937	5531.17	211505	754599	133	149	TRUE
Merge_HaloTag-AviTag vs N-HaloTag_210318	VL1-, BirA+	replicate 1	L-lactate dehydrogenase A chain OS=Homo sapiens OX=9606 GN=LDHA PE=1 SV=2	P00338	UniProt_Human_SwissProt_contam_HaloTag-AviTag_2020205.fasta	36689.2	1	6	7	7	0.000251	0.256	possibly correct	TRUE	01_Cn1.30209.30209.2	LLIVSNPVDILTYVAWK	K	I	0.997	4.72	0.601	2			973.066	1944.12	1944.12	2	1.004	0.6937	5531.17	211505	754599	133	149	TRUE
Merge_HaloTag-AviTag vs N-HaloTag_210318	VL1-, BirA+	replicate 1	L-lactate dehydrogenase A chain OS=Homo sapiens OX=9606 GN=LDHA PE=1 SV=2	P00338	UniProt_Human_SwissProt_contam_HaloTag-AviTag_2020205.fasta	36689.2	1	6	7	7	0.000251	0.256	possibly correct	TRUE	01_Cn1.14845.14845.2	QVVESAYEVIK	K	L	0.997	3.24	0.484	2			632.843	1263.67	1264.68	2	0.000447	0.3534	3529.07	4295340	3425420	233	243	TRUE
Merge_HaloTag-AviTag vs N-HaloTag_210318	VL1-, BirA+	replicate 1	L-lactate dehydrogenase A chain OS=Homo sapiens OX=9606 GN=LDHA PE=1 SV=2	P00338	UniProt_Human_SwissProt_contam_HaloTag-AviTag_2020205.fasta	36689.2	1	6	7	7	0.000251	0.256	possibly correct	TRUE	01_Cn1.7785.7785.3	TLHPDLGTDKDKEQWK	K	E	0.977	2.45	0.322	2			637.994	1910.96	1910.96	3	1.005	1.084	2601.05	491083	691336	213	228	TRUE
Merge_HaloTag-AviTag vs N-HaloTag_210318	VL1-, BirA+	replicate 1	L-lactate dehydrogenase A chain OS=Homo sapiens OX=9606 GN=LDHA PE=1 SV=2	P00338	UniProt_Human_SwissProt_contam_HaloTag-AviTag_2020205.fasta	36689.2	1	6	7	7	0.000251	0.256	possibly correct	TRUE	01_Cn1.7799.7799.4	TLHPDLGTDKDKEQWK	K	E	0.997	3.8	0.464	2			478.746	1910.95	1910.96	4	1.001	-1.1	2603.06	978233	2265430	213	228	TRUE
Merge_HaloTag-AviTag vs N-HaloTag_210318	VL1-, BirA+	replicate 1	L-lactate dehydrogenase A chain OS=Homo sapiens OX=9606 GN=LDHA PE=1 SV=2	P00338	UniProt_Human_SwissProt_contam_HaloTag-AviTag_2020205.fasta	36689.2	1	6	7	7	0.000251	0.256	possibly correct	FALSE	01_Cn1.8289.8289.2	VIGSGcNLDSAR	R	F	0.997	2.97	0.539	2	c6: Carbamidomethyl (+57.02)		624.803	1247.59	1248.6	2	-0.0005713	-0.4576	2670.76	4176470	4102780	158	169	FALSE
Merge_HaloTag-AviTag vs N-HaloTag_210318	VL1-, BirA+	replicate 1	Ubiquitin-40S ribosomal protein S27a OS=Homo sapiens OX=9606 GN=RPS27A PE=1 SV=2	P62979	UniProt_Human_SwissProt_contam_HaloTag-AviTag_2020205.fasta	17965.6	1	4	4	4	0.000143	0.231	possibly correct	TRUE	01_Cn1.12562.12562.2	ESTLHLVLR	K	L	0.997	2.8	0.524	2			534.314	1066.61	1067.62	2	-0.000139	-0.1302	3235.54	5349480	6876630	64	72	TRUE
Merge_HaloTag-AviTag vs N-HaloTag_210318	VL1-, BirA+	replicate 1	Ubiquitin-40S ribosomal protein S27a OS=Homo sapiens OX=9606 GN=RPS27A PE=1 SV=2	P62979	UniProt_Human_SwissProt_contam_HaloTag-AviTag_2020205.fasta	17965.6	1	4	4	4	0.000143	0.231	possibly correct	TRUE	01_Cn1.19627.19627.2	TITLEVEPSDTIENVK	K	A	0.997	4.56	0.404	2			894.468	1786.92	1787.93	2	0.001439	0.8048	4135.51	5434860	10045300	12	27	TRUE
Merge_HaloTag-AviTag vs N-HaloTag_210318	VL1-, BirA+	replicate 1	Ubiquitin-40S ribosomal protein S27a OS=Homo sapiens OX=9606 GN=RPS27A PE=1 SV=2	P62979	UniProt_Human_SwissProt_contam_HaloTag-AviTag_2020205.fasta	17965.6	1	4	4	4	0.000143	0.231	possibly correct	TRUE	01_Cn1.16582.16582.3	TITLEVEPSDTIENVKAK	K	I	0.997	5.06	0.337	2			663.025	1986.05	1987.06	3	0.000357	0.1797	3750.65	1248690	1620000	12	29	TRUE
Merge_HaloTag-AviTag vs N-HaloTag_210318	VL1-, BirA+	replicate 1	Ubiquitin-40S ribosomal protein S27a OS=Homo sapiens OX=9606 GN=RPS27A PE=1 SV=2	P62979	UniProt_Human_SwissProt_contam_HaloTag-AviTag_2020205.fasta	17965.6	1	4	4	4	0.000143	0.231	possibly correct	TRUE	01_Cn1.9680.9680.2	TLSDYNIQK	R	E	0.955	2.16	0.385	2			541.783	1081.55	1081.55	2	1.006	3.371	2853.74	2127260	3090340	55	63	TRUE
Merge_HaloTag-AviTag vs N-HaloTag_210318	VL1-, BirA+	replicate 1	Peptidyl-prolyl cis-trans isomerase A OS=Homo sapiens OX=9606 GN=PPIA PE=1 SV=2	P62937	UniProt_Human_SwissProt_contam_HaloTag-AviTag_2020205.fasta	18012.9	1	1	1	1	3.59e-05	0.0727	possibly correct	TRUE	01_Cn1.19004.19004.2	VSFELFADKVPK	R	T	0.997	3.91	0.438	2			690.385	1378.76	1379.76	2	0.006211	4.501	4056.67	2554810	4612080	20	31	TRUE
Merge_HaloTag-AviTag vs N-HaloTag_210318	VL1-, BirA+	replicate 1	Mannose-P-dolichol utilization defect 1 protein OS=Homo sapiens OX=9606 GN=MPDU1 PE=1 SV=2	O75352	UniProt_Human_SwissProt_contam_HaloTag-AviTag_2020205.fasta	26638.6	0.91	1	1	1	3.59e-05	0.0405	possibly correct	TRUE	01_Cn1.25819.25819.2	LLVPILLPEK	R	C	0.964	2.14	0.368	2			567.88	1133.75	1134.75	2	0.00254	2.238	4940.1	262094	479985	12	21	TRUE
Merge_HaloTag-AviTag vs N-HaloTag_210318	VL1-, BirA+	replicate 1	Spermidine synthase OS=Homo sapiens OX=9606 GN=SRM PE=1 SV=1	P19623	UniProt_Human_SwissProt_contam_HaloTag-AviTag_2020205.fasta	33824.5	0.986	1	1	1	3.59e-05	0.0265	possibly correct	TRUE	01_Cn1.3748.3748.2	YYNSDVHR	K	A	0.969	1.46	0.377	2			527.241	1052.47	1053.47	2	0.000844	0.8012	1981.22	98898.1	112838	278	285	TRUE
Merge_HaloTag-AviTag vs N-HaloTag_210318	VL1-, BirA+	replicate 1	Mitochondrial carrier homolog 2 OS=Homo sapiens OX=9606 GN=MTCH2 PE=1 SV=1	Q9Y6C9	UniProt_Human_SwissProt_contam_HaloTag-AviTag_2020205.fasta	33331.6	1	2	2	2	7.17e-05	0.116	possibly correct	TRUE	01_Cn1.30295.30295.2	EEGILGFFAGLVPR	R	L	0.997	2.95	0.484	2			752.912	1503.81	1504.82	2	0.001478	0.9822	5542.83	363032	562989	172	185	TRUE
Merge_HaloTag-AviTag vs N-HaloTag_210318	VL1-, BirA+	replicate 1	Mitochondrial carrier homolog 2 OS=Homo sapiens OX=9606 GN=MTCH2 PE=1 SV=1	Q9Y6C9	UniProt_Human_SwissProt_contam_HaloTag-AviTag_2020205.fasta	33331.6	1	2	2	2	7.17e-05	0.116	possibly correct	TRUE	01_Cn1.7892.7892.3	VLQHYQESDKGEELGPGNVQK	K	E	0.997	3.89	0.406	2			786.059	2355.15	2355.16	3	1.004	0.4127	2615.68	879586	729476	91	111	TRUE
Merge_HaloTag-AviTag vs N-HaloTag_210318	VL1-, BirA+	replicate 1	Coatomer subunit gamma-1 OS=Homo sapiens OX=9606 GN=COPG1 PE=1 SV=1	Q9Y678	UniProt_Human_SwissProt_contam_HaloTag-AviTag_2020205.fasta	97719.4	1	2	2	2	7.17e-05	0.0286	possibly correct	TRUE	01_Cn1.27293.27293.2	SIATLAITTLLK	R	T	0.997	2.67	0.601	2			622.896	1243.78	1244.78	2	0.001257	1.01	5139.36	358050	359270	339	350	TRUE
Merge_HaloTag-AviTag vs N-HaloTag_210318	VL1-, BirA+	replicate 1	Coatomer subunit gamma-1 OS=Homo sapiens OX=9606 GN=COPG1 PE=1 SV=1	Q9Y678	UniProt_Human_SwissProt_contam_HaloTag-AviTag_2020205.fasta	97719.4	1	2	2	2	7.17e-05	0.0286	possibly correct	TRUE	01_Cn1.19645.19645.2	VVVVQAISALcQK	K	Y	0.997	4.08	0.4	2	c11: Carbamidomethyl (+57.02)		707.909	1413.8	1414.81	2	0.00128	0.9045	4137.95	716311	1910650	377	389	TRUE
Merge_HaloTag-AviTag vs N-HaloTag_210318	VL1-, BirA+	replicate 1	Guanine nucleotide-binding protein G(I)/G(S)/G(T) subunit beta-1 OS=Homo sapiens OX=9606 GN=GNB1 PE=1 SV=3	P62873	UniProt_Human_SwissProt_contam_HaloTag-AviTag_2020205.fasta	37377.5	1	2	2	2	7.17e-05	0.0647	possibly correct	TRUE	01_Cn1.10513.10513.2	LFVSGAcDASAK	R	L	0.997	2.65	0.426	2	c7: Carbamidomethyl (+57.02)		613.298	1224.58	1225.59	2	-7.302e-06	-0.005958	2963.86	1436920	1776070	198	209	TRUE
Merge_HaloTag-AviTag vs N-HaloTag_210318	VL1-, BirA+	replicate 1	Guanine nucleotide-binding protein G(I)/G(S)/G(T) subunit beta-1 OS=Homo sapiens OX=9606 GN=GNB1 PE=1 SV=3	P62873	UniProt_Human_SwissProt_contam_HaloTag-AviTag_2020205.fasta	37377.5	1	2	2	2	7.17e-05	0.0647	possibly correct	TRUE	01_Cn1.7978.7978.2	LLVSASQDGK	R	L	0.977	2.15	0.345	2			509.283	1016.55	1017.56	2	0.000753	0.74	2626.75	2206230	1823960	69	78	TRUE
Merge_HaloTag-AviTag vs N-HaloTag_210318	VL1-, BirA+	replicate 1	40S ribosomal protein S25 OS=Homo sapiens OX=9606 GN=RPS25 PE=1 SV=1	P62851	UniProt_Human_SwissProt_contam_HaloTag-AviTag_2020205.fasta	13743	0.997	1	1	1	3.59e-05	0.08	possibly correct	TRUE	01_Cn1.14015.14015.2	LITPAVVSER	K	L	0.988	2.06	0.464	2			542.823	1083.63	1084.64	2	0.003075	2.835	3423.19	1961660	1900590	67	76	TRUE
Merge_HaloTag-AviTag vs N-HaloTag_210318	VL1-, BirA+	replicate 1	Ras-related protein Rap-1b OS=Homo sapiens OX=9606 GN=RAP1B PE=1 SV=1	P61224,P62834	UniProt_Human_SwissProt_contam_HaloTag-AviTag_2020205.fasta	20824.9	1	1	1	1	3.59e-05	0.0598	possibly correct	TRUE	01_Cn1.12866.12866.2	LVVLGSGGVGK	K	S	0.997	2.55	0.458	2			493.306	984.597	985.604	2	9.8e-05	0.09943	3274.99	1974310	2458580	6	16	TRUE
Merge_HaloTag-AviTag vs N-HaloTag_210318	VL1-, BirA+	replicate 1	Signal recognition particle receptor subunit beta OS=Homo sapiens OX=9606 GN=SRPRB PE=1 SV=3	Q9Y5M8	UniProt_Human_SwissProt_contam_HaloTag-AviTag_2020205.fasta	29703.1	1	2	2	2	7.17e-05	0.114	possibly correct	TRUE	01_Cn1.13106.13106.2	DTQTSITDScAVYR	R	V	0.997	3.32	0.531	2	c10: Carbamidomethyl (+57.02)		808.866	1615.72	1616.72	2	0.001913	1.183	3306.15	605350	582853	91	104	TRUE
Merge_HaloTag-AviTag vs N-HaloTag_210318	VL1-, BirA+	replicate 1	Signal recognition particle receptor subunit beta OS=Homo sapiens OX=9606 GN=SRPRB PE=1 SV=3	Q9Y5M8	UniProt_Human_SwissProt_contam_HaloTag-AviTag_2020205.fasta	29703.1	1	2	2	2	7.17e-05	0.114	possibly correct	TRUE	01_Cn1.32152.32152.2	DVAEFLYQVLIDSmGLK	K	N	0.99	2.14	0.531	2		m14: Oxidation (+15.99)	979.508	1957	1957	2	1.009	3.082	5811.1	157086	103873	154	170	TRUE
Merge_HaloTag-AviTag vs N-HaloTag_210318	VL1-, BirA+	replicate 1	14-3-3 protein theta OS=Homo sapiens OX=9606 GN=YWHAQ PE=1 SV=1	P27348	UniProt_Human_SwissProt_contam_HaloTag-AviTag_2020205.fasta	27765.4	1	6	6	6	0.000215	0.245	possibly correct	TRUE	01_Cn1.7966.7966.2	AVTEQGAELSNEER	K	N	0.997	3.54	0.437	2			766.862	1531.71	1532.72	2	-0.001777	-1.159	2625.16	565990	510185	28	41	TRUE
Merge_HaloTag-AviTag vs N-HaloTag_210318	VL1-, BirA+	replicate 1	14-3-3 protein theta OS=Homo sapiens OX=9606 GN=YWHAQ PE=1 SV=1	P27348	UniProt_Human_SwissProt_contam_HaloTag-AviTag_2020205.fasta	27765.4	1	6	6	6	0.000215	0.245	possibly correct	TRUE	01_Cn1.25765.25765.2	DSTLImQLLR	K	D	0.988	2.89	0.27	2		m6: Oxidation (+15.99)	603.331	1204.65	1205.66	2	-0.000567	-0.4703	4932.87	759441	815434	213	222	TRUE
Merge_HaloTag-AviTag vs N-HaloTag_210318	VL1-, BirA+	replicate 1	14-3-3 protein theta OS=Homo sapiens OX=9606 GN=YWHAQ PE=1 SV=1	P27348	UniProt_Human_SwissProt_contam_HaloTag-AviTag_2020205.fasta	27765.4	1	6	6	6	0.000215	0.245	possibly correct	TRUE	01_Cn1.27450.27450.2	SIcTTVLELLDK	R	Y	0.991	2.6	0.361	2	c3: Carbamidomethyl (+57.02)		696.376	1390.74	1391.75	2	0.0002637	0.1895	5160.38	1309510	2357660	92	103	TRUE
Merge_HaloTag-AviTag vs N-HaloTag_210318	VL1-, BirA+	replicate 1	14-3-3 protein theta OS=Homo sapiens OX=9606 GN=YWHAQ PE=1 SV=1	P27348	UniProt_Human_SwissProt_contam_HaloTag-AviTag_2020205.fasta	27765.4	1	6	6	6	0.000215	0.245	possibly correct	TRUE	01_Cn1.10517.10517.2	YLAEVAcGDDR	R	K	0.978	2.9	0.263	2	c7: Carbamidomethyl (+57.02)		634.782	1267.55	1268.56	2	-0.0002283	-0.18	2964.29	851134	998591	128	138	TRUE
Merge_HaloTag-AviTag vs N-HaloTag_210318	VL1-, BirA+	replicate 1	14-3-3 protein theta OS=Homo sapiens OX=9606 GN=YWHAQ PE=1 SV=1	P27348	UniProt_Human_SwissProt_contam_HaloTag-AviTag_2020205.fasta	27765.4	1	6	6	6	0.000215	0.245	possibly correct	TRUE	01_Cn1.7234.7234.2	YLAEVAcGDDRK	R	Q	0.997	2.72	0.441	2	c7: Carbamidomethyl (+57.02)		698.83	1395.65	1396.65	2	-0.0003873	-0.2773	2526.02	147840	291094	128	139	TRUE
Merge_HaloTag-AviTag vs N-HaloTag_210318	VL1-, BirA+	replicate 1	14-3-3 protein theta OS=Homo sapiens OX=9606 GN=YWHAQ PE=1 SV=1	P27348	UniProt_Human_SwissProt_contam_HaloTag-AviTag_2020205.fasta	27765.4	1	6	6	6	0.000215	0.245	possibly correct	TRUE	01_Cn1.11419.11419.2	YLIANATNPESK	K	V	0.992	2.89	0.396	2			660.845	1319.68	1320.68	2	0.00399	3.021	3081.62	871052	1551320	104	115	TRUE
Merge_HaloTag-AviTag vs N-HaloTag_210318	VL1-, BirA+	replicate 1	Keratin, type I cytoskeletal 17 OS=Homo sapiens OX=9606 GN=KRT17 PE=1 SV=2	Q04695	UniProt_Human_SwissProt_contam_HaloTag-AviTag_2020205.fasta	48106.7	1	3	4	4	0.000143	0.194	possibly correct	TRUE	01_Cn1.10653.10653.2	ASLEGNLAETENR	K	Y	0.997	3.6	0.523	2			702.341	1402.67	1403.68	2	-0.001711	-1.219	2981.97	2361400	1887470	322	334	TRUE
Merge_HaloTag-AviTag vs N-HaloTag_210318	VL1-, BirA+	replicate 1	Keratin, type I cytoskeletal 17 OS=Homo sapiens OX=9606 GN=KRT17 PE=1 SV=2	Q04695	UniProt_Human_SwissProt_contam_HaloTag-AviTag_2020205.fasta	48106.7	1	3	4	4	0.000143	0.194	possibly correct	FALSE	01_Cn1.3447.3447.2	cEmEQQNQEYK	R	I	0.997	2.82	0.378	2	c1: Carbamidomethyl (+57.02)	m3: Oxidation (+15.99)	751.798	1501.58	1502.59	2	-0.0004463	-0.297	1923.31	174324	156583	358	368	FALSE
Merge_HaloTag-AviTag vs N-HaloTag_210318	VL1-, BirA+	replicate 1	Keratin, type I cytoskeletal 17 OS=Homo sapiens OX=9606 GN=KRT17 PE=1 SV=2	Q04695	UniProt_Human_SwissProt_contam_HaloTag-AviTag_2020205.fasta	48106.7	1	3	4	4	0.000143	0.194	possibly correct	TRUE	01_Cn1.24628.24628.2	DAEDWFFSK	K	T	0.991	2.5	0.372	2			572.752	1143.49	1144.49	2	0.001339	1.17	4782.08	558524	727963	270	278	TRUE
Merge_HaloTag-AviTag vs N-HaloTag_210318	VL1-, BirA+	replicate 1	Keratin, type I cytoskeletal 17 OS=Homo sapiens OX=9606 GN=KRT17 PE=1 SV=2	Q04695	UniProt_Human_SwissProt_contam_HaloTag-AviTag_2020205.fasta	48106.7	1	3	4	4	0.000143	0.194	possibly correct	FALSE	01_Cn1.8073.8073.2	EVATNSELVQSGK	R	S	0.997	3.33	0.445	2			681.349	1360.68	1361.69	2	0.000233	0.1711	2640.36	880296	914427	285	297	FALSE
Merge_HaloTag-AviTag vs N-HaloTag_210318	VL1-, BirA+	replicate 1	Keratin, type I cytoskeletal 17 OS=Homo sapiens OX=9606 GN=KRT17 PE=1 SV=2	Q04695	UniProt_Human_SwissProt_contam_HaloTag-AviTag_2020205.fasta	48106.7	1	3	4	4	0.000143	0.194	possibly correct	TRUE	01_Cn1.25818.25818.3	ILTATVDNANILLQIDNAR	K	L	0.992	3.67	0.352	2			690.054	2067.14	2068.14	3	0.00793	3.834	4939.97	324898	892822	145	163	TRUE
Merge_HaloTag-AviTag vs N-HaloTag_210318	VL1-, BirA+	replicate 1	Keratin, type I cytoskeletal 17 OS=Homo sapiens OX=9606 GN=KRT17 PE=1 SV=2	Q04695	UniProt_Human_SwissProt_contam_HaloTag-AviTag_2020205.fasta	48106.7	1	3	4	4	0.000143	0.194	possibly correct	TRUE	01_Cn1.25829.25829.2	ILTATVDNANILLQIDNAR	K	L	0.997	5.32	0.608	2			1034.57	2067.13	2068.14	2	0.002293	1.109	4941.51	775728	1043690	145	163	TRUE
Merge_HaloTag-AviTag vs N-HaloTag_210318	VL1-, BirA+	replicate 1	Keratin, type I cytoskeletal 17 OS=Homo sapiens OX=9606 GN=KRT17 PE=1 SV=2	Q04695	UniProt_Human_SwissProt_contam_HaloTag-AviTag_2020205.fasta	48106.7	1	3	4	4	0.000143	0.194	possibly correct	FALSE	01_Cn1.5692.5692.2	NHEEEMNALR	K	G	0.948	2.22	0.342	2			621.779	1241.54	1242.55	2	-0.001422	-1.144	2298.16	259168	380197	221	230	FALSE
Merge_HaloTag-AviTag vs N-HaloTag_210318	VL1-, BirA+	replicate 1	Keratin, type I cytoskeletal 17 OS=Homo sapiens OX=9606 GN=KRT17 PE=1 SV=2	Q04695	UniProt_Human_SwissProt_contam_HaloTag-AviTag_2020205.fasta	48106.7	1	3	4	4	0.000143	0.194	possibly correct	FALSE	01_Cn1.3421.3421.2	NHEEEmNALR	K	G	0.996	2.09	0.479	2		m6: Oxidation (+15.99)	629.777	1257.54	1258.55	2	-0.000807	-0.6412	1918.47	161483	226662	221	230	FALSE
Merge_HaloTag-AviTag vs N-HaloTag_210318	VL1-, BirA+	replicate 1	Keratin, type I cytoskeletal 17 OS=Homo sapiens OX=9606 GN=KRT17 PE=1 SV=2	Q04695	UniProt_Human_SwissProt_contam_HaloTag-AviTag_2020205.fasta	48106.7	1	3	4	4	0.000143	0.194	possibly correct	FALSE	01_Cn1.17219.17219.2	VLDELTLAR	R	A	0.997	2.51	0.411	2			515.301	1028.59	1029.59	2	0.000393	0.3817	3832.07	11778200	11385200	193	201	FALSE
Merge_HaloTag-AviTag vs N-HaloTag_210318	VL1-, BirA+	replicate 1	40S ribosomal protein S6 OS=Homo sapiens OX=9606 GN=RPS6 PE=1 SV=1	P62753	UniProt_Human_SwissProt_contam_HaloTag-AviTag_2020205.fasta	28681.7	1	1	1	1	3.59e-05	0.0482	possibly correct	TRUE	01_Cn1.16694.16694.2	LNISFPATGcQK	K	L	0.997	3.02	0.427	2	c10: Carbamidomethyl (+57.02)		668.34	1334.67	1335.67	2	-7.93e-05	-0.05937	3764.88	1323170	1215750	3	14	TRUE
Merge_HaloTag-AviTag vs N-HaloTag_210318	VL1-, BirA+	replicate 1	Exosome RNA helicase MTR4 OS=Homo sapiens OX=9606 GN=MTREX PE=1 SV=3	P42285	UniProt_Human_SwissProt_contam_HaloTag-AviTag_2020205.fasta	117808	0.914	1	1	1	3.59e-05	0.0096	possibly correct	TRUE	01_Cn1.13630.13630.2	LTEQLAGPLR	K	Q	0.955	1.97	0.318	2			549.32	1096.63	1097.63	2	0.001159	1.056	3373.22	346790	549976	924	933	TRUE
Merge_HaloTag-AviTag vs N-HaloTag_210318	VL1-, BirA+	replicate 1	Eukaryotic translation initiation factor 4 gamma 1 OS=Homo sapiens OX=9606 GN=EIF4G1 PE=1 SV=4	Q04637	UniProt_Human_SwissProt_contam_HaloTag-AviTag_2020205.fasta	175494	0.993	1	1	1	3.59e-05	0.00938	possibly correct	TRUE	01_Cn1.12632.12632.2	VEYTLGEESEAPGQR	K	A	0.997	3.56	0.468	2			832.891	1663.77	1664.78	2	-0.001653	-0.9929	3244.47	293782	397983	1422	1436	TRUE
Merge_HaloTag-AviTag vs N-HaloTag_210318	VL1-, BirA+	replicate 1	Extended synaptotagmin-1 OS=Homo sapiens OX=9606 GN=ESYT1 PE=1 SV=1	Q9BSJ8	UniProt_Human_SwissProt_contam_HaloTag-AviTag_2020205.fasta	122859	1	2	2	2	7.17e-05	0.029	possibly correct	TRUE	01_Cn1.22385.22385.2	FFLQDPQSQELDVQVK	R	D	0.997	3.19	0.459	2			960.988	1919.96	1920.97	2	-0.000992	-0.5164	4488.09	260423	643764	531	546	TRUE
Merge_HaloTag-AviTag vs N-HaloTag_210318	VL1-, BirA+	replicate 1	Extended synaptotagmin-1 OS=Homo sapiens OX=9606 GN=ESYT1 PE=1 SV=1	Q9BSJ8	UniProt_Human_SwissProt_contam_HaloTag-AviTag_2020205.fasta	122859	1	2	2	2	7.17e-05	0.029	possibly correct	TRUE	01_Cn1.28893.28893.2	LLVPLVPDLQDVAQLR	R	S	0.997	3.39	0.653	2			895.032	1788.05	1789.06	2	-0.001402	-0.7837	5349.92	599389	999160	308	323	TRUE
Merge_HaloTag-AviTag vs N-HaloTag_210318	VL1-, BirA+	replicate 1	ATP-binding cassette sub-family F member 1 OS=Homo sapiens OX=9606 GN=ABCF1 PE=1 SV=2	Q8NE71	UniProt_Human_SwissProt_contam_HaloTag-AviTag_2020205.fasta	95928.2	0.992	1	1	1	3.59e-05	0.0107	possibly correct	TRUE	01_Cn1.16314.16314.2	VVFAELAcR	R	E	0.945	2.15	0.342	2	c8: Carbamidomethyl (+57.02)		532.783	1063.55	1064.56	2	0.003373	3.168	3716.37	434811	655010	751	759	TRUE
Merge_HaloTag-AviTag vs N-HaloTag_210318	VL1-, BirA+	replicate 1	Vacuolar protein sorting-associated protein 35 OS=Homo sapiens OX=9606 GN=VPS35 PE=1 SV=2	Q96QK1	UniProt_Human_SwissProt_contam_HaloTag-AviTag_2020205.fasta	91710	1	2	2	2	7.17e-05	0.0352	possibly correct	TRUE	01_Cn1.17145.17145.2	AELAELPLR	K	L	0.976	2.34	0.24	2			506.296	1010.58	1011.58	2	0.000608	0.601	3822.56	514448	1214420	574	582	TRUE
Merge_HaloTag-AviTag vs N-HaloTag_210318	VL1-, BirA+	replicate 1	Vacuolar protein sorting-associated protein 35 OS=Homo sapiens OX=9606 GN=VPS35 PE=1 SV=2	Q96QK1	UniProt_Human_SwissProt_contam_HaloTag-AviTag_2020205.fasta	91710	1	2	2	2	7.17e-05	0.0352	possibly correct	TRUE	01_Cn1.14533.14533.3	IREDLPNLESSEETEQINK	K	H	0.997	4.45	0.43	2			748.705	2243.09	2244.1	3	0.002101	0.9362	3489.38	900157	1190340	750	768	TRUE
Merge_HaloTag-AviTag vs N-HaloTag_210318	VL1-, BirA+	replicate 1	TAR DNA-binding protein 43 OS=Homo sapiens OX=9606 GN=TARDBP PE=1 SV=1	Q13148	UniProt_Human_SwissProt_contam_HaloTag-AviTag_2020205.fasta	44739.7	1	3	3	3	0.000108	0.0942	possibly correct	TRUE	01_Cn1.14215.14215.2	FGGNPGGFGNQGGFGNSR	R	G	0.997	3.52	0.563	2			863.89	1725.77	1726.77	2	0.004878	2.825	3448.71	1027780	728625	276	293	TRUE
Merge_HaloTag-AviTag vs N-HaloTag_210318	VL1-, BirA+	replicate 1	TAR DNA-binding protein 43 OS=Homo sapiens OX=9606 GN=TARDBP PE=1 SV=1	Q13148	UniProt_Human_SwissProt_contam_HaloTag-AviTag_2020205.fasta	44739.7	1	3	3	3	0.000108	0.0942	possibly correct	TRUE	01_Cn1.8935.8935.2	FTEYETQVK	R	V	0.997	2.66	0.364	2			572.78	1143.55	1144.55	2	0.000479	0.4185	2755.81	1321390	1157960	152	160	TRUE
Merge_HaloTag-AviTag vs N-HaloTag_210318	VL1-, BirA+	replicate 1	TAR DNA-binding protein 43 OS=Homo sapiens OX=9606 GN=TARDBP PE=1 SV=1	Q13148	UniProt_Human_SwissProt_contam_HaloTag-AviTag_2020205.fasta	44739.7	1	3	3	3	0.000108	0.0942	possibly correct	TRUE	01_Cn1.27617.27617.2	TSDLIVLGLPWK	K	T	0.997	3.75	0.451	2			671.393	1340.77	1341.78	2	0.000694	0.5172	5182.25	521756	1998110	103	114	TRUE
Merge_HaloTag-AviTag vs N-HaloTag_210318	VL1-, BirA+	replicate 1	Aminoacyl tRNA synthase complex-interacting multifunctional protein 2 OS=Homo sapiens OX=9606 GN=AIMP2 PE=1 SV=2	Q13155	UniProt_Human_SwissProt_contam_HaloTag-AviTag_2020205.fasta	35349.3	1	1	1	1	3.59e-05	0.0531	possibly correct	TRUE	01_Cn1.17293.17293.2	FSIQTmcPIEGEGNIAR	K	F	0.997	3.69	0.553	2	c7: Carbamidomethyl (+57.02)	m6: Oxidation (+15.99)	969.956	1937.9	1938.91	2	-0.001092	-0.5634	3841.68	401658	460625	199	215	TRUE
Merge_HaloTag-AviTag vs N-HaloTag_210318	VL1-, BirA+	replicate 1	Putative RNA-binding protein Luc7-like 2 OS=Homo sapiens OX=9606 GN=LUC7L2 PE=1 SV=2	Q9Y383	UniProt_Human_SwissProt_contam_HaloTag-AviTag_2020205.fasta	46514.5	0.998	1	1	1	3.59e-05	0.0383	possibly correct	TRUE	01_Cn1.13485.13485.2	LAETQEEISAEVAAK	R	A	0.986	3.01	0.402	2			794.905	1587.8	1588.81	2	-0.003892	-2.45	3354.41	284482	430598	108	122	TRUE
Merge_HaloTag-AviTag vs N-HaloTag_210318	VL1-, BirA+	replicate 1	Thyroid hormone receptor-associated protein 3 OS=Homo sapiens OX=9606 GN=THRAP3 PE=1 SV=2	Q9Y2W1	UniProt_Human_SwissProt_contam_HaloTag-AviTag_2020205.fasta	108669	1	2	2	2	7.17e-05	0.023	possibly correct	TRUE	01_Cn1.4960.4960.2	EQTFSGGTSQDTK	K	A	0.997	2.99	0.441	2			693.313	1384.61	1385.62	2	-0.000126	-0.09093	2184.28	124929	110068	203	215	TRUE
Merge_HaloTag-AviTag vs N-HaloTag_210318	VL1-, BirA+	replicate 1	Thyroid hormone receptor-associated protein 3 OS=Homo sapiens OX=9606 GN=THRAP3 PE=1 SV=2	Q9Y2W1	UniProt_Human_SwissProt_contam_HaloTag-AviTag_2020205.fasta	108669	1	2	2	2	7.17e-05	0.023	possibly correct	TRUE	01_Cn1.8292.8292.2	YKDDPVDLR	K	L	0.997	1.98	0.457	2			560.786	1119.56	1120.56	2	0.000362	0.3231	2671.14	1028700	1232480	710	718	TRUE
Merge_HaloTag-AviTag vs N-HaloTag_210318	VL1-, BirA+	replicate 1	Exosome complex exonuclease RRP44 OS=Homo sapiens OX=9606 GN=DIS3 PE=1 SV=2	Q9Y2L1	UniProt_Human_SwissProt_contam_HaloTag-AviTag_2020205.fasta	109006	1	1	1	1	3.59e-05	0.0157	possibly correct	TRUE	01_Cn1.12876.12876.2	LAcLSEEGNEIESGK	R	I	0.997	3.09	0.502	2	c3: Carbamidomethyl (+57.02)		818.383	1634.75	1635.75	2	0.005113	3.126	3276.28	600639	441434	211	225	TRUE
Merge_HaloTag-AviTag vs N-HaloTag_210318	VL1-, BirA+	replicate 1	Neutral alpha-glucosidase AB OS=Homo sapiens OX=9606 GN=GANAB PE=1 SV=3	Q14697	UniProt_Human_SwissProt_contam_HaloTag-AviTag_2020205.fasta	106876	0.999	1	1	1	3.59e-05	0.0159	possibly correct	TRUE	01_Cn1.18603.18603.3	LSFQHDPETSVLVLR	R	K	0.997	3.89	0.418	2			580.981	1739.92	1740.93	3	0.001066	0.6123	4006.56	947322	1043200	915	929	TRUE
Merge_HaloTag-AviTag vs N-HaloTag_210318	VL1-, BirA+	replicate 1	Activator of 90 kDa heat shock protein ATPase homolog 1 OS=Homo sapiens OX=9606 GN=AHSA1 PE=1 SV=1	O95433	UniProt_Human_SwissProt_contam_HaloTag-AviTag_2020205.fasta	38274.4	0.999	1	1	1	3.59e-05	0.0414	possibly correct	TRUE	01_Cn1.13770.13770.2	ADATNVNNWHWTER	R	D	0.997	3.83	0.496	2			857.391	1712.77	1713.77	2	0.002108	1.23	3391.42	267571	358675	17	30	TRUE
Merge_HaloTag-AviTag vs N-HaloTag_210318	VL1-, BirA+	replicate 1	Importin subunit alpha-1 OS=Homo sapiens OX=9606 GN=KPNA2 PE=1 SV=1	P52292	UniProt_Human_SwissProt_contam_HaloTag-AviTag_2020205.fasta	57862.5	1	4	4	4	0.000143	0.132	possibly correct	TRUE	01_Cn1.13116.13116.2	GINSSNVENQLQATQAAR	K	K	0.997	5.16	0.563	2			951.478	1900.94	1900.95	2	1.002	-0.4998	3307.24	725426	635988	84	101	TRUE
Merge_HaloTag-AviTag vs N-HaloTag_210318	VL1-, BirA+	replicate 1	Importin subunit alpha-1 OS=Homo sapiens OX=9606 GN=KPNA2 PE=1 SV=1	P52292	UniProt_Human_SwissProt_contam_HaloTag-AviTag_2020205.fasta	57862.5	1	4	4	4	0.000143	0.132	possibly correct	TRUE	01_Cn1.25266.25266.2	LLGASELPIVTPALR	K	A	0.997	3.92	0.579	2			775.47	1548.92	1549.93	2	0.000756	0.4878	4867.54	1096450	2115720	301	315	TRUE
Merge_HaloTag-AviTag vs N-HaloTag_210318	VL1-, BirA+	replicate 1	Importin subunit alpha-1 OS=Homo sapiens OX=9606 GN=KPNA2 PE=1 SV=1	P52292	UniProt_Human_SwissProt_contam_HaloTag-AviTag_2020205.fasta	57862.5	1	4	4	4	0.000143	0.132	possibly correct	TRUE	01_Cn1.26663.26663.3	NKNPAPPIDAVEQILPTLVR	R	L	0.997	4.21	0.518	2			729.416	2185.22	2185.23	3	0.998	-2.162	5054.34	509080	715828	239	258	TRUE
Merge_HaloTag-AviTag vs N-HaloTag_210318	VL1-, BirA+	replicate 1	Importin subunit alpha-1 OS=Homo sapiens OX=9606 GN=KPNA2 PE=1 SV=1	P52292	UniProt_Human_SwissProt_contam_HaloTag-AviTag_2020205.fasta	57862.5	1	4	4	4	0.000143	0.132	possibly correct	TRUE	01_Cn1.16460.16460.2	NVSSFPDDATSPLQENR	R	N	0.997	3.41	0.482	2			938.939	1875.86	1876.87	2	0.002604	1.387	3735.19	398355	504135	52	68	TRUE
Merge_HaloTag-AviTag vs N-HaloTag_210318	VL1-, BirA+	replicate 1	Eukaryotic peptide chain release factor subunit 1 OS=Homo sapiens OX=9606 GN=ETF1 PE=1 SV=3	P62495	UniProt_Human_SwissProt_contam_HaloTag-AviTag_2020205.fasta	49032.6	1	2	2	2	7.17e-05	0.0526	possibly correct	TRUE	01_Cn1.19231.19231.2	GFGGIGGILR	K	Y	0.976	2.05	0.35	2			473.777	945.539	946.547	2	-0.000503	-0.5314	4085.41	589297	816471	405	414	TRUE
Merge_HaloTag-AviTag vs N-HaloTag_210318	VL1-, BirA+	replicate 1	Eukaryotic peptide chain release factor subunit 1 OS=Homo sapiens OX=9606 GN=ETF1 PE=1 SV=3	P62495	UniProt_Human_SwissProt_contam_HaloTag-AviTag_2020205.fasta	49032.6	1	2	2	2	7.17e-05	0.0526	possibly correct	TRUE	01_Cn1.20969.20969.2	LSVLGAITSVQQR	R	L	0.982	2.67	0.418	2			686.399	1370.78	1371.8	2	-0.004219	-3.076	4305.45	1110090	2403550	69	81	TRUE
Merge_HaloTag-AviTag vs N-HaloTag_210318	VL1-, BirA+	replicate 1	Voltage-dependent anion-selective channel protein 3 OS=Homo sapiens OX=9606 GN=VDAC3 PE=1 SV=1	Q9Y277	UniProt_Human_SwissProt_contam_HaloTag-AviTag_2020205.fasta	30659.9	1	10	10	12	0.00043	0.495	possibly correct	TRUE	01_Cn1.15252.15252.3	AADFQLHTHVNDGTEFGGSIYQK	K	V	0.997	6.77	0.49	2			846.071	2535.19	2535.19	3	1.008	2.197	3580.99	972157	1343580	175	197	TRUE
Merge_HaloTag-AviTag vs N-HaloTag_210318	VL1-, BirA+	replicate 1	Voltage-dependent anion-selective channel protein 3 OS=Homo sapiens OX=9606 GN=VDAC3 PE=1 SV=1	Q9Y277	UniProt_Human_SwissProt_contam_HaloTag-AviTag_2020205.fasta	30659.9	1	10	10	12	0.00043	0.495	possibly correct	TRUE	01_Cn1.19840.19840.2	IETSINLAWTAGSNNTR	K	F	0.99	3.31	0.447	2			924.463	1846.91	1847.92	2	-0.006752	-3.654	4162.91	502163	765641	202	218	TRUE
Merge_HaloTag-AviTag vs N-HaloTag_210318	VL1-, BirA+	replicate 1	Voltage-dependent anion-selective channel protein 3 OS=Homo sapiens OX=9606 GN=VDAC3 PE=1 SV=1	Q9Y277	UniProt_Human_SwissProt_contam_HaloTag-AviTag_2020205.fasta	30659.9	1	10	10	12	0.00043	0.495	possibly correct	TRUE	01_Cn1.14270.14270.2	LSQNNFALGYK	K	A	0.992	2.73	0.338	2			627.828	1253.64	1254.65	2	0.001214	0.9676	3456	2455710	2201670	164	174	TRUE
Merge_HaloTag-AviTag vs N-HaloTag_210318	VL1-, BirA+	replicate 1	Voltage-dependent anion-selective channel protein 3 OS=Homo sapiens OX=9606 GN=VDAC3 PE=1 SV=1	Q9Y277	UniProt_Human_SwissProt_contam_HaloTag-AviTag_2020205.fasta	30659.9	1	10	10	12	0.00043	0.495	possibly correct	TRUE	01_Cn1.23541.23541.2	LTLDTIFVPNTGK	K	K	0.997	3.18	0.545	2			709.897	1417.78	1418.79	2	-0.002953	-2.081	4637.81	3105480	3806110	97	109	TRUE
Merge_HaloTag-AviTag vs N-HaloTag_210318	VL1-, BirA+	replicate 1	Voltage-dependent anion-selective channel protein 3 OS=Homo sapiens OX=9606 GN=VDAC3 PE=1 SV=1	Q9Y277	UniProt_Human_SwissProt_contam_HaloTag-AviTag_2020205.fasta	30659.9	1	10	10	12	0.00043	0.495	possibly correct	TRUE	01_Cn1.22424.22424.2	LTLSALIDGK	K	N	0.982	2.46	0.338	2			515.811	1029.61	1030.61	2	0.000337	0.327	4493.39	448253	378531	257	266	TRUE
Merge_HaloTag-AviTag vs N-HaloTag_210318	VL1-, BirA+	replicate 1	Voltage-dependent anion-selective channel protein 3 OS=Homo sapiens OX=9606 GN=VDAC3 PE=1 SV=1	Q9Y277	UniProt_Human_SwissProt_contam_HaloTag-AviTag_2020205.fasta	30659.9	1	10	10	12	0.00043	0.495	possibly correct	TRUE	01_Cn1.21535.21535.2	LTLSALIDGK	K	N	0.997	2.74	0.479	2			515.81	1029.61	1030.61	2	-0.000932	-0.9043	4378.03	488652	1316450	257	266	TRUE
Merge_HaloTag-AviTag vs N-HaloTag_210318	VL1-, BirA+	replicate 1	Voltage-dependent anion-selective channel protein 3 OS=Homo sapiens OX=9606 GN=VDAC3 PE=1 SV=1	Q9Y277	UniProt_Human_SwissProt_contam_HaloTag-AviTag_2020205.fasta	30659.9	1	10	10	12	0.00043	0.495	possibly correct	TRUE	01_Cn1.22424.22424.2	LTLSALLDGK	K	N	0.982	2.46	0.338	2			515.811	1029.61	1030.61	2	0.000337	0.327	4493.39	448253	378531	257	266	TRUE
Merge_HaloTag-AviTag vs N-HaloTag_210318	VL1-, BirA+	replicate 1	Voltage-dependent anion-selective channel protein 3 OS=Homo sapiens OX=9606 GN=VDAC3 PE=1 SV=1	Q9Y277	UniProt_Human_SwissProt_contam_HaloTag-AviTag_2020205.fasta	30659.9	1	10	10	12	0.00043	0.495	possibly correct	TRUE	01_Cn1.21535.21535.2	LTLSALLDGK	K	N	0.997	2.74	0.479	2			515.81	1029.61	1030.61	2	-0.000932	-0.9043	4378.03	488652	1316450	257	266	TRUE
Merge_HaloTag-AviTag vs N-HaloTag_210318	VL1-, BirA+	replicate 1	Voltage-dependent anion-selective channel protein 3 OS=Homo sapiens OX=9606 GN=VDAC3 PE=1 SV=1	Q9Y277	UniProt_Human_SwissProt_contam_HaloTag-AviTag_2020205.fasta	30659.9	1	10	10	12	0.00043	0.495	possibly correct	TRUE	01_Cn1.9808.9808.3	ScSGVEFSTSGHAYTDTGK	K	A	0.997	4.02	0.411	2	c2: Carbamidomethyl (+57.02)		664.62	1990.84	1990.84	3	0.9991	-1.804	2871.92	670945	1066870	35	53	TRUE
Merge_HaloTag-AviTag vs N-HaloTag_210318	VL1-, BirA+	replicate 1	Voltage-dependent anion-selective channel protein 3 OS=Homo sapiens OX=9606 GN=VDAC3 PE=1 SV=1	Q9Y277	UniProt_Human_SwissProt_contam_HaloTag-AviTag_2020205.fasta	30659.9	1	10	10	12	0.00043	0.495	possibly correct	TRUE	01_Cn1.14957.14957.2	VcNYGLTFTQK	K	W	0.997	3.35	0.431	2	c2: Carbamidomethyl (+57.02)		665.827	1329.64	1330.65	2	0.0005137	0.3861	3543.73	3796240	3107860	64	74	TRUE
Merge_HaloTag-AviTag vs N-HaloTag_210318	VL1-, BirA+	replicate 1	Voltage-dependent anion-selective channel protein 3 OS=Homo sapiens OX=9606 GN=VDAC3 PE=1 SV=1	Q9Y277	UniProt_Human_SwissProt_contam_HaloTag-AviTag_2020205.fasta	30659.9	1	10	10	12	0.00043	0.495	possibly correct	TRUE	01_Cn1.18082.18082.2	VNNASLIGLGYTQTLRPGVK	K	L	0.997	5.2	0.485	2			1051.59	2101.17	2101.18	2	1.004	0.8322	3942.38	2438170	3908750	237	256	TRUE
Merge_HaloTag-AviTag vs N-HaloTag_210318	VL1-, BirA+	replicate 1	Voltage-dependent anion-selective channel protein 3 OS=Homo sapiens OX=9606 GN=VDAC3 PE=1 SV=1	Q9Y277	UniProt_Human_SwissProt_contam_HaloTag-AviTag_2020205.fasta	30659.9	1	10	10	12	0.00043	0.495	possibly correct	TRUE	01_Cn1.20874.20874.2	WNTDNTLGTEISWENK	K	L	0.997	4.83	0.53	2			954.443	1906.87	1907.88	2	0.001778	0.9319	4294.31	3680700	6978140	75	90	TRUE
Merge_HaloTag-AviTag vs N-HaloTag_210318	VL1-, BirA+	replicate 1	RuvB-like 1 OS=Homo sapiens OX=9606 GN=RUVBL1 PE=1 SV=1	Q9Y265	UniProt_Human_SwissProt_contam_HaloTag-AviTag_2020205.fasta	50229.4	1	6	6	6	0.000215	0.162	possibly correct	TRUE	01_Cn1.13190.13190.2	AVLLAGPPGTGK	R	T	0.96	2.42	0.306	2			540.824	1079.63	1080.64	2	-0.000361	-0.3341	3316.76	962099	1534040	65	76	TRUE
Merge_HaloTag-AviTag vs N-HaloTag_210318	VL1-, BirA+	replicate 1	RuvB-like 1 OS=Homo sapiens OX=9606 GN=RUVBL1 PE=1 SV=1	Q9Y265	UniProt_Human_SwissProt_contam_HaloTag-AviTag_2020205.fasta	50229.4	1	6	6	6	0.000215	0.162	possibly correct	TRUE	01_Cn1.22599.22599.2	LDPSIFESLQK	K	E	0.996	2.81	0.351	2			638.843	1275.67	1276.68	2	0.000299	0.2342	4516.63	986473	920163	172	182	TRUE
Merge_HaloTag-AviTag vs N-HaloTag_210318	VL1-, BirA+	replicate 1	RuvB-like 1 OS=Homo sapiens OX=9606 GN=RUVBL1 PE=1 SV=1	Q9Y265	UniProt_Human_SwissProt_contam_HaloTag-AviTag_2020205.fasta	50229.4	1	6	6	6	0.000215	0.162	possibly correct	TRUE	01_Cn1.6738.6738.2	QAASGLVGQENAR	K	E	0.997	3.25	0.517	2			650.834	1299.65	1300.66	2	7.8e-05	0.05997	2451.4	1076190	868340	34	46	TRUE
Merge_HaloTag-AviTag vs N-HaloTag_210318	VL1-, BirA+	replicate 1	RuvB-like 1 OS=Homo sapiens OX=9606 GN=RUVBL1 PE=1 SV=1	Q9Y265	UniProt_Human_SwissProt_contam_HaloTag-AviTag_2020205.fasta	50229.4	1	6	6	6	0.000215	0.162	possibly correct	TRUE	01_Cn1.24599.24599.2	TALALAIAQELGSK	K	V	0.997	3.71	0.479	2			693.405	1384.8	1385.8	2	0.002478	1.788	4778.11	508288	1002260	77	90	TRUE
Merge_HaloTag-AviTag vs N-HaloTag_210318	VL1-, BirA+	replicate 1	RuvB-like 1 OS=Homo sapiens OX=9606 GN=RUVBL1 PE=1 SV=1	Q9Y265	UniProt_Human_SwissProt_contam_HaloTag-AviTag_2020205.fasta	50229.4	1	6	6	6	0.000215	0.162	possibly correct	TRUE	01_Cn1.12047.12047.2	TISHVIIGLK	K	T	0.997	2.51	0.488	2			540.842	1079.67	1080.68	2	-0.000843	-0.7801	3165.49	755248	1058330	153	162	TRUE
Merge_HaloTag-AviTag vs N-HaloTag_210318	VL1-, BirA+	replicate 1	RuvB-like 1 OS=Homo sapiens OX=9606 GN=RUVBL1 PE=1 SV=1	Q9Y265	UniProt_Human_SwissProt_contam_HaloTag-AviTag_2020205.fasta	50229.4	1	6	6	6	0.000215	0.162	possibly correct	TRUE	01_Cn1.25093.25093.2	YSVQLLTPANLLAK	R	I	0.997	2.95	0.575	2			765.949	1529.88	1530.89	2	0.001471	0.9609	4843.94	641028	1180100	405	418	TRUE
Merge_HaloTag-AviTag vs N-HaloTag_210318	VL1-, BirA+	replicate 1	Eukaryotic translation initiation factor 3 subunit L OS=Homo sapiens OX=9606 GN=EIF3L PE=1 SV=1	Q9Y262	UniProt_Human_SwissProt_contam_HaloTag-AviTag_2020205.fasta	66729.3	1	2	2	2	7.17e-05	0.0514	possibly correct	TRUE	01_Cn1.18228.18228.3	LHSLLGDYYQAIK	R	V	0.966	2.8	0.204	2			507.608	1519.8	1520.81	3	-0.000255	-0.1677	3959.56	579288	1496040	280	292	TRUE
Merge_HaloTag-AviTag vs N-HaloTag_210318	VL1-, BirA+	replicate 1	Eukaryotic translation initiation factor 3 subunit L OS=Homo sapiens OX=9606 GN=EIF3L PE=1 SV=1	Q9Y262	UniProt_Human_SwissProt_contam_HaloTag-AviTag_2020205.fasta	66729.3	1	2	2	2	7.17e-05	0.0514	possibly correct	TRUE	01_Cn1.16971.16971.2	VFSDEVQQQAQLSTIR	K	S	0.997	4.05	0.577	2			924.975	1847.94	1848.95	2	-0.002422	-1.31	3800.18	943533	474088	446	461	TRUE
Merge_HaloTag-AviTag vs N-HaloTag_210318	VL1-, BirA+	replicate 1	RuvB-like 2 OS=Homo sapiens OX=9606 GN=RUVBL2 PE=1 SV=3	Q9Y230	UniProt_Human_SwissProt_contam_HaloTag-AviTag_2020205.fasta	51158.1	0.936	1	1	1	3.59e-05	0.0259	possibly correct	TRUE	01_Cn1.17077.17077.2	LLIVSTTPYSEK	R	D	0.973	2.48	0.291	2			675.88	1349.74	1350.75	2	7.9e-05	0.05849	3813.85	1226230	1136450	354	365	TRUE
Merge_HaloTag-AviTag vs N-HaloTag_210318	VL1-, BirA+	replicate 1	60S ribosomal protein L7a OS=Homo sapiens OX=9606 GN=RPL7A PE=1 SV=2	P62424	UniProt_Human_SwissProt_contam_HaloTag-AviTag_2020205.fasta	29996.3	0.991	1	1	1	3.59e-05	0.0489	possibly correct	TRUE	01_Cn1.14641.14641.2	AGVNTVTTLVENK	R	K	0.997	3.12	0.443	2			673.371	1344.73	1345.73	2	0.002893	2.15	3503.24	1712420	1955200	138	150	TRUE
Merge_HaloTag-AviTag vs N-HaloTag_210318	VL1-, BirA+	replicate 1	ADP-ribosylation factor 3 OS=Homo sapiens OX=9606 GN=ARF3 PE=1 SV=2	P61204,P84077	UniProt_Human_SwissProt_contam_HaloTag-AviTag_2020205.fasta	20601.7	1	2	3	3	0.000108	0.171	possibly correct	TRUE	01_Cn1.23684.23684.2	DAVLLVFANK	R	Q	0.989	2.73	0.318	2			545.318	1088.62	1089.63	2	-0.00074	-0.6791	4657.03	1546630	1644990	118	127	TRUE
Merge_HaloTag-AviTag vs N-HaloTag_210318	VL1-, BirA+	replicate 1	ADP-ribosylation factor 3 OS=Homo sapiens OX=9606 GN=ARF3 PE=1 SV=2	P61204,P84077	UniProt_Human_SwissProt_contam_HaloTag-AviTag_2020205.fasta	20601.7	1	2	3	3	0.000108	0.171	possibly correct	TRUE	01_Cn1.28016.28016.3	LGEIVTTIPTIGFNVETVEYK	K	N	0.954	2.93	0.26	2			775.086	2322.24	2323.24	3	-0.000299	-0.1287	5236.02	823341	545814	39	59	TRUE
Merge_HaloTag-AviTag vs N-HaloTag_210318	VL1-, BirA+	replicate 1	ADP-ribosylation factor 3 OS=Homo sapiens OX=9606 GN=ARF3 PE=1 SV=2	P61204,P84077	UniProt_Human_SwissProt_contam_HaloTag-AviTag_2020205.fasta	20601.7	1	2	3	3	0.000108	0.171	possibly correct	TRUE	01_Cn1.28008.28008.2	LGEIVTTIPTIGFNVETVEYK	K	N	0.997	4.34	0.471	2			1162.13	2322.24	2323.24	2	0.005358	2.306	5234.97	3027560	5984350	39	59	TRUE
Merge_HaloTag-AviTag vs N-HaloTag_210318	VL1-, BirA+	replicate 1	Coatomer subunit gamma-2 OS=Homo sapiens OX=9606 GN=COPG2 PE=1 SV=1	Q9UBF2	UniProt_Human_SwissProt_contam_HaloTag-AviTag_2020205.fasta	97624.5	0.287	0	0	0	0	0.0287	possibly correct	FALSE	01_Cn1.27293.27293.2	SIATLAITTLLK	R	T	0.997	2.67	0.601	2			622.896	1243.78	1244.78	2	0.001257	1.01	5139.36	358050	359270	339	350	FALSE
Merge_HaloTag-AviTag vs N-HaloTag_210318	VL1-, BirA+	replicate 1	Coatomer subunit gamma-2 OS=Homo sapiens OX=9606 GN=COPG2 PE=1 SV=1	Q9UBF2	UniProt_Human_SwissProt_contam_HaloTag-AviTag_2020205.fasta	97624.5	0.287	0	0	0	0	0.0287	possibly correct	FALSE	01_Cn1.19645.19645.2	VVVVQAISALcQK	K	Y	0.997	4.08	0.4	2	c11: Carbamidomethyl (+57.02)		707.909	1413.8	1414.81	2	0.00128	0.9045	4137.95	716311	1910650	377	389	FALSE
Merge_HaloTag-AviTag vs N-HaloTag_210318	VL1-, BirA+	replicate 1	DNA replication licensing factor MCM6 OS=Homo sapiens OX=9606 GN=MCM6 PE=1 SV=1	Q14566	UniProt_Human_SwissProt_contam_HaloTag-AviTag_2020205.fasta	92890.6	1	1	1	1	3.59e-05	0.0146	possibly correct	TRUE	01_Cn1.3786.3786.2	AEAVESAQAGDK	R	C	0.997	2.06	0.475	2			588.281	1174.55	1175.55	2	0.000725	0.6167	1987.85	138081	96168	230	241	TRUE
Merge_HaloTag-AviTag vs N-HaloTag_210318	VL1-, BirA+	replicate 1	T-complex protein 1 subunit theta OS=Homo sapiens OX=9606 GN=CCT8 PE=1 SV=4	P50990	UniProt_Human_SwissProt_contam_HaloTag-AviTag_2020205.fasta	59621	1	9	9	9	0.000323	0.19	possibly correct	TRUE	01_Cn1.12280.12280.2	AIADTGANVVVTGGK	K	V	0.997	3.96	0.462	2			686.874	1371.73	1372.74	2	-0.002722	-1.983	3196.72	2124410	2812120	282	296	TRUE
Merge_HaloTag-AviTag vs N-HaloTag_210318	VL1-, BirA+	replicate 1	T-complex protein 1 subunit theta OS=Homo sapiens OX=9606 GN=CCT8 PE=1 SV=4	P50990	UniProt_Human_SwissProt_contam_HaloTag-AviTag_2020205.fasta	59621	1	9	9	9	0.000323	0.19	possibly correct	TRUE	01_Cn1.10004.10004.2	AVDDGVNTFK	R	V	0.95	1.91	0.359	2			533.265	1064.52	1065.52	2	0.002345	2.201	2897.51	1449130	862804	391	400	TRUE
Merge_HaloTag-AviTag vs N-HaloTag_210318	VL1-, BirA+	replicate 1	T-complex protein 1 subunit theta OS=Homo sapiens OX=9606 GN=CCT8 PE=1 SV=4	P50990	UniProt_Human_SwissProt_contam_HaloTag-AviTag_2020205.fasta	59621	1	9	9	9	0.000323	0.19	possibly correct	TRUE	01_Cn1.22536.22536.2	DIDEVSSLLR	R	T	0.989	2.83	0.285	2			573.804	1145.59	1146.6	2	0.000251	0.2189	4508.31	1095410	1325840	156	165	TRUE
Merge_HaloTag-AviTag vs N-HaloTag_210318	VL1-, BirA+	replicate 1	T-complex protein 1 subunit theta OS=Homo sapiens OX=9606 GN=CCT8 PE=1 SV=4	P50990	UniProt_Human_SwissProt_contam_HaloTag-AviTag_2020205.fasta	59621	1	9	9	9	0.000323	0.19	possibly correct	TRUE	01_Cn1.5016.5016.2	ELEVQHPAAK	R	M	0.964	2.18	0.28	2			561.301	1120.59	1121.6	2	0.000278	0.2479	2192.8	295059	246102	75	84	TRUE
Merge_HaloTag-AviTag vs N-HaloTag_210318	VL1-, BirA+	replicate 1	T-complex protein 1 subunit theta OS=Homo sapiens OX=9606 GN=CCT8 PE=1 SV=4	P50990	UniProt_Human_SwissProt_contam_HaloTag-AviTag_2020205.fasta	59621	1	9	9	9	0.000323	0.19	possibly correct	TRUE	01_Cn1.5481.5481.2	ETEGDVTSVK	K	D	0.997	2.48	0.439	2			532.759	1063.5	1064.51	2	-0.000222	-0.2085	2265.24	194436	345031	226	235	TRUE
Merge_HaloTag-AviTag vs N-HaloTag_210318	VL1-, BirA+	replicate 1	T-complex protein 1 subunit theta OS=Homo sapiens OX=9606 GN=CCT8 PE=1 SV=4	P50990	UniProt_Human_SwissProt_contam_HaloTag-AviTag_2020205.fasta	59621	1	9	9	9	0.000323	0.19	possibly correct	TRUE	01_Cn1.18412.18412.2	FAEAFEAIPR	K	A	0.994	2.83	0.416	2			575.8	1149.58	1150.59	2	0.002735	2.377	3982.48	1404300	1697190	441	450	TRUE
Merge_HaloTag-AviTag vs N-HaloTag_210318	VL1-, BirA+	replicate 1	T-complex protein 1 subunit theta OS=Homo sapiens OX=9606 GN=CCT8 PE=1 SV=4	P50990	UniProt_Human_SwissProt_contam_HaloTag-AviTag_2020205.fasta	59621	1	9	9	9	0.000323	0.19	possibly correct	TRUE	01_Cn1.10932.10932.3	HEKEDGAISTIVLR	K	G	0.997	3.87	0.456	2			523.286	1566.84	1567.84	3	-0.000299	-0.1907	3018.57	1800720	2173660	365	378	TRUE
Merge_HaloTag-AviTag vs N-HaloTag_210318	VL1-, BirA+	replicate 1	T-complex protein 1 subunit theta OS=Homo sapiens OX=9606 GN=CCT8 PE=1 SV=4	P50990	UniProt_Human_SwissProt_contam_HaloTag-AviTag_2020205.fasta	59621	1	9	9	9	0.000323	0.19	possibly correct	TRUE	01_Cn1.13881.13881.2	LATNAAVTVLR	K	V	0.994	2.95	0.27	2			564.841	1127.67	1128.67	2	0.000499	0.4421	3405.61	1160410	1524240	510	520	TRUE
Merge_HaloTag-AviTag vs N-HaloTag_210318	VL1-, BirA+	replicate 1	T-complex protein 1 subunit theta OS=Homo sapiens OX=9606 GN=CCT8 PE=1 SV=4	P50990	UniProt_Human_SwissProt_contam_HaloTag-AviTag_2020205.fasta	59621	1	9	9	9	0.000323	0.19	possibly correct	TRUE	01_Cn1.15590.15590.2	LVPGGGATEIELAK	R	Q	0.994	2.56	0.453	2			677.884	1353.75	1354.76	2	0.002578	1.903	3623.93	2587310	2581020	408	421	TRUE
Merge_HaloTag-AviTag vs N-HaloTag_210318	VL1-, BirA+	replicate 1	26S proteasome regulatory subunit 10B OS=Homo sapiens OX=9606 GN=PSMC6 PE=1 SV=1	P62333	UniProt_Human_SwissProt_contam_HaloTag-AviTag_2020205.fasta	44174.9	1	2	2	2	7.17e-05	0.0591	possibly correct	TRUE	01_Cn1.17014.17014.2	AVASQLDcNFLK	R	V	0.997	2.84	0.419	2	c8: Carbamidomethyl (+57.02)		683.345	1364.67	1365.68	2	-0.001095	-0.802	3805.79	1090160	1128520	186	197	TRUE
Merge_HaloTag-AviTag vs N-HaloTag_210318	VL1-, BirA+	replicate 1	26S proteasome regulatory subunit 10B OS=Homo sapiens OX=9606 GN=PSMC6 PE=1 SV=1	P62333	UniProt_Human_SwissProt_contam_HaloTag-AviTag_2020205.fasta	44174.9	1	2	2	2	7.17e-05	0.0591	possibly correct	TRUE	01_Cn1.13577.13577.2	LSDGFNGADLR	K	N	0.977	2.14	0.364	2			582.786	1163.56	1164.56	2	-0.000699	-0.6002	3366.36	327805	509682	334	344	TRUE
Merge_HaloTag-AviTag vs N-HaloTag_210318	VL1-, BirA+	replicate 1	60S ribosomal protein L14 OS=Homo sapiens OX=9606 GN=RPL14 PE=1 SV=4	P50914	UniProt_Human_SwissProt_contam_HaloTag-AviTag_2020205.fasta	23432.3	1	2	2	2	7.17e-05	0.107	possibly correct	TRUE	01_Cn1.10732.10732.2	ALVDGPcTQVR	R	R	0.991	2.63	0.326	2	c7: Carbamidomethyl (+57.02)		608.311	1214.61	1215.62	2	0.0004847	0.3987	2992.8	1121640	1099330	36	46	TRUE
Merge_HaloTag-AviTag vs N-HaloTag_210318	VL1-, BirA+	replicate 1	60S ribosomal protein L14 OS=Homo sapiens OX=9606 GN=RPL14 PE=1 SV=4	P50914	UniProt_Human_SwissProt_contam_HaloTag-AviTag_2020205.fasta	23432.3	1	2	2	2	7.17e-05	0.107	possibly correct	TRUE	01_Cn1.22550.22550.2	LVAIVDVIDQNR	K	A	0.997	3.37	0.418	2			677.889	1353.76	1354.77	2	0.00108	0.7972	4510.11	2592970	3800130	24	35	TRUE
Merge_HaloTag-AviTag vs N-HaloTag_210318	VL1-, BirA+	replicate 1	Keratinocyte proline-rich protein OS=Homo sapiens OX=9606 GN=KPRP PE=1 SV=1	Q5T749	UniProt_Human_SwissProt_contam_HaloTag-AviTag_2020205.fasta	64132.6	1	2	2	2	7.17e-05	0.0397	possibly correct	TRUE	01_Cn1.3553.3553.3	GRPAVcQPQGR	R	F	0.997	2.59	0.438	2	c6: Carbamidomethyl (+57.02)		409.212	1224.61	1225.62	3	-0.002014	-1.643	1944.08	128328	212574	167	177	TRUE
Merge_HaloTag-AviTag vs N-HaloTag_210318	VL1-, BirA+	replicate 1	Keratinocyte proline-rich protein OS=Homo sapiens OX=9606 GN=KPRP PE=1 SV=1	Q5T749	UniProt_Human_SwissProt_contam_HaloTag-AviTag_2020205.fasta	64132.6	1	2	2	2	7.17e-05	0.0397	possibly correct	TRUE	01_Cn1.8722.8722.3	RLDQcPESPLQR	R	C	0.96	2.8	0.2	2	c5: Carbamidomethyl (+57.02)		500.253	1497.74	1498.74	3	0.0006907	0.4609	2727.6	244335	595134	387	398	TRUE
Merge_HaloTag-AviTag vs N-HaloTag_210318	VL1-, BirA+	replicate 1	26S proteasome regulatory subunit 7 OS=Homo sapiens OX=9606 GN=PSMC2 PE=1 SV=3	P35998	UniProt_Human_SwissProt_contam_HaloTag-AviTag_2020205.fasta	48635.6	0.999	1	1	1	3.59e-05	0.03	possibly correct	TRUE	01_Cn1.7215.7215.2	FDDGAGGDNEVQR	R	T	0.995	3.07	0.466	2			690.291	1378.57	1379.58	2	-0.007322	-5.307	2523.46	165235	312418	285	297	TRUE
Merge_HaloTag-AviTag vs N-HaloTag_210318	VL1-, BirA+	replicate 1	40S ribosomal protein S23 OS=Homo sapiens OX=9606 GN=RPS23 PE=1 SV=3	P62266	UniProt_Human_SwissProt_contam_HaloTag-AviTag_2020205.fasta	15807.7	0.998	1	1	1	3.59e-05	0.0769	possibly correct	TRUE	01_Cn1.20989.20989.2	VANVSLLALYK	K	G	0.997	3.14	0.474	2			595.861	1189.71	1190.71	2	-0.000568	-0.477	4307.92	798619	1546780	125	135	TRUE
Merge_HaloTag-AviTag vs N-HaloTag_210318	VL1-, BirA+	replicate 1	40S ribosomal protein S14 OS=Homo sapiens OX=9606 GN=RPS14 PE=1 SV=3	P62263	UniProt_Human_SwissProt_contam_HaloTag-AviTag_2020205.fasta	16272.9	0.989	1	1	1	3.59e-05	0.0728	possibly correct	TRUE	01_Cn1.6650.6650.2	TPGPGAQSALR	K	A	0.996	2.33	0.424	2			527.786	1053.56	1054.56	2	6.8e-05	0.06448	2439.47	547119	496774	107	117	TRUE
Merge_HaloTag-AviTag vs N-HaloTag_210318	VL1-, BirA+	replicate 1	14-3-3 protein epsilon OS=Homo sapiens OX=9606 GN=YWHAE PE=1 SV=1	P62258	UniProt_Human_SwissProt_contam_HaloTag-AviTag_2020205.fasta	29175	1	1	1	1	3.59e-05	0.0824	possibly correct	FALSE	01_Cn1.25765.25765.2	DSTLImQLLR	K	D	0.988	2.89	0.27	2		m6: Oxidation (+15.99)	603.331	1204.65	1205.66	2	-0.000567	-0.4703	4932.87	759441	815434	216	225	FALSE
Merge_HaloTag-AviTag vs N-HaloTag_210318	VL1-, BirA+	replicate 1	14-3-3 protein epsilon OS=Homo sapiens OX=9606 GN=YWHAE PE=1 SV=1	P62258	UniProt_Human_SwissProt_contam_HaloTag-AviTag_2020205.fasta	29175	1	1	1	1	3.59e-05	0.0824	possibly correct	TRUE	01_Cn1.10871.10871.2	EAAENSLVAYK	K	A	0.997	3.49	0.481	2			597.805	1193.59	1194.6	2	0.001878	1.572	3010.81	413120	472696	143	153	TRUE
Merge_HaloTag-AviTag vs N-HaloTag_210318	VL1-, BirA+	replicate 1	40S ribosomal protein S16 OS=Homo sapiens OX=9606 GN=RPS16 PE=1 SV=2	P62249	UniProt_Human_SwissProt_contam_HaloTag-AviTag_2020205.fasta	16445.9	0.999	1	1	1	3.59e-05	0.0685	possibly correct	TRUE	01_Cn1.24917.24917.2	LLEPVLLLGK	K	E	0.997	2.88	0.478	2			547.863	1093.71	1094.72	2	-0.000239	-0.2183	4820.46	440284	794163	51	60	TRUE
Merge_HaloTag-AviTag vs N-HaloTag_210318	VL1-, BirA+	replicate 1	40S ribosomal protein S15a OS=Homo sapiens OX=9606 GN=RPS15A PE=1 SV=2	P62244	UniProt_Human_SwissProt_contam_HaloTag-AviTag_2020205.fasta	14840	1	3	3	3	0.000108	0.2	possibly correct	TRUE	01_Cn1.12610.12610.2	IVVNLTGR	K	L	0.98	1.78	0.357	2			436.272	870.529	871.536	2	-4.1e-05	-0.04704	3241.6	2979950	2451620	61	68	TRUE
Merge_HaloTag-AviTag vs N-HaloTag_210318	VL1-, BirA+	replicate 1	40S ribosomal protein S15a OS=Homo sapiens OX=9606 GN=RPS15A PE=1 SV=2	P62244	UniProt_Human_SwissProt_contam_HaloTag-AviTag_2020205.fasta	14840	1	3	3	3	0.000108	0.2	possibly correct	TRUE	01_Cn1.14507.14507.2	mNVLADALK	R	S	0.981	2.51	0.215	2		m1: Oxidation (+15.99)	495.768	989.522	990.529	2	0.000734	0.741	3486.23	1106360	871960	4	12	TRUE
Merge_HaloTag-AviTag vs N-HaloTag_210318	VL1-, BirA+	replicate 1	40S ribosomal protein S15a OS=Homo sapiens OX=9606 GN=RPS15A PE=1 SV=2	P62244	UniProt_Human_SwissProt_contam_HaloTag-AviTag_2020205.fasta	14840	1	3	3	3	0.000108	0.2	possibly correct	TRUE	01_Cn1.14929.14929.2	WQNNLLPSR	K	Q	0.993	2.57	0.397	2			564.303	1126.59	1127.6	2	0.002227	1.975	3540.06	1040260	850113	89	97	TRUE
Merge_HaloTag-AviTag vs N-HaloTag_210318	VL1-, BirA+	replicate 1	40S ribosomal protein S8 OS=Homo sapiens OX=9606 GN=RPS8 PE=1 SV=2	P62241	UniProt_Human_SwissProt_contam_HaloTag-AviTag_2020205.fasta	24206.4	1	4	4	4	0.000143	0.236	possibly correct	TRUE	01_Cn1.9238.9238.2	ADGYVLEGK	R	E	0.98	2.33	0.274	2			476.243	950.47	951.478	2	-0.000604	-0.6348	2795.14	745492	993226	185	193	TRUE
Merge_HaloTag-AviTag vs N-HaloTag_210318	VL1-, BirA+	replicate 1	40S ribosomal protein S8 OS=Homo sapiens OX=9606 GN=RPS8 PE=1 SV=2	P62241	UniProt_Human_SwissProt_contam_HaloTag-AviTag_2020205.fasta	24206.4	1	4	4	4	0.000143	0.236	possibly correct	TRUE	01_Cn1.19421.19421.2	IIDVVYNASNNELVR	R	T	0.997	4.01	0.5	2			860.46	1718.9	1718.91	2	1.005	1.192	4109.49	1748090	2604060	78	92	TRUE
Merge_HaloTag-AviTag vs N-HaloTag_210318	VL1-, BirA+	replicate 1	40S ribosomal protein S8 OS=Homo sapiens OX=9606 GN=RPS8 PE=1 SV=2	P62241	UniProt_Human_SwissProt_contam_HaloTag-AviTag_2020205.fasta	24206.4	1	4	4	4	0.000143	0.236	possibly correct	TRUE	01_Cn1.17222.17222.2	ISSLLEEQFQQGK	K	L	0.991	3.69	0.322	2			753.895	1505.78	1506.78	2	0.002591	1.72	3832.37	2222880	3920510	158	170	TRUE
Merge_HaloTag-AviTag vs N-HaloTag_210318	VL1-, BirA+	replicate 1	40S ribosomal protein S8 OS=Homo sapiens OX=9606 GN=RPS8 PE=1 SV=2	P62241	UniProt_Human_SwissProt_contam_HaloTag-AviTag_2020205.fasta	24206.4	1	4	4	4	0.000143	0.236	possibly correct	TRUE	01_Cn1.18699.18699.2	NcIVLIDSTPYR	K	Q	0.992	3.47	0.296	2	c2: Carbamidomethyl (+57.02)		725.872	1449.73	1450.74	2	0.0009377	0.6464	4018.49	1619190	1989290	99	110	TRUE
Merge_HaloTag-AviTag vs N-HaloTag_210318	VL1-, BirA+	replicate 1	Eukaryotic translation initiation factor 2 subunit 3 OS=Homo sapiens OX=9606 GN=EIF2S3 PE=1 SV=3	P41091	UniProt_Human_SwissProt_contam_HaloTag-AviTag_2020205.fasta	51110.2	1	3	3	3	0.000108	0.0784	possibly correct	TRUE	01_Cn1.8829.8829.2	HILILQNK	K	I	0.989	2.63	0.206	2			489.808	977.602	978.61	2	4e-05	0.04087	2741.93	595009	877146	184	191	TRUE
Merge_HaloTag-AviTag vs N-HaloTag_210318	VL1-, BirA+	replicate 1	Eukaryotic translation initiation factor 2 subunit 3 OS=Homo sapiens OX=9606 GN=EIF2S3 PE=1 SV=3	P41091	UniProt_Human_SwissProt_contam_HaloTag-AviTag_2020205.fasta	51110.2	1	3	3	3	0.000108	0.0784	possibly correct	TRUE	01_Cn1.12843.12843.2	SFDVNKPGcEVDDLK	R	G	0.997	3.01	0.42	2	c9: Carbamidomethyl (+57.02)		861.904	1721.79	1722.8	2	-0.0001753	-0.1018	3272	357796	343544	261	275	TRUE
Merge_HaloTag-AviTag vs N-HaloTag_210318	VL1-, BirA+	replicate 1	Eukaryotic translation initiation factor 2 subunit 3 OS=Homo sapiens OX=9606 GN=EIF2S3 PE=1 SV=3	P41091	UniProt_Human_SwissProt_contam_HaloTag-AviTag_2020205.fasta	51110.2	1	3	3	3	0.000108	0.0784	possibly correct	TRUE	01_Cn1.11356.11356.3	VGQEIEVRPGIVSK	K	D	0.997	4.2	0.383	2			504.292	1509.85	1510.86	3	0.001006	0.6658	3073.39	437730	998234	290	303	TRUE
Merge_HaloTag-AviTag vs N-HaloTag_210318	VL1-, BirA+	replicate 1	Propionyl-CoA carboxylase beta chain, mitochondrial OS=Homo sapiens OX=9606 GN=PCCB PE=1 SV=3	P05166	UniProt_Human_SwissProt_contam_HaloTag-AviTag_2020205.fasta	58216	1	12	13	14	0.000502	0.321	possibly correct	TRUE	01_Cn1.18227.18227.2	AYNmVDIIHSVVDER	K	E	0.997	4	0.565	2		m4: Oxidation (+15.99)	888.936	1775.86	1776.86	2	0.006643	3.739	3959.43	579594	829887	313	327	TRUE
Merge_HaloTag-AviTag vs N-HaloTag_210318	VL1-, BirA+	replicate 1	Propionyl-CoA carboxylase beta chain, mitochondrial OS=Homo sapiens OX=9606 GN=PCCB PE=1 SV=3	P05166	UniProt_Human_SwissProt_contam_HaloTag-AviTag_2020205.fasta	58216	1	12	13	14	0.000502	0.321	possibly correct	TRUE	01_Cn1.25747.25747.2	DTSYLFITGPDVVK	K	S	0.997	2.97	0.494	2			777.905	1553.8	1554.81	2	-0.002397	-1.542	4930.49	2219140	3366390	219	232	TRUE
Merge_HaloTag-AviTag vs N-HaloTag_210318	VL1-, BirA+	replicate 1	Propionyl-CoA carboxylase beta chain, mitochondrial OS=Homo sapiens OX=9606 GN=PCCB PE=1 SV=3	P05166	UniProt_Human_SwissProt_contam_HaloTag-AviTag_2020205.fasta	58216	1	12	13	14	0.000502	0.321	possibly correct	TRUE	01_Cn1.17490.17490.2	FANPFPAAVR	K	G	0.99	2.16	0.418	2			545.295	1088.58	1089.58	2	-0.000506	-0.4644	3866.81	3929060	4778600	490	499	TRUE
Merge_HaloTag-AviTag vs N-HaloTag_210318	VL1-, BirA+	replicate 1	Propionyl-CoA carboxylase beta chain, mitochondrial OS=Homo sapiens OX=9606 GN=PCCB PE=1 SV=3	P05166	UniProt_Human_SwissProt_contam_HaloTag-AviTag_2020205.fasta	58216	1	12	13	14	0.000502	0.321	possibly correct	TRUE	01_Cn1.20069.20069.2	GFVDDIIQPSSTR	R	A	0.997	3.33	0.454	2			717.865	1433.71	1434.72	2	-0.000422	-0.2941	4192.37	1496200	2838110	500	512	TRUE
Merge_HaloTag-AviTag vs N-HaloTag_210318	VL1-, BirA+	replicate 1	Propionyl-CoA carboxylase beta chain, mitochondrial OS=Homo sapiens OX=9606 GN=PCCB PE=1 SV=3	P05166	UniProt_Human_SwissProt_contam_HaloTag-AviTag_2020205.fasta	58216	1	12	13	14	0.000502	0.321	possibly correct	TRUE	01_Cn1.8579.8579.3	GHENVEAAQAEYIEK	K	F	0.997	3.93	0.321	2			563.269	1686.79	1687.79	3	0.001374	0.8141	2708.59	1569740	1911590	475	489	TRUE
Merge_HaloTag-AviTag vs N-HaloTag_210318	VL1-, BirA+	replicate 1	Propionyl-CoA carboxylase beta chain, mitochondrial OS=Homo sapiens OX=9606 GN=PCCB PE=1 SV=3	P05166	UniProt_Human_SwissProt_contam_HaloTag-AviTag_2020205.fasta	58216	1	12	13	14	0.000502	0.321	possibly correct	TRUE	01_Cn1.8587.8587.2	GHENVEAAQAEYIEK	K	F	0.997	5.67	0.579	2			844.401	1686.79	1687.79	2	0.002478	1.468	2709.63	331920	731400	475	489	TRUE
Merge_HaloTag-AviTag vs N-HaloTag_210318	VL1-, BirA+	replicate 1	Propionyl-CoA carboxylase beta chain, mitochondrial OS=Homo sapiens OX=9606 GN=PCCB PE=1 SV=3	P05166	UniProt_Human_SwissProt_contam_HaloTag-AviTag_2020205.fasta	58216	1	12	13	14	0.000502	0.321	possibly correct	TRUE	01_Cn1.16939.16939.2	IccDLDVLASK	R	K	0.997	2.88	0.393	2	c2: Carbamidomethyl (+57.02), c3: Carbamidomethyl (+57.02)		647.313	1292.61	1293.62	2	-0.0001526	-0.118	3796.19	741662	1379460	515	525	TRUE
Merge_HaloTag-AviTag vs N-HaloTag_210318	VL1-, BirA+	replicate 1	Propionyl-CoA carboxylase beta chain, mitochondrial OS=Homo sapiens OX=9606 GN=PCCB PE=1 SV=3	P05166	UniProt_Human_SwissProt_contam_HaloTag-AviTag_2020205.fasta	58216	1	12	13	14	0.000502	0.321	possibly correct	TRUE	01_Cn1.21497.21497.2	ImDQAITVGAPVIGLNDSGGAR	K	I	0.997	4.82	0.521	2		m2: Oxidation (+15.99)	1086.06	2170.11	2171.11	2	0.002873	1.323	4373.22	1395220	2654270	144	165	TRUE
Merge_HaloTag-AviTag vs N-HaloTag_210318	VL1-, BirA+	replicate 1	Propionyl-CoA carboxylase beta chain, mitochondrial OS=Homo sapiens OX=9606 GN=PCCB PE=1 SV=3	P05166	UniProt_Human_SwissProt_contam_HaloTag-AviTag_2020205.fasta	58216	1	12	13	14	0.000502	0.321	possibly correct	TRUE	01_Cn1.28537.28537.2	IQEGVESLAGYADIFLR	R	N	0.997	5.08	0.522	2			941.494	1880.97	1880.98	2	1.005	1.036	5303.38	2067650	2125120	166	182	TRUE
Merge_HaloTag-AviTag vs N-HaloTag_210318	VL1-, BirA+	replicate 1	Propionyl-CoA carboxylase beta chain, mitochondrial OS=Homo sapiens OX=9606 GN=PCCB PE=1 SV=3	P05166	UniProt_Human_SwissProt_contam_HaloTag-AviTag_2020205.fasta	58216	1	12	13	14	0.000502	0.321	possibly correct	TRUE	01_Cn1.20791.20791.2	LLYAFAEATVPK	K	V	0.965	2.53	0.354	2			661.873	1321.73	1322.74	2	0.003821	2.889	4284.02	1725450	1537890	415	426	TRUE
Merge_HaloTag-AviTag vs N-HaloTag_210318	VL1-, BirA+	replicate 1	Propionyl-CoA carboxylase beta chain, mitochondrial OS=Homo sapiens OX=9606 GN=PCCB PE=1 SV=3	P05166	UniProt_Human_SwissProt_contam_HaloTag-AviTag_2020205.fasta	58216	1	12	13	14	0.000502	0.321	possibly correct	TRUE	01_Cn1.20782.20782.2	LLYAFAEATVPK	K	V	0.987	2.42	0.387	2			662.374	1322.73	1322.74	2	1.004	1.095	4282.79	2654800	1531630	415	426	TRUE
Merge_HaloTag-AviTag vs N-HaloTag_210318	VL1-, BirA+	replicate 1	Propionyl-CoA carboxylase beta chain, mitochondrial OS=Homo sapiens OX=9606 GN=PCCB PE=1 SV=3	P05166	UniProt_Human_SwissProt_contam_HaloTag-AviTag_2020205.fasta	58216	1	12	13	14	0.000502	0.321	possibly correct	TRUE	01_Cn1.25396.25396.2	LVPELDTIVPLESTK	R	A	0.992	2.8	0.44	2			827.467	1652.92	1653.93	2	-0.004322	-2.613	4884.45	1491310	2609810	298	312	TRUE
Merge_HaloTag-AviTag vs N-HaloTag_210318	VL1-, BirA+	replicate 1	Propionyl-CoA carboxylase beta chain, mitochondrial OS=Homo sapiens OX=9606 GN=PCCB PE=1 SV=3	P05166	UniProt_Human_SwissProt_contam_HaloTag-AviTag_2020205.fasta	58216	1	12	13	14	0.000502	0.321	possibly correct	TRUE	01_Cn1.11408.11408.2	SVTNEDVTQEELGGAK	K	T	0.997	4.2	0.517	2			838.903	1675.79	1676.8	2	0.001722	1.027	3080.28	366075	693278	233	248	TRUE
Merge_HaloTag-AviTag vs N-HaloTag_210318	VL1-, BirA+	replicate 1	Propionyl-CoA carboxylase beta chain, mitochondrial OS=Homo sapiens OX=9606 GN=PCCB PE=1 SV=3	P05166	UniProt_Human_SwissProt_contam_HaloTag-AviTag_2020205.fasta	58216	1	12	13	14	0.000502	0.321	possibly correct	TRUE	01_Cn1.11590.11590.2	VASGcLDINSSVK	K	G	0.997	3.53	0.473	2	c5: Carbamidomethyl (+57.02)		675.341	1348.67	1349.67	2	0.0007887	0.5844	3103.88	1982900	2343830	361	373	TRUE
Merge_HaloTag-AviTag vs N-HaloTag_210318	VL1-, BirA+	replicate 1	Mitochondrial 2-oxoglutarate/malate carrier protein OS=Homo sapiens OX=9606 GN=SLC25A11 PE=1 SV=3	Q02978	UniProt_Human_SwissProt_contam_HaloTag-AviTag_2020205.fasta	34063.2	1	4	4	4	0.000143	0.137	possibly correct	TRUE	01_Cn1.16539.16539.2	AVVVNAAQLASYSQSK	R	Q	0.992	3.47	0.43	2			818.442	1634.87	1635.87	2	0.006978	4.266	3744.86	1596050	1893080	191	206	TRUE
Merge_HaloTag-AviTag vs N-HaloTag_210318	VL1-, BirA+	replicate 1	Mitochondrial 2-oxoglutarate/malate carrier protein OS=Homo sapiens OX=9606 GN=SLC25A11 PE=1 SV=3	Q02978	UniProt_Human_SwissProt_contam_HaloTag-AviTag_2020205.fasta	34063.2	1	4	4	4	0.000143	0.137	possibly correct	TRUE	01_Cn1.22026.22026.2	EEGVLTLWR	R	G	0.993	2.33	0.349	2			551.799	1101.58	1102.59	2	0.000666	0.604	4441.91	686735	1168910	174	182	TRUE
Merge_HaloTag-AviTag vs N-HaloTag_210318	VL1-, BirA+	replicate 1	Mitochondrial 2-oxoglutarate/malate carrier protein OS=Homo sapiens OX=9606 GN=SLC25A11 PE=1 SV=3	Q02978	UniProt_Human_SwissProt_contam_HaloTag-AviTag_2020205.fasta	34063.2	1	4	4	4	0.000143	0.137	possibly correct	TRUE	01_Cn1.25427.25427.2	LGIYTVLFER	R	L	0.997	2.36	0.497	2			605.846	1209.68	1210.68	2	0.000783	0.6467	4888.71	557339	388755	99	108	TRUE
Merge_HaloTag-AviTag vs N-HaloTag_210318	VL1-, BirA+	replicate 1	Mitochondrial 2-oxoglutarate/malate carrier protein OS=Homo sapiens OX=9606 GN=SLC25A11 PE=1 SV=3	Q02978	UniProt_Human_SwissProt_contam_HaloTag-AviTag_2020205.fasta	34063.2	1	4	4	4	0.000143	0.137	possibly correct	TRUE	01_Cn1.18604.18604.2	NVFNALIR	K	I	0.949	2.24	0.205	2			473.777	945.54	946.547	2	0.000768	0.8114	4006.67	847357	1808900	163	170	TRUE
Merge_HaloTag-AviTag vs N-HaloTag_210318	VL1-, BirA+	replicate 1	Protein S100-A8 OS=Homo sapiens OX=9606 GN=S100A8 PE=1 SV=1	P05109	UniProt_Human_SwissProt_contam_HaloTag-AviTag_2020205.fasta	10835	1	2	2	2	7.17e-05	0.237	possibly correct	TRUE	01_Cn1.15121.15121.2	ALNSIIDVYHK	K	Y	0.997	3.22	0.368	2			636.852	1271.69	1272.69	2	0.001117	0.8777	3564.8	2304090	1770770	8	18	TRUE
Merge_HaloTag-AviTag vs N-HaloTag_210318	VL1-, BirA+	replicate 1	Protein S100-A8 OS=Homo sapiens OX=9606 GN=S100A8 PE=1 SV=1	P05109	UniProt_Human_SwissProt_contam_HaloTag-AviTag_2020205.fasta	10835	1	2	2	2	7.17e-05	0.237	possibly correct	TRUE	01_Cn1.14606.14606.2	LLETEcPQYIR	K	K	0.997	3.15	0.365	2	c6: Carbamidomethyl (+57.02)		711.358	1420.7	1421.71	2	-0.0006153	-0.4328	3498.69	1777810	2703050	37	47	TRUE
Merge_HaloTag-AviTag vs N-HaloTag_210318	VL1-, BirA+	replicate 1	Probable ubiquitin carboxyl-terminal hydrolase FAF-X OS=Homo sapiens OX=9606 GN=USP9X PE=1 SV=3	Q93008	UniProt_Human_SwissProt_contam_HaloTag-AviTag_2020205.fasta	292284	0.987	1	1	1	3.59e-05	0.00428	possibly correct	TRUE	01_Cn1.7211.7211.2	LAQQISDEASR	R	Y	0.973	2.49	0.257	2			609.31	1216.6	1217.61	2	7.9e-05	0.06488	2522.94	390279	392638	1221	1231	TRUE
Merge_HaloTag-AviTag vs N-HaloTag_210318	VL1-, BirA+	replicate 1	26S proteasome regulatory subunit 8 OS=Homo sapiens OX=9606 GN=PSMC5 PE=1 SV=1	P62195	UniProt_Human_SwissProt_contam_HaloTag-AviTag_2020205.fasta	45627.2	0.997	1	1	1	3.59e-05	0.032	possibly correct	TRUE	01_Cn1.4491.4491.2	LEGGSGGDSEVQR	R	T	0.997	2.3	0.526	2			645.8	1289.59	1290.59	2	0.000608	0.4711	2106.32	308323	317953	259	271	TRUE
Merge_HaloTag-AviTag vs N-HaloTag_210318	VL1-, BirA+	replicate 1	26S proteasome regulatory subunit 4 OS=Homo sapiens OX=9606 GN=PSMC1 PE=1 SV=1	P62191	UniProt_Human_SwissProt_contam_HaloTag-AviTag_2020205.fasta	49186.4	0.988	1	1	1	3.59e-05	0.0273	possibly correct	TRUE	01_Cn1.11990.11990.2	AVANQTSATFLR	K	V	0.978	2.95	0.239	2			639.844	1277.67	1278.68	2	0.001029	0.8047	3157.91	480727	532787	238	249	TRUE
Merge_HaloTag-AviTag vs N-HaloTag_210318	VL1-, BirA+	replicate 1	60S ribosomal protein L6 OS=Homo sapiens OX=9606 GN=RPL6 PE=1 SV=3	Q02878	UniProt_Human_SwissProt_contam_HaloTag-AviTag_2020205.fasta	32729.3	1	3	3	3	0.000108	0.125	possibly correct	TRUE	01_Cn1.29118.29118.2	ASITPGTILIILTGR	R	H	0.997	3.24	0.567	2			763.47	1524.93	1525.93	2	0.001876	1.229	5380.9	202286	554368	142	156	TRUE
Merge_HaloTag-AviTag vs N-HaloTag_210318	VL1-, BirA+	replicate 1	60S ribosomal protein L6 OS=Homo sapiens OX=9606 GN=RPL6 PE=1 SV=3	Q02878	UniProt_Human_SwissProt_contam_HaloTag-AviTag_2020205.fasta	32729.3	1	3	3	3	0.000108	0.125	possibly correct	TRUE	01_Cn1.9178.9178.2	HLTDAYFK	K	K	0.977	2.4	0.292	2			497.753	993.491	994.499	2	-0.001044	-1.05	2787.14	389955	730924	211	218	TRUE
Merge_HaloTag-AviTag vs N-HaloTag_210318	VL1-, BirA+	replicate 1	60S ribosomal protein L6 OS=Homo sapiens OX=9606 GN=RPL6 PE=1 SV=3	Q02878	UniProt_Human_SwissProt_contam_HaloTag-AviTag_2020205.fasta	32729.3	1	3	3	3	0.000108	0.125	possibly correct	TRUE	01_Cn1.6883.6883.2	VLATVTKPVGGDK	K	N	0.993	2.4	0.433	2			642.879	1283.74	1284.75	2	-0.001178	-0.9169	2475.86	572497	840416	88	100	TRUE
Merge_HaloTag-AviTag vs N-HaloTag_210318	VL1-, BirA+	replicate 1	Ribose-phosphate pyrophosphokinase 1 OS=Homo sapiens OX=9606 GN=PRPS1 PE=1 SV=2	P60891	UniProt_Human_SwissProt_contam_HaloTag-AviTag_2020205.fasta	34834.7	1	2	3	3	0.000108	0.0881	possibly correct	TRUE	01_Cn1.5901.5901.2	IFSGSSHQDLSQK	K	I	0.997	3.35	0.437	2			717.354	1432.69	1433.7	2	-0.001777	-1.239	2329.34	98816.2	216474	6	18	TRUE
Merge_HaloTag-AviTag vs N-HaloTag_210318	VL1-, BirA+	replicate 1	Ribose-phosphate pyrophosphokinase 1 OS=Homo sapiens OX=9606 GN=PRPS1 PE=1 SV=2	P60891	UniProt_Human_SwissProt_contam_HaloTag-AviTag_2020205.fasta	34834.7	1	2	3	3	0.000108	0.0881	possibly correct	TRUE	01_Cn1.5898.5898.3	IFSGSSHQDLSQK	K	I	0.997	3.25	0.368	2			478.572	1432.7	1433.7	3	0.000897	0.6257	2328.95	320196	652803	6	18	TRUE
Merge_HaloTag-AviTag vs N-HaloTag_210318	VL1-, BirA+	replicate 1	Ribose-phosphate pyrophosphokinase 1 OS=Homo sapiens OX=9606 GN=PRPS1 PE=1 SV=2	P60891	UniProt_Human_SwissProt_contam_HaloTag-AviTag_2020205.fasta	34834.7	1	2	3	3	0.000108	0.0881	possibly correct	TRUE	01_Cn1.30028.30028.2	IQVIDISmILAEAIR	K	R	0.997	3.5	0.434	2		m8: Oxidation (+15.99)	850.985	1699.96	1700.96	2	0.001445	0.8495	5505.95	234413	692843	287	301	TRUE
Merge_HaloTag-AviTag vs N-HaloTag_210318	VL1-, BirA+	replicate 1	Tubulin--tyrosine ligase-like protein 12 OS=Homo sapiens OX=9606 GN=TTLL12 PE=1 SV=2	Q14166	UniProt_Human_SwissProt_contam_HaloTag-AviTag_2020205.fasta	74403.7	1	2	2	2	7.17e-05	0.0435	possibly correct	TRUE	01_Cn1.20274.20274.2	AFALNDLDDYEK	R	H	0.997	3.07	0.455	2			707.331	1412.65	1413.65	2	0.000994	0.7031	4218.7	657978	858658	499	510	TRUE
Merge_HaloTag-AviTag vs N-HaloTag_210318	VL1-, BirA+	replicate 1	Tubulin--tyrosine ligase-like protein 12 OS=Homo sapiens OX=9606 GN=TTLL12 PE=1 SV=2	Q14166	UniProt_Human_SwissProt_contam_HaloTag-AviTag_2020205.fasta	74403.7	1	2	2	2	7.17e-05	0.0435	possibly correct	TRUE	01_Cn1.17205.17205.3	VYTDVQQVASSLTHPR	K	F	0.997	3.81	0.514	2			600.979	1799.92	1800.92	3	-8e-06	-0.004442	3830.31	847495	825598	307	322	TRUE
Merge_HaloTag-AviTag vs N-HaloTag_210318	VL1-, BirA+	replicate 1	Eukaryotic translation initiation factor 3 subunit A OS=Homo sapiens OX=9606 GN=EIF3A PE=1 SV=1	Q14152	UniProt_Human_SwissProt_contam_HaloTag-AviTag_2020205.fasta	166575	1	1	1	1	3.59e-05	0.00941	possibly correct	TRUE	01_Cn1.7536.7536.3	SGNALFHASTLHR	K	L	0.997	2.94	0.371	2			470.913	1409.72	1410.72	3	0.000208	0.1474	2567.43	284695	638165	286	298	TRUE
Merge_HaloTag-AviTag vs N-HaloTag_210318	VL1-, BirA+	replicate 1	Heterogeneous nuclear ribonucleoprotein D0 OS=Homo sapiens OX=9606 GN=HNRNPD PE=1 SV=1	Q14103	UniProt_Human_SwissProt_contam_HaloTag-AviTag_2020205.fasta	38434.5	1	3	3	5	0.000179	0.0817	possibly correct	TRUE	01_Cn1.25877.25877.2	EYFGGFGEVESIELPmDNK	R	T	0.997	3.36	0.529	2		m16: Oxidation (+15.99)	1088.99	2175.97	2176.97	2	0.003544	1.628	4947.97	489797	818071	200	218	TRUE
Merge_HaloTag-AviTag vs N-HaloTag_210318	VL1-, BirA+	replicate 1	Heterogeneous nuclear ribonucleoprotein D0 OS=Homo sapiens OX=9606 GN=HNRNPD PE=1 SV=1	Q14103	UniProt_Human_SwissProt_contam_HaloTag-AviTag_2020205.fasta	38434.5	1	3	3	5	0.000179	0.0817	possibly correct	TRUE	01_Cn1.14066.14066.2	FGEVVDcTIK	K	L	0.997	2.35	0.393	2	c7: Carbamidomethyl (+57.02)		584.289	1166.56	1167.57	2	2.698e-06	0.002311	3429.42	1149370	1616070	120	129	TRUE
Merge_HaloTag-AviTag vs N-HaloTag_210318	VL1-, BirA+	replicate 1	Heterogeneous nuclear ribonucleoprotein D0 OS=Homo sapiens OX=9606 GN=HNRNPD PE=1 SV=1	Q14103	UniProt_Human_SwissProt_contam_HaloTag-AviTag_2020205.fasta	38434.5	1	3	3	5	0.000179	0.0817	possibly correct	TRUE	01_Cn1.14629.14629.2	FGEVVDcTIK	K	L	0.997	2.38	0.437	2	c7: Carbamidomethyl (+57.02)		584.29	1166.56	1167.57	2	0.0004907	0.4203	3501.67	557976	1143050	120	129	TRUE
Merge_HaloTag-AviTag vs N-HaloTag_210318	VL1-, BirA+	replicate 1	Heterogeneous nuclear ribonucleoprotein D0 OS=Homo sapiens OX=9606 GN=HNRNPD PE=1 SV=1	Q14103	UniProt_Human_SwissProt_contam_HaloTag-AviTag_2020205.fasta	38434.5	1	3	3	5	0.000179	0.0817	possibly correct	TRUE	01_Cn1.14066.14066.2	FGEVVDcTLK	K	L	0.997	2.35	0.393	2	c7: Carbamidomethyl (+57.02)		584.289	1166.56	1167.57	2	2.698e-06	0.002311	3429.42	1149370	1616070	120	129	TRUE
Merge_HaloTag-AviTag vs N-HaloTag_210318	VL1-, BirA+	replicate 1	Heterogeneous nuclear ribonucleoprotein D0 OS=Homo sapiens OX=9606 GN=HNRNPD PE=1 SV=1	Q14103	UniProt_Human_SwissProt_contam_HaloTag-AviTag_2020205.fasta	38434.5	1	3	3	5	0.000179	0.0817	possibly correct	TRUE	01_Cn1.14629.14629.2	FGEVVDcTLK	K	L	0.997	2.38	0.437	2	c7: Carbamidomethyl (+57.02)		584.29	1166.56	1167.57	2	0.0004907	0.4203	3501.67	557976	1143050	120	129	TRUE
Merge_HaloTag-AviTag vs N-HaloTag_210318	VL1-, BirA+	replicate 1	Eukaryotic peptide chain release factor GTP-binding subunit ERF3A OS=Homo sapiens OX=9606 GN=GSPT1 PE=1 SV=1	P15170	UniProt_Human_SwissProt_contam_HaloTag-AviTag_2020205.fasta	55756.7	1	1	1	1	3.59e-05	0.022	possibly correct	TRUE	01_Cn1.9068.9068.3	HFTILDAPGHK	K	S	0.997	2.76	0.505	2			412.556	1234.65	1235.65	3	-0.000127	-0.1028	2772.99	528157	921434	153	163	TRUE
Merge_HaloTag-AviTag vs N-HaloTag_210318	VL1-, BirA+	replicate 1	Heat shock protein 75 kDa, mitochondrial OS=Homo sapiens OX=9606 GN=TRAP1 PE=1 SV=3	Q12931	UniProt_Human_SwissProt_contam_HaloTag-AviTag_2020205.fasta	80112.9	1	7	7	7	0.000251	0.143	possibly correct	TRUE	01_Cn1.19197.19197.2	AFLDALQNQAEASSK	K	I	0.997	4.06	0.456	2			796.901	1591.79	1592.79	2	0.003826	2.402	4080.92	1336920	1991690	182	196	TRUE
Merge_HaloTag-AviTag vs N-HaloTag_210318	VL1-, BirA+	replicate 1	Heat shock protein 75 kDa, mitochondrial OS=Homo sapiens OX=9606 GN=TRAP1 PE=1 SV=3	Q12931	UniProt_Human_SwissProt_contam_HaloTag-AviTag_2020205.fasta	80112.9	1	7	7	7	0.000251	0.143	possibly correct	TRUE	01_Cn1.19485.19485.2	AQLLQPTLEINPR	R	H	0.967	2.69	0.347	2			746.927	1491.84	1492.85	2	-0.001695	-1.135	4117.53	2413430	4313840	635	647	TRUE
Merge_HaloTag-AviTag vs N-HaloTag_210318	VL1-, BirA+	replicate 1	Heat shock protein 75 kDa, mitochondrial OS=Homo sapiens OX=9606 GN=TRAP1 PE=1 SV=3	Q12931	UniProt_Human_SwissProt_contam_HaloTag-AviTag_2020205.fasta	80112.9	1	7	7	7	0.000251	0.143	possibly correct	TRUE	01_Cn1.14051.14051.2	ELISNASDALEK	R	L	0.997	3.6	0.449	2			645.333	1288.65	1289.66	2	-0.000505	-0.3916	3427.47	581122	879371	115	126	TRUE
Merge_HaloTag-AviTag vs N-HaloTag_210318	VL1-, BirA+	replicate 1	Heat shock protein 75 kDa, mitochondrial OS=Homo sapiens OX=9606 GN=TRAP1 PE=1 SV=3	Q12931	UniProt_Human_SwissProt_contam_HaloTag-AviTag_2020205.fasta	80112.9	1	7	7	7	0.000251	0.143	possibly correct	TRUE	01_Cn1.10847.10847.2	EWQHEEFYR	R	Y	0.996	2.14	0.445	2			662.291	1322.57	1323.58	2	-0.00066	-0.4986	3007.63	352036	565750	308	316	TRUE
Merge_HaloTag-AviTag vs N-HaloTag_210318	VL1-, BirA+	replicate 1	Heat shock protein 75 kDa, mitochondrial OS=Homo sapiens OX=9606 GN=TRAP1 PE=1 SV=3	Q12931	UniProt_Human_SwissProt_contam_HaloTag-AviTag_2020205.fasta	80112.9	1	7	7	7	0.000251	0.143	possibly correct	FALSE	01_Cn1.20444.20444.2	GVVDSEDIPLNLSR	R	E	0.997	3.79	0.502	2			757.397	1512.78	1513.79	2	7.8e-05	0.05153	4240.3	8319010	9085540	389	402	FALSE
Merge_HaloTag-AviTag vs N-HaloTag_210318	VL1-, BirA+	replicate 1	Heat shock protein 75 kDa, mitochondrial OS=Homo sapiens OX=9606 GN=TRAP1 PE=1 SV=3	Q12931	UniProt_Human_SwissProt_contam_HaloTag-AviTag_2020205.fasta	80112.9	1	7	7	7	0.000251	0.143	possibly correct	FALSE	01_Cn1.20444.20444.2	GVVDSEDLPLNISR	R	E	0.997	3.79	0.502	2			757.397	1512.78	1513.79	2	7.8e-05	0.05153	4240.3	8319010	9085540	389	402	FALSE
Merge_HaloTag-AviTag vs N-HaloTag_210318	VL1-, BirA+	replicate 1	Heat shock protein 75 kDa, mitochondrial OS=Homo sapiens OX=9606 GN=TRAP1 PE=1 SV=3	Q12931	UniProt_Human_SwissProt_contam_HaloTag-AviTag_2020205.fasta	80112.9	1	7	7	7	0.000251	0.143	possibly correct	TRUE	01_Cn1.3216.3216.2	HEFQAETK	K	K	0.973	1.94	0.329	2			495.238	988.461	989.469	2	-0.000448	-0.4528	1879.3	137210	232661	88	95	TRUE
Merge_HaloTag-AviTag vs N-HaloTag_210318	VL1-, BirA+	replicate 1	Heat shock protein 75 kDa, mitochondrial OS=Homo sapiens OX=9606 GN=TRAP1 PE=1 SV=3	Q12931	UniProt_Human_SwissProt_contam_HaloTag-AviTag_2020205.fasta	80112.9	1	7	7	7	0.000251	0.143	possibly correct	TRUE	01_Cn1.5737.5737.2	SPAAEcLSEK	R	E	0.955	1.91	0.338	2	c6: Carbamidomethyl (+57.02)		546.256	1090.5	1091.5	2	0.001727	1.582	2304.59	576714	508842	568	577	TRUE
Merge_HaloTag-AviTag vs N-HaloTag_210318	VL1-, BirA+	replicate 1	Heat shock protein 75 kDa, mitochondrial OS=Homo sapiens OX=9606 GN=TRAP1 PE=1 SV=3	Q12931	UniProt_Human_SwissProt_contam_HaloTag-AviTag_2020205.fasta	80112.9	1	7	7	7	0.000251	0.143	possibly correct	TRUE	01_Cn1.21049.21049.2	YESSALPSGQLTSLSEYASR	R	M	0.997	4.84	0.508	2			1073.52	2145.03	2146.03	2	0.00611	2.847	4315.66	1036710	1456940	470	489	TRUE
Merge_HaloTag-AviTag vs N-HaloTag_210318	VL1-, BirA+	replicate 1	Voltage-dependent anion-selective channel protein 2 OS=Homo sapiens OX=9606 GN=VDAC2 PE=1 SV=2	P45880	UniProt_Human_SwissProt_contam_HaloTag-AviTag_2020205.fasta	31567.3	1	9	11	12	0.00043	0.384	possibly correct	TRUE	01_Cn1.18138.18138.2	LTFDTTFSPNTGK	K	K	0.997	2.96	0.571	2			714.854	1427.69	1428.7	2	-0.000216	-0.1512	3948.81	9488020	9175370	108	120	TRUE
Merge_HaloTag-AviTag vs N-HaloTag_210318	VL1-, BirA+	replicate 1	Voltage-dependent anion-selective channel protein 2 OS=Homo sapiens OX=9606 GN=VDAC2 PE=1 SV=2	P45880	UniProt_Human_SwissProt_contam_HaloTag-AviTag_2020205.fasta	31567.3	1	9	11	12	0.00043	0.384	possibly correct	TRUE	01_Cn1.13958.13958.2	LTFDTTFSPNTGKK	K	S	0.997	3.36	0.546	2			778.901	1555.79	1556.8	2	-0.000822	-0.528	3415.61	957840	1264370	108	121	TRUE
Merge_HaloTag-AviTag vs N-HaloTag_210318	VL1-, BirA+	replicate 1	Voltage-dependent anion-selective channel protein 2 OS=Homo sapiens OX=9606 GN=VDAC2 PE=1 SV=2	P45880	UniProt_Human_SwissProt_contam_HaloTag-AviTag_2020205.fasta	31567.3	1	9	11	12	0.00043	0.384	possibly correct	TRUE	01_Cn1.19246.19246.2	LTLSALVDGK	K	S	0.997	2.79	0.484	2			508.803	1015.59	1016.6	2	0.000497	0.4889	4087.24	621298	1068570	268	277	TRUE
Merge_HaloTag-AviTag vs N-HaloTag_210318	VL1-, BirA+	replicate 1	Voltage-dependent anion-selective channel protein 2 OS=Homo sapiens OX=9606 GN=VDAC2 PE=1 SV=2	P45880	UniProt_Human_SwissProt_contam_HaloTag-AviTag_2020205.fasta	31567.3	1	9	11	12	0.00043	0.384	possibly correct	TRUE	01_Cn1.9893.9893.2	NNFAVGYR	R	T	0.99	2.22	0.361	2			470.736	939.457	940.463	2	0.000499	0.5306	2883.23	4255890	6142390	178	185	TRUE
Merge_HaloTag-AviTag vs N-HaloTag_210318	VL1-, BirA+	replicate 1	Voltage-dependent anion-selective channel protein 2 OS=Homo sapiens OX=9606 GN=VDAC2 PE=1 SV=2	P45880	UniProt_Human_SwissProt_contam_HaloTag-AviTag_2020205.fasta	31567.3	1	9	11	12	0.00043	0.384	possibly correct	TRUE	01_Cn1.9234.9234.2	ScSGVEFSTSGSSNTDTGK	K	V	0.997	3.41	0.555	2	c2: Carbamidomethyl (+57.02)		954.4	1906.79	1907.79	2	-8.73e-05	-0.04576	2794.66	100852	92251	46	64	TRUE
Merge_HaloTag-AviTag vs N-HaloTag_210318	VL1-, BirA+	replicate 1	Voltage-dependent anion-selective channel protein 2 OS=Homo sapiens OX=9606 GN=VDAC2 PE=1 SV=2	P45880	UniProt_Human_SwissProt_contam_HaloTag-AviTag_2020205.fasta	31567.3	1	9	11	12	0.00043	0.384	possibly correct	TRUE	01_Cn1.9070.9070.2	ScSGVEFSTSGSSNTDTGK	K	V	0.997	5.28	0.595	2	c2: Carbamidomethyl (+57.02)		954.403	1906.79	1907.79	2	0.005356	2.807	2773.25	438901	1653900	46	64	TRUE
Merge_HaloTag-AviTag vs N-HaloTag_210318	VL1-, BirA+	replicate 1	Voltage-dependent anion-selective channel protein 2 OS=Homo sapiens OX=9606 GN=VDAC2 PE=1 SV=2	P45880	UniProt_Human_SwissProt_contam_HaloTag-AviTag_2020205.fasta	31567.3	1	9	11	12	0.00043	0.384	possibly correct	TRUE	01_Cn1.15974.15974.2	VNNSSLIGVGYTQTLRPGVK	K	L	0.997	5.63	0.475	2			1052.58	2103.15	2103.16	2	0.9997	-1.45	3673.35	2369150	4657820	248	267	TRUE
Merge_HaloTag-AviTag vs N-HaloTag_210318	VL1-, BirA+	replicate 1	Voltage-dependent anion-selective channel protein 2 OS=Homo sapiens OX=9606 GN=VDAC2 PE=1 SV=2	P45880	UniProt_Human_SwissProt_contam_HaloTag-AviTag_2020205.fasta	31567.3	1	9	11	12	0.00043	0.384	possibly correct	TRUE	01_Cn1.15970.15970.3	VNNSSLIGVGYTQTLRPGVK	K	L	0.997	5.72	0.544	2			701.722	2102.14	2103.16	3	-0.004998	-2.376	3672.82	2927970	3997820	248	267	TRUE
Merge_HaloTag-AviTag vs N-HaloTag_210318	VL1-, BirA+	replicate 1	Voltage-dependent anion-selective channel protein 2 OS=Homo sapiens OX=9606 GN=VDAC2 PE=1 SV=2	P45880	UniProt_Human_SwissProt_contam_HaloTag-AviTag_2020205.fasta	31567.3	1	9	11	12	0.00043	0.384	possibly correct	TRUE	01_Cn1.4415.4415.2	VTGTLETK	K	Y	0.99	2.09	0.452	2			424.74	847.465	848.473	2	-0.000568	-0.6694	2094.74	598512	765033	65	72	TRUE
Merge_HaloTag-AviTag vs N-HaloTag_210318	VL1-, BirA+	replicate 1	Voltage-dependent anion-selective channel protein 2 OS=Homo sapiens OX=9606 GN=VDAC2 PE=1 SV=2	P45880	UniProt_Human_SwissProt_contam_HaloTag-AviTag_2020205.fasta	31567.3	1	9	11	12	0.00043	0.384	possibly correct	TRUE	01_Cn1.27256.27256.3	WNTDNTLGTEIAIEDQIcQGLK	K	L	0.997	4.59	0.37	2	c18: Carbamidomethyl (+57.02)		840.409	2518.2	2519.21	3	0.003084	1.224	5134.39	1056980	2121090	86	107	TRUE
Merge_HaloTag-AviTag vs N-HaloTag_210318	VL1-, BirA+	replicate 1	Voltage-dependent anion-selective channel protein 2 OS=Homo sapiens OX=9606 GN=VDAC2 PE=1 SV=2	P45880	UniProt_Human_SwissProt_contam_HaloTag-AviTag_2020205.fasta	31567.3	1	9	11	12	0.00043	0.384	possibly correct	TRUE	01_Cn1.27255.27255.2	WNTDNTLGTEIAIEDQIcQGLK	K	L	0.997	6.94	0.558	2	c18: Carbamidomethyl (+57.02)		1260.11	2518.2	2519.21	2	-0.001113	-0.4419	5134.26	1815240	5064300	86	107	TRUE
Merge_HaloTag-AviTag vs N-HaloTag_210318	VL1-, BirA+	replicate 1	Voltage-dependent anion-selective channel protein 2 OS=Homo sapiens OX=9606 GN=VDAC2 PE=1 SV=2	P45880	UniProt_Human_SwissProt_contam_HaloTag-AviTag_2020205.fasta	31567.3	1	9	11	12	0.00043	0.384	possibly correct	TRUE	01_Cn1.15003.15003.2	YQLDPTASISAK	K	V	0.992	2.57	0.375	2			647.338	1292.66	1293.67	2	0.00077	0.5952	3549.68	6166630	4009240	236	247	TRUE
Merge_HaloTag-AviTag vs N-HaloTag_210318	VL1-, BirA+	replicate 1	Interleukin enhancer-binding factor 2 OS=Homo sapiens OX=9606 GN=ILF2 PE=1 SV=2	Q12905	UniProt_Human_SwissProt_contam_HaloTag-AviTag_2020205.fasta	43062.7	0.999	1	1	1	3.59e-05	0.0282	possibly correct	TRUE	01_Cn1.13118.13118.3	KLDPELHLDIK	R	V	0.997	3.17	0.396	2			440.922	1319.75	1320.75	3	0.000101	0.07647	3307.5	652164	855293	186	196	TRUE
Merge_HaloTag-AviTag vs N-HaloTag_210318	VL1-, BirA+	replicate 1	Peroxiredoxin-6 OS=Homo sapiens OX=9606 GN=PRDX6 PE=1 SV=3	P30041	UniProt_Human_SwissProt_contam_HaloTag-AviTag_2020205.fasta	25036.1	0.993	1	1	1	3.59e-05	0.0402	possibly correct	TRUE	01_Cn1.22587.22587.2	LPFPIIDDR	K	N	0.997	2.51	0.46	2			543.304	1084.59	1085.6	2	0.000678	0.6245	4514.96	1478670	1890520	98	106	TRUE
Merge_HaloTag-AviTag vs N-HaloTag_210318	VL1-, BirA+	replicate 1	Exportin-1 OS=Homo sapiens OX=9606 GN=XPO1 PE=1 SV=1	O14980	UniProt_Human_SwissProt_contam_HaloTag-AviTag_2020205.fasta	123389	1	4	4	4	0.000143	0.0523	possibly correct	TRUE	01_Cn1.29054.29054.2	LVLDSIIWAFK	K	H	0.997	2.8	0.587	2			652.884	1303.75	1304.76	2	-0.000972	-0.745	5372.04	455541	401898	873	883	TRUE
Merge_HaloTag-AviTag vs N-HaloTag_210318	VL1-, BirA+	replicate 1	Exportin-1 OS=Homo sapiens OX=9606 GN=XPO1 PE=1 SV=1	O14980	UniProt_Human_SwissProt_contam_HaloTag-AviTag_2020205.fasta	123389	1	4	4	4	0.000143	0.0523	possibly correct	TRUE	01_Cn1.14133.14133.3	mAKPEEVLVVENDQGEVVR	R	E	0.995	4.06	0.227	2		m1: Oxidation (+15.99)	719.701	2156.08	2157.09	3	0.001843	0.8544	3438.1	1500330	1836210	424	442	TRUE
Merge_HaloTag-AviTag vs N-HaloTag_210318	VL1-, BirA+	replicate 1	Exportin-1 OS=Homo sapiens OX=9606 GN=XPO1 PE=1 SV=1	O14980	UniProt_Human_SwissProt_contam_HaloTag-AviTag_2020205.fasta	123389	1	4	4	4	0.000143	0.0523	possibly correct	TRUE	01_Cn1.17671.17671.2	VDTILEFSQNmNTK	R	Y	0.997	3.43	0.398	2		m11: Oxidation (+15.99)	828.402	1654.79	1655.79	2	0.001693	1.022	3890.31	658035	787663	63	76	TRUE
Merge_HaloTag-AviTag vs N-HaloTag_210318	VL1-, BirA+	replicate 1	Exportin-1 OS=Homo sapiens OX=9606 GN=XPO1 PE=1 SV=1	O14980	UniProt_Human_SwissProt_contam_HaloTag-AviTag_2020205.fasta	123389	1	4	4	4	0.000143	0.0523	possibly correct	TRUE	01_Cn1.27599.27599.2	YYGLQILENVIK	K	T	0.997	3.34	0.506	2			726.909	1451.8	1452.81	2	0.001009	0.6945	5179.75	1193030	2213340	77	88	TRUE
Merge_HaloTag-AviTag vs N-HaloTag_210318	VL1-, BirA+	replicate 1	T-complex protein 1 subunit zeta OS=Homo sapiens OX=9606 GN=CCT6A PE=1 SV=3	P40227	UniProt_Human_SwissProt_contam_HaloTag-AviTag_2020205.fasta	58025.3	1	2	2	2	7.17e-05	0.0414	possibly correct	TRUE	01_Cn1.13439.13439.3	QADLYISEGLHPR	K	I	0.997	3.62	0.433	2			500.259	1497.76	1498.77	3	-0.002544	-1.697	3348.41	378846	1497070	105	117	TRUE
Merge_HaloTag-AviTag vs N-HaloTag_210318	VL1-, BirA+	replicate 1	T-complex protein 1 subunit zeta OS=Homo sapiens OX=9606 GN=CCT6A PE=1 SV=3	P40227	UniProt_Human_SwissProt_contam_HaloTag-AviTag_2020205.fasta	58025.3	1	2	2	2	7.17e-05	0.0414	possibly correct	TRUE	01_Cn1.9258.9258.2	SETDTSLIR	K	G	0.973	2.1	0.307	2			511.262	1020.51	1021.52	2	0.000984	0.9633	2797.74	351389	562261	200	208	TRUE
Merge_HaloTag-AviTag vs N-HaloTag_210318	VL1-, BirA+	replicate 1	Cystathionine beta-synthase-like protein OS=Homo sapiens OX=9606 GN=CBSL PE=1 SV=1	P0DN79,P35520	UniProt_Human_SwissProt_contam_HaloTag-AviTag_2020205.fasta	60587.3	0.998	1	1	1	3.59e-05	0.0181	possibly correct	TRUE	01_Cn1.4166.4166.2	AAQELQEGQR	K	C	0.974	2.25	0.325	2			565.284	1128.55	1129.56	2	0.000947	0.8384	2054.24	182666	207704	360	369	TRUE
Merge_HaloTag-AviTag vs N-HaloTag_210318	VL1-, BirA+	replicate 1	Electron transfer flavoprotein subunit alpha, mitochondrial OS=Homo sapiens OX=9606 GN=ETFA PE=1 SV=1	P13804	UniProt_Human_SwissProt_contam_HaloTag-AviTag_2020205.fasta	35080.1	1	3	3	3	0.000108	0.132	possibly correct	TRUE	01_Cn1.7717.7717.2	GTSFDAAATSGGSASSEK	R	A	0.997	3.36	0.503	2			816.362	1630.71	1630.72	2	0.9968	-3.647	2590.91	342301	288931	170	187	TRUE
Merge_HaloTag-AviTag vs N-HaloTag_210318	VL1-, BirA+	replicate 1	Electron transfer flavoprotein subunit alpha, mitochondrial OS=Homo sapiens OX=9606 GN=ETFA PE=1 SV=1	P13804	UniProt_Human_SwissProt_contam_HaloTag-AviTag_2020205.fasta	35080.1	1	3	3	3	0.000108	0.132	possibly correct	TRUE	01_Cn1.26083.26083.2	LEVAPISDIIAIK	K	S	0.997	2.97	0.484	2			691.418	1380.82	1381.83	2	-0.001403	-1.015	4975.53	685218	1206290	127	139	TRUE
Merge_HaloTag-AviTag vs N-HaloTag_210318	VL1-, BirA+	replicate 1	Electron transfer flavoprotein subunit alpha, mitochondrial OS=Homo sapiens OX=9606 GN=ETFA PE=1 SV=1	P13804	UniProt_Human_SwissProt_contam_HaloTag-AviTag_2020205.fasta	35080.1	1	3	3	3	0.000108	0.132	possibly correct	TRUE	01_Cn1.14770.14770.2	LGGEVScLVAGTK	R	C	0.997	3.46	0.496	2	c7: Carbamidomethyl (+57.02)		645.84	1289.67	1290.67	2	0.0003217	0.2492	3519.61	965315	844472	47	59	TRUE
Merge_HaloTag-AviTag vs N-HaloTag_210318	VL1-, BirA+	replicate 1	60S ribosomal protein L18a OS=Homo sapiens OX=9606 GN=RPL18A PE=1 SV=2	Q02543	UniProt_Human_SwissProt_contam_HaloTag-AviTag_2020205.fasta	20762.6	1	1	1	1	3.59e-05	0.0739	possibly correct	TRUE	01_Cn1.14274.14274.2	DLTTAGAVTQcYR	R	D	0.997	3.46	0.434	2	c11: Carbamidomethyl (+57.02)		728.35	1454.69	1455.69	2	0.002579	1.771	3456.52	1241650	2117290	99	111	TRUE
Merge_HaloTag-AviTag vs N-HaloTag_210318	VL1-, BirA+	replicate 1	Nuclear pore complex protein Nup160 OS=Homo sapiens OX=9606 GN=NUP160 PE=1 SV=3	Q12769	UniProt_Human_SwissProt_contam_HaloTag-AviTag_2020205.fasta	162125	0.996	1	1	1	3.59e-05	0.0125	possibly correct	TRUE	01_Cn1.31109.31109.2	FVSSPQTIVELFFQEVAR	R	K	0.993	2.77	0.483	2			1049.55	2097.09	2097.1	2	0.9992	-1.692	5655.49	124044	157902	815	832	TRUE
Merge_HaloTag-AviTag vs N-HaloTag_210318	VL1-, BirA+	replicate 1	Desmoglein-1 OS=Homo sapiens OX=9606 GN=DSG1 PE=1 SV=2	Q02413	UniProt_Human_SwissProt_contam_HaloTag-AviTag_2020205.fasta	113749	0.969	1	1	1	3.59e-05	0.0133	possibly correct	TRUE	01_Cn1.5538.5538.3	IHSDcAANQQVTYR	K	I	0.988	2.67	0.278	2	c5: Carbamidomethyl (+57.02)		554.927	1661.76	1662.77	3	0.001001	0.6018	2275	175383	286193	73	86	TRUE
Merge_HaloTag-AviTag vs N-HaloTag_210318	VL1-, BirA+	replicate 1	Keratin, type I cytoskeletal 13 OS=Homo sapiens OX=9606 GN=KRT13 PE=1 SV=4	P13646	UniProt_Human_SwissProt_contam_HaloTag-AviTag_2020205.fasta	49589.3	0.578	0	0	0	0	0.0721	possibly correct	FALSE	01_Cn1.12433.12433.2	ALEEANADLEVK	R	I	0.997	3.55	0.418	2			651.333	1300.65	1301.66	2	-0.000669	-0.514	3218.73	2990290	2760910	124	135	FALSE
Merge_HaloTag-AviTag vs N-HaloTag_210318	VL1-, BirA+	replicate 1	Keratin, type I cytoskeletal 13 OS=Homo sapiens OX=9606 GN=KRT13 PE=1 SV=4	P13646	UniProt_Human_SwissProt_contam_HaloTag-AviTag_2020205.fasta	49589.3	0.578	0	0	0	0	0.0721	possibly correct	FALSE	01_Cn1.10176.10176.2	LEQEIATYR	R	S	0.989	2.67	0.308	2			561.793	1121.57	1122.58	2	0.000278	0.2476	2920.27	1091820	1343590	398	406	FALSE
Merge_HaloTag-AviTag vs N-HaloTag_210318	VL1-, BirA+	replicate 1	Keratin, type I cytoskeletal 13 OS=Homo sapiens OX=9606 GN=KRT13 PE=1 SV=4	P13646	UniProt_Human_SwissProt_contam_HaloTag-AviTag_2020205.fasta	49589.3	0.578	0	0	0	0	0.0721	possibly correct	FALSE	01_Cn1.10714.10714.3	QSVEADINGLRR	R	V	0.989	2.32	0.325	2			453.244	1356.71	1357.72	3	-0.000464	-0.3417	2990.48	1340010	2133840	202	213	FALSE
Merge_HaloTag-AviTag vs N-HaloTag_210318	VL1-, BirA+	replicate 1	Puromycin-sensitive aminopeptidase OS=Homo sapiens OX=9606 GN=NPEPPS PE=1 SV=2	P55786	UniProt_Human_SwissProt_contam_HaloTag-AviTag_2020205.fasta	103279	1	2	2	2	7.17e-05	0.0261	possibly correct	TRUE	01_Cn1.9160.9160.2	AFFESHPAPSAER	K	T	0.994	2.39	0.467	2			723.345	1444.68	1445.68	2	0.002746	1.899	2784.85	303708	326654	870	882	TRUE
Merge_HaloTag-AviTag vs N-HaloTag_210318	VL1-, BirA+	replicate 1	Puromycin-sensitive aminopeptidase OS=Homo sapiens OX=9606 GN=NPEPPS PE=1 SV=2	P55786	UniProt_Human_SwissProt_contam_HaloTag-AviTag_2020205.fasta	103279	1	2	2	2	7.17e-05	0.0261	possibly correct	TRUE	01_Cn1.19154.19154.2	AGIISTVEVLK	R	V	0.989	2.11	0.372	2			565.345	1128.68	1129.68	2	0.000685	0.6064	4075.26	579132	817296	628	638	TRUE
Merge_HaloTag-AviTag vs N-HaloTag_210318	VL1-, BirA+	replicate 1	SRA stem-loop-interacting RNA-binding protein, mitochondrial OS=Homo sapiens OX=9606 GN=SLIRP PE=1 SV=1	Q9GZT3	UniProt_Human_SwissProt_contam_HaloTag-AviTag_2020205.fasta	12349	0.993	1	1	1	3.59e-05	0.0917	possibly correct	TRUE	01_Cn1.6509.6509.3	EHFAQFGHVR	K	R	0.997	2.35	0.398	2			409.872	1226.59	1227.6	3	-0.000653	-0.5319	2419.76	286003	632153	37	46	TRUE
Merge_HaloTag-AviTag vs N-HaloTag_210318	VL1-, BirA+	replicate 1	C-terminal-binding protein 2 OS=Homo sapiens OX=9606 GN=CTBP2 PE=1 SV=1	P56545	UniProt_Human_SwissProt_contam_HaloTag-AviTag_2020205.fasta	48945.1	0.993	1	1	1	3.59e-05	0.0202	possibly correct	TRUE	01_Cn1.19215.19215.2	PLVALLDGR	R	D	0.997	2.55	0.601	2			477.293	952.571	953.578	2	0.000186	0.1951	4083.23	865648	1306670	34	42	TRUE
Merge_HaloTag-AviTag vs N-HaloTag_210318	VL1-, BirA+	replicate 1	40S ribosomal protein SA OS=Homo sapiens OX=9606 GN=RPSA PE=1 SV=4	P08865	UniProt_Human_SwissProt_contam_HaloTag-AviTag_2020205.fasta	32854.1	0.993	1	1	1	3.59e-05	0.0441	possibly correct	TRUE	01_Cn1.11139.11139.2	FAAATGATPIAGR	K	F	0.997	3.05	0.561	2			602.328	1202.64	1203.65	2	0.00093	0.7727	3045.11	1304610	1500040	90	102	TRUE
Merge_HaloTag-AviTag vs N-HaloTag_210318	VL1-, BirA+	replicate 1	DNA replication licensing factor MCM5 OS=Homo sapiens OX=9606 GN=MCM5 PE=1 SV=5	P33992	UniProt_Human_SwissProt_contam_HaloTag-AviTag_2020205.fasta	82288.3	0.993	1	1	1	3.59e-05	0.0177	possibly correct	TRUE	01_Cn1.15576.15576.2	VLGIQVDTDGSGR	R	S	0.997	2.98	0.563	2			658.843	1315.67	1316.68	2	-0.002622	-1.991	3622.17	1026020	1084610	296	308	TRUE
Merge_HaloTag-AviTag vs N-HaloTag_210318	VL1-, BirA+	replicate 1	Acetyl-CoA acetyltransferase, mitochondrial OS=Homo sapiens OX=9606 GN=ACAT1 PE=1 SV=1	P24752	UniProt_Human_SwissProt_contam_HaloTag-AviTag_2020205.fasta	45199.8	1	2	2	2	7.17e-05	0.0515	possibly correct	TRUE	01_Cn1.10782.10782.2	EVVIVSATR	K	T	0.997	2.28	0.449	2			487.287	972.56	973.568	2	3.3e-05	0.0339	2999.26	931307	1513050	41	49	TRUE
Merge_HaloTag-AviTag vs N-HaloTag_210318	VL1-, BirA+	replicate 1	Acetyl-CoA acetyltransferase, mitochondrial OS=Homo sapiens OX=9606 GN=ACAT1 PE=1 SV=1	P24752	UniProt_Human_SwissProt_contam_HaloTag-AviTag_2020205.fasta	45199.8	1	2	2	2	7.17e-05	0.0515	possibly correct	TRUE	01_Cn1.19675.19675.2	FGNEVIPVTVTVK	K	G	0.997	3.23	0.442	2			701.899	1401.78	1402.79	2	-0.002773	-1.977	4141.85	948015	1440400	231	243	TRUE
Merge_HaloTag-AviTag vs N-HaloTag_210318	VL1-, BirA+	replicate 1	Guanine nucleotide-binding protein G(i) subunit alpha OS=Homo sapiens OX=9606 GN=GNAI3 PE=1 SV=3	P08754	UniProt_Human_SwissProt_contam_HaloTag-AviTag_2020205.fasta	40533.5	1	5	5	5	0.000179	0.127	possibly correct	TRUE	01_Cn1.10656.10656.3	EIYTHFTcATDTK	K	N	0.997	2.48	0.433	2	c8: Carbamidomethyl (+57.02)		529.577	1585.71	1586.72	3	0.0001357	0.08552	2982.36	325488	412866	318	330	TRUE
Merge_HaloTag-AviTag vs N-HaloTag_210318	VL1-, BirA+	replicate 1	Guanine nucleotide-binding protein G(i) subunit alpha OS=Homo sapiens OX=9606 GN=GNAI3 PE=1 SV=3	P08754	UniProt_Human_SwissProt_contam_HaloTag-AviTag_2020205.fasta	40533.5	1	5	5	5	0.000179	0.127	possibly correct	TRUE	01_Cn1.16618.16618.2	ILLLGAGESGK	K	S	0.997	2.76	0.498	2			529.316	1056.62	1057.63	2	-0.000143	-0.1352	3755.3	1303190	2133950	36	46	TRUE
Merge_HaloTag-AviTag vs N-HaloTag_210318	VL1-, BirA+	replicate 1	Guanine nucleotide-binding protein G(i) subunit alpha OS=Homo sapiens OX=9606 GN=GNAI3 PE=1 SV=3	P08754	UniProt_Human_SwissProt_contam_HaloTag-AviTag_2020205.fasta	40533.5	1	5	5	5	0.000179	0.127	possibly correct	TRUE	01_Cn1.12598.12598.2	LFDSIcNNK	K	W	0.976	2.38	0.274	2	c6: Carbamidomethyl (+57.02)		555.767	1109.52	1110.52	2	0.0009787	0.8813	3240.04	827951	1032490	249	257	TRUE
Merge_HaloTag-AviTag vs N-HaloTag_210318	VL1-, BirA+	replicate 1	Guanine nucleotide-binding protein G(i) subunit alpha OS=Homo sapiens OX=9606 GN=GNAI3 PE=1 SV=3	P08754	UniProt_Human_SwissProt_contam_HaloTag-AviTag_2020205.fasta	40533.5	1	5	5	5	0.000179	0.127	possibly correct	TRUE	01_Cn1.16618.16618.2	LLLLGAGESGK	K	S	0.997	2.76	0.498	2			529.316	1056.62	1057.63	2	-0.000143	-0.1352	3755.3	1303190	2133950	36	46	TRUE
Merge_HaloTag-AviTag vs N-HaloTag_210318	VL1-, BirA+	replicate 1	Guanine nucleotide-binding protein G(i) subunit alpha OS=Homo sapiens OX=9606 GN=GNAI3 PE=1 SV=3	P08754	UniProt_Human_SwissProt_contam_HaloTag-AviTag_2020205.fasta	40533.5	1	5	5	5	0.000179	0.127	possibly correct	TRUE	01_Cn1.14419.14419.2	TTGIVETHFTFK	K	D	0.997	2.91	0.385	2			690.862	1379.71	1380.72	2	0.000123	0.08908	3474.84	649941	1168570	181	192	TRUE
Merge_HaloTag-AviTag vs N-HaloTag_210318	VL1-, BirA+	replicate 1	Adenosylhomocysteinase OS=Homo sapiens OX=9606 GN=AHCY PE=1 SV=4	P23526	UniProt_Human_SwissProt_contam_HaloTag-AviTag_2020205.fasta	47717.1	0.998	1	1	1	3.59e-05	0.0255	possibly correct	TRUE	01_Cn1.19698.19698.2	VADIGLAAWGR	K	K	0.997	2.98	0.407	2			564.812	1127.61	1128.62	2	-0.000222	-0.1967	4144.66	1223810	815752	9	19	TRUE
Merge_HaloTag-AviTag vs N-HaloTag_210318	VL1-, BirA+	replicate 1	Threonine--tRNA ligase, mitochondrial OS=Homo sapiens OX=9606 GN=TARS2 PE=1 SV=1	Q9BW92	UniProt_Human_SwissProt_contam_HaloTag-AviTag_2020205.fasta	81037.5	0.932	1	1	1	3.59e-05	0.0125	possibly correct	TRUE	01_Cn1.11045.11045.2	LADFGALHR	R	A	0.966	1.79	0.383	2			500.272	998.528	999.537	2	-0.001422	-1.423	3033.09	535676	1008060	430	438	TRUE
Merge_HaloTag-AviTag vs N-HaloTag_210318	VL1-, BirA+	replicate 1	E3 ubiquitin-protein ligase HUWE1 OS=Homo sapiens OX=9606 GN=HUWE1 PE=1 SV=3	Q7Z6Z7	UniProt_Human_SwissProt_contam_HaloTag-AviTag_2020205.fasta	481892	0.999	1	1	1	3.59e-05	0.00297	possibly correct	TRUE	01_Cn1.27245.27245.2	LLSLISIALPENK	R	V	0.997	2.62	0.536	2			705.932	1409.85	1410.86	2	9.6e-05	0.06804	5132.84	226247	470899	3456	3468	TRUE
Merge_HaloTag-AviTag vs N-HaloTag_210318	VL1-, BirA+	replicate 1	Pyruvate dehydrogenase E1 component subunit alpha, somatic form, mitochondrial OS=Homo sapiens OX=9606 GN=PDHA1 PE=1 SV=3	P08559	UniProt_Human_SwissProt_contam_HaloTag-AviTag_2020205.fasta	43296.5	1	3	3	3	0.000108	0.0846	possibly correct	TRUE	01_Cn1.17414.17414.2	LEEGPPVTTVLTR	R	E	0.997	3.52	0.463	2			706.393	1410.77	1411.78	2	-0.000277	-0.1962	3856.89	1255390	2034500	46	58	TRUE
Merge_HaloTag-AviTag vs N-HaloTag_210318	VL1-, BirA+	replicate 1	Pyruvate dehydrogenase E1 component subunit alpha, somatic form, mitochondrial OS=Homo sapiens OX=9606 GN=PDHA1 PE=1 SV=3	P08559	UniProt_Human_SwissProt_contam_HaloTag-AviTag_2020205.fasta	43296.5	1	3	3	3	0.000108	0.0846	possibly correct	TRUE	01_Cn1.19605.19605.2	LPcIFIcENNR	K	Y	0.991	2.62	0.338	2	c3: Carbamidomethyl (+57.02), c7: Carbamidomethyl (+57.02)		718.345	1434.68	1435.68	2	0.0002204	0.1535	4132.7	320371	803629	216	226	TRUE
Merge_HaloTag-AviTag vs N-HaloTag_210318	VL1-, BirA+	replicate 1	Pyruvate dehydrogenase E1 component subunit alpha, somatic form, mitochondrial OS=Homo sapiens OX=9606 GN=PDHA1 PE=1 SV=3	P08559	UniProt_Human_SwissProt_contam_HaloTag-AviTag_2020205.fasta	43296.5	1	3	3	3	0.000108	0.0846	possibly correct	TRUE	01_Cn1.4406.4406.2	YGmGTSVER	R	A	0.983	1.78	0.463	2		m3: Oxidation (+15.99)	508.231	1014.45	1015.45	2	0.00304	2.994	2093.33	178540	291865	227	235	TRUE
Merge_HaloTag-AviTag vs N-HaloTag_210318	VL1-, BirA+	replicate 1	Keratin, type II cytoskeletal 1b OS=Homo sapiens OX=9606 GN=KRT77 PE=2 SV=3	Q7Z794	UniProt_Human_SwissProt_contam_HaloTag-AviTag_2020205.fasta	61901.9	0.347	0	0	0	0	0.0346	possibly correct	FALSE	01_Cn1.13108.13108.2	FLEQQNQVLQTK	R	W	0.997	3.94	0.445	2			738.396	1474.78	1475.79	2	-0.000609	-0.4127	3306.29	5469840	8952610	184	195	FALSE
Merge_HaloTag-AviTag vs N-HaloTag_210318	VL1-, BirA+	replicate 1	Keratin, type II cytoskeletal 1b OS=Homo sapiens OX=9606 GN=KRT77 PE=2 SV=3	Q7Z794	UniProt_Human_SwissProt_contam_HaloTag-AviTag_2020205.fasta	61901.9	0.347	0	0	0	0	0.0346	possibly correct	FALSE	01_Cn1.3858.3858.2	YEDEINKR	K	T	0.975	2.08	0.296	2			533.762	1065.51	1066.52	2	0.000528	0.4951	2000.21	994103	1334600	254	261	FALSE
Merge_HaloTag-AviTag vs N-HaloTag_210318	VL1-, BirA+	replicate 1	Regulator of chromosome condensation OS=Homo sapiens OX=9606 GN=RCC1 PE=1 SV=1	P18754	UniProt_Human_SwissProt_contam_HaloTag-AviTag_2020205.fasta	44967.8	0.938	1	1	1	3.59e-05	0.019	possibly correct	TRUE	01_Cn1.14486.14486.2	VPELFANR	R	G	0.97	1.96	0.327	2			473.261	944.508	945.515	2	0.000165	0.1745	3483.36	919175	1915040	207	214	TRUE
Merge_HaloTag-AviTag vs N-HaloTag_210318	VL1-, BirA+	replicate 1	Heterogeneous nuclear ribonucleoprotein H3 OS=Homo sapiens OX=9606 GN=HNRNPH3 PE=1 SV=2	P31942	UniProt_Human_SwissProt_contam_HaloTag-AviTag_2020205.fasta	36927.6	1	2	2	2	7.17e-05	0.0838	possibly correct	TRUE	01_Cn1.28003.28003.2	ATENDIANFFSPLNPIR	R	V	0.979	3.38	0.349	2			959.983	1917.95	1918.97	2	-0.007722	-4.024	5234.26	567565	1770330	206	222	TRUE
Merge_HaloTag-AviTag vs N-HaloTag_210318	VL1-, BirA+	replicate 1	Heterogeneous nuclear ribonucleoprotein H3 OS=Homo sapiens OX=9606 GN=HNRNPH3 PE=1 SV=2	P31942	UniProt_Human_SwissProt_contam_HaloTag-AviTag_2020205.fasta	36927.6	1	2	2	2	7.17e-05	0.0838	possibly correct	TRUE	01_Cn1.15701.15701.2	STGEAFVQFASK	R	E	0.997	3.01	0.338	2			636.317	1270.62	1271.63	2	0.000936	0.7361	3638.54	975235	735636	56	67	TRUE
Merge_HaloTag-AviTag vs N-HaloTag_210318	VL1-, BirA+	replicate 1	Very-long-chain (3R)-3-hydroxyacyl-CoA dehydratase 3 OS=Homo sapiens OX=9606 GN=HACD3 PE=1 SV=2	Q9P035	UniProt_Human_SwissProt_contam_HaloTag-AviTag_2020205.fasta	43161.1	1	3	3	3	0.000108	0.124	possibly correct	TRUE	01_Cn1.24308.24308.2	FSFTLPYPVK	R	I	0.987	2.07	0.432	2			599.83	1197.65	1198.65	2	0.002818	2.351	4738.77	618796	889673	310	319	TRUE
Merge_HaloTag-AviTag vs N-HaloTag_210318	VL1-, BirA+	replicate 1	Very-long-chain (3R)-3-hydroxyacyl-CoA dehydratase 3 OS=Homo sapiens OX=9606 GN=HACD3 PE=1 SV=2	Q9P035	UniProt_Human_SwissProt_contam_HaloTag-AviTag_2020205.fasta	43161.1	1	3	3	3	0.000108	0.124	possibly correct	TRUE	01_Cn1.14569.14569.2	LESEGSPETLTNLR	R	K	0.997	3.68	0.418	2			773.391	1544.77	1545.78	2	-0.001322	-0.8552	3493.99	832848	2157160	133	146	TRUE
Merge_HaloTag-AviTag vs N-HaloTag_210318	VL1-, BirA+	replicate 1	Very-long-chain (3R)-3-hydroxyacyl-CoA dehydratase 3 OS=Homo sapiens OX=9606 GN=HACD3 PE=1 SV=2	Q9P035	UniProt_Human_SwissProt_contam_HaloTag-AviTag_2020205.fasta	43161.1	1	3	3	3	0.000108	0.124	possibly correct	TRUE	01_Cn1.27451.27451.3	VELSDVQNPAISITENVLHFK	R	A	0.997	4.21	0.377	2			785.085	2352.23	2353.24	3	0.000673	0.286	5160.51	720583	2070070	23	43	TRUE
Merge_HaloTag-AviTag vs N-HaloTag_210318	VL1-, BirA+	replicate 1	Double-stranded RNA-specific adenosine deaminase OS=Homo sapiens OX=9606 GN=ADAR PE=1 SV=4	P55265	UniProt_Human_SwissProt_contam_HaloTag-AviTag_2020205.fasta	136070	0.995	1	1	1	3.59e-05	0.0114	possibly correct	TRUE	01_Cn1.8144.8144.2	GETVNDcHAEIISR	K	R	0.991	2.97	0.42	2	c7: Carbamidomethyl (+57.02)		800.871	1599.73	1600.74	2	-0.00325	-2.031	2651.29	217617	201832	903	916	TRUE
Merge_HaloTag-AviTag vs N-HaloTag_210318	VL1-, BirA+	replicate 1	Polyadenylate-binding protein 1 OS=Homo sapiens OX=9606 GN=PABPC1 PE=1 SV=2	P11940	UniProt_Human_SwissProt_contam_HaloTag-AviTag_2020205.fasta	70671.3	0.999	1	1	1	3.59e-05	0.0236	possibly correct	TRUE	01_Cn1.14664.14664.3	GYGFVHFETQEAAER	K	A	0.997	3.09	0.482	2			580.938	1739.79	1740.8	3	0.001436	0.8249	3506.18	476831	965486	139	153	TRUE
Merge_HaloTag-AviTag vs N-HaloTag_210318	VL1-, BirA+	replicate 1	Staphylococcal nuclease domain-containing protein 1 OS=Homo sapiens OX=9606 GN=SND1 PE=1 SV=1	Q7KZF4	UniProt_Human_SwissProt_contam_HaloTag-AviTag_2020205.fasta	101998	0.998	1	1	1	3.59e-05	0.00989	possibly correct	TRUE	01_Cn1.3601.3601.2	LSEcEEQAK	R	A	0.996	2.28	0.426	2	c4: Carbamidomethyl (+57.02)		547.245	1092.48	1093.48	2	0.0005357	0.4899	1953.16	127241	151126	149	157	TRUE
Merge_HaloTag-AviTag vs N-HaloTag_210318	VL1-, BirA+	replicate 1	60S ribosomal protein L17 OS=Homo sapiens OX=9606 GN=RPL17 PE=1 SV=3	P18621	UniProt_Human_SwissProt_contam_HaloTag-AviTag_2020205.fasta	21397.4	1	4	5	5	0.000179	0.266	possibly correct	TRUE	01_Cn1.9262.9262.2	EQIVPKPEEEVAQK	K	K	0.987	3.3	0.299	2			812.433	1622.85	1623.86	2	-0.000964	-0.5936	2798.26	296578	437171	154	167	TRUE
Merge_HaloTag-AviTag vs N-HaloTag_210318	VL1-, BirA+	replicate 1	60S ribosomal protein L17 OS=Homo sapiens OX=9606 GN=RPL17 PE=1 SV=3	P18621	UniProt_Human_SwissProt_contam_HaloTag-AviTag_2020205.fasta	21397.4	1	4	5	5	0.000179	0.266	possibly correct	TRUE	01_Cn1.9241.9241.3	EQIVPKPEEEVAQK	K	K	0.997	2.89	0.389	2			541.958	1622.85	1623.86	3	0.001281	0.7889	2795.53	430845	847272	154	167	TRUE
Merge_HaloTag-AviTag vs N-HaloTag_210318	VL1-, BirA+	replicate 1	60S ribosomal protein L17 OS=Homo sapiens OX=9606 GN=RPL17 PE=1 SV=3	P18621	UniProt_Human_SwissProt_contam_HaloTag-AviTag_2020205.fasta	21397.4	1	4	5	5	0.000179	0.266	possibly correct	TRUE	01_Cn1.22208.22208.2	GLDVDSLVIEHIQVNK	K	A	0.997	5.83	0.599	2			889.987	1777.96	1778.96	2	0.001178	0.6622	4464.92	802870	1877820	106	121	TRUE
Merge_HaloTag-AviTag vs N-HaloTag_210318	VL1-, BirA+	replicate 1	60S ribosomal protein L17 OS=Homo sapiens OX=9606 GN=RPL17 PE=1 SV=3	P18621	UniProt_Human_SwissProt_contam_HaloTag-AviTag_2020205.fasta	21397.4	1	4	5	5	0.000179	0.266	possibly correct	TRUE	01_Cn1.3836.3836.2	NAESNAELK	K	G	0.994	2.53	0.363	2			488.241	974.467	975.474	2	8.3e-05	0.08509	1996.36	287484	393562	97	105	TRUE
Merge_HaloTag-AviTag vs N-HaloTag_210318	VL1-, BirA+	replicate 1	60S ribosomal protein L17 OS=Homo sapiens OX=9606 GN=RPL17 PE=1 SV=3	P18621	UniProt_Human_SwissProt_contam_HaloTag-AviTag_2020205.fasta	21397.4	1	4	5	5	0.000179	0.266	possibly correct	TRUE	01_Cn1.12062.12062.2	YSLDPENPTK	R	S	0.997	2.43	0.559	2			582.282	1162.55	1163.56	2	-0.001117	-0.96	3167.52	845649	1055400	4	13	TRUE
Merge_HaloTag-AviTag vs N-HaloTag_210318	VL1-, BirA+	replicate 1	Clathrin heavy chain 1 OS=Homo sapiens OX=9606 GN=CLTC PE=1 SV=5	Q00610	UniProt_Human_SwissProt_contam_HaloTag-AviTag_2020205.fasta	191619	1	13	15	15	0.000538	0.109	possibly correct	TRUE	01_Cn1.29695.29695.2	AFmTADLPNELIELLEK	K	I	0.99	3.21	0.492	2		m3: Oxidation (+15.99)	982.515	1963.02	1963.01	2	1.014	5.72	5460.04	621613	944864	994	1010	TRUE
Merge_HaloTag-AviTag vs N-HaloTag_210318	VL1-, BirA+	replicate 1	Clathrin heavy chain 1 OS=Homo sapiens OX=9606 GN=CLTC PE=1 SV=5	Q00610	UniProt_Human_SwissProt_contam_HaloTag-AviTag_2020205.fasta	191619	1	13	15	15	0.000538	0.109	possibly correct	TRUE	01_Cn1.18309.18309.3	ALEHFTDLYDIK	R	R	0.996	3.43	0.367	2			489.251	1464.73	1464.74	3	1.001	-1.179	3969.61	1365160	916245	626	637	TRUE
Merge_HaloTag-AviTag vs N-HaloTag_210318	VL1-, BirA+	replicate 1	Clathrin heavy chain 1 OS=Homo sapiens OX=9606 GN=CLTC PE=1 SV=5	Q00610	UniProt_Human_SwissProt_contam_HaloTag-AviTag_2020205.fasta	191619	1	13	15	15	0.000538	0.109	possibly correct	TRUE	01_Cn1.18289.18289.2	ALEHFTDLYDIK	R	R	0.997	3.76	0.48	2			732.872	1463.73	1464.74	2	-0.001296	-0.8848	3967.14	603247	1488390	626	637	TRUE
Merge_HaloTag-AviTag vs N-HaloTag_210318	VL1-, BirA+	replicate 1	Clathrin heavy chain 1 OS=Homo sapiens OX=9606 GN=CLTC PE=1 SV=5	Q00610	UniProt_Human_SwissProt_contam_HaloTag-AviTag_2020205.fasta	191619	1	13	15	15	0.000538	0.109	possibly correct	TRUE	01_Cn1.16999.16999.2	cNEPAVWSQLAK	R	A	0.986	2.95	0.319	2	c1: Carbamidomethyl (+57.02)		701.843	1401.67	1402.68	2	0.001252	0.8924	3803.82	476175	1046220	1102	1113	TRUE
Merge_HaloTag-AviTag vs N-HaloTag_210318	VL1-, BirA+	replicate 1	Clathrin heavy chain 1 OS=Homo sapiens OX=9606 GN=CLTC PE=1 SV=5	Q00610	UniProt_Human_SwissProt_contam_HaloTag-AviTag_2020205.fasta	191619	1	13	15	15	0.000538	0.109	possibly correct	TRUE	01_Cn1.32317.32317.2	DTELAEELLQWFLQEEK	K	R	0.997	5.03	0.586	2			1061.02	2120.03	2121.04	2	-0.001748	-0.8241	5837.42	164582	243539	1546	1562	TRUE
Merge_HaloTag-AviTag vs N-HaloTag_210318	VL1-, BirA+	replicate 1	Clathrin heavy chain 1 OS=Homo sapiens OX=9606 GN=CLTC PE=1 SV=5	Q00610	UniProt_Human_SwissProt_contam_HaloTag-AviTag_2020205.fasta	191619	1	13	15	15	0.000538	0.109	possibly correct	TRUE	01_Cn1.16423.16423.3	EDKLEcSEELGDLVK	K	S	0.987	3.08	0.25	2	c6: Carbamidomethyl (+57.02)		588.618	1762.83	1763.84	3	0.002672	1.515	3730.48	806375	689437	454	468	TRUE
Merge_HaloTag-AviTag vs N-HaloTag_210318	VL1-, BirA+	replicate 1	Clathrin heavy chain 1 OS=Homo sapiens OX=9606 GN=CLTC PE=1 SV=5	Q00610	UniProt_Human_SwissProt_contam_HaloTag-AviTag_2020205.fasta	191619	1	13	15	15	0.000538	0.109	possibly correct	TRUE	01_Cn1.16422.16422.2	EDKLEcSEELGDLVK	K	S	0.997	5.04	0.467	2	c6: Carbamidomethyl (+57.02)		882.422	1762.83	1763.84	2	-0.0005863	-0.3324	3730.35	889359	878458	454	468	TRUE
Merge_HaloTag-AviTag vs N-HaloTag_210318	VL1-, BirA+	replicate 1	Clathrin heavy chain 1 OS=Homo sapiens OX=9606 GN=CLTC PE=1 SV=5	Q00610	UniProt_Human_SwissProt_contam_HaloTag-AviTag_2020205.fasta	191619	1	13	15	15	0.000538	0.109	possibly correct	TRUE	01_Cn1.4818.4818.3	IHEGcEEPATHNALAK	R	I	0.997	4.41	0.476	2	c5: Carbamidomethyl (+57.02)		593.285	1776.83	1776.83	3	1.007	2.198	2161.02	765445	1360740	866	881	TRUE
Merge_HaloTag-AviTag vs N-HaloTag_210318	VL1-, BirA+	replicate 1	Clathrin heavy chain 1 OS=Homo sapiens OX=9606 GN=CLTC PE=1 SV=5	Q00610	UniProt_Human_SwissProt_contam_HaloTag-AviTag_2020205.fasta	191619	1	13	15	15	0.000538	0.109	possibly correct	TRUE	01_Cn1.15075.15075.2	IVLDNSVFSEHR	K	N	0.997	2.93	0.345	2			708.368	1414.72	1415.73	2	0.000547	0.3864	3558.93	1430940	1717550	1011	1022	TRUE
Merge_HaloTag-AviTag vs N-HaloTag_210318	VL1-, BirA+	replicate 1	Clathrin heavy chain 1 OS=Homo sapiens OX=9606 GN=CLTC PE=1 SV=5	Q00610	UniProt_Human_SwissProt_contam_HaloTag-AviTag_2020205.fasta	191619	1	13	15	15	0.000538	0.109	possibly correct	TRUE	01_Cn1.9109.9109.2	IYIDSNNNPER	K	F	0.953	2.08	0.308	2			667.82	1333.63	1334.63	2	-0.000764	-0.5724	2778.29	1214880	653385	882	892	TRUE
Merge_HaloTag-AviTag vs N-HaloTag_210318	VL1-, BirA+	replicate 1	Clathrin heavy chain 1 OS=Homo sapiens OX=9606 GN=CLTC PE=1 SV=5	Q00610	UniProt_Human_SwissProt_contam_HaloTag-AviTag_2020205.fasta	191619	1	13	15	15	0.000538	0.109	possibly correct	TRUE	01_Cn1.17370.17370.3	LHIIEVGTPPTGNQPFPK	K	K	0.968	3.32	0.212	2			649.023	1944.05	1945.05	3	0.00027	0.1388	3851.31	980534	1828500	228	245	TRUE
Merge_HaloTag-AviTag vs N-HaloTag_210318	VL1-, BirA+	replicate 1	Clathrin heavy chain 1 OS=Homo sapiens OX=9606 GN=CLTC PE=1 SV=5	Q00610	UniProt_Human_SwissProt_contam_HaloTag-AviTag_2020205.fasta	191619	1	13	15	15	0.000538	0.109	possibly correct	TRUE	01_Cn1.4737.4737.3	NNRPSEGPLQTR	K	L	0.99	2.17	0.377	2			456.904	1367.69	1368.7	3	0.000155	0.1132	2148.22	193856	224918	572	583	TRUE
Merge_HaloTag-AviTag vs N-HaloTag_210318	VL1-, BirA+	replicate 1	Clathrin heavy chain 1 OS=Homo sapiens OX=9606 GN=CLTC PE=1 SV=5	Q00610	UniProt_Human_SwissProt_contam_HaloTag-AviTag_2020205.fasta	191619	1	13	15	15	0.000538	0.109	possibly correct	TRUE	01_Cn1.26133.26133.2	SVNESLNNLFITEEDYQALR	K	T	0.997	4.57	0.432	2			1178.58	2355.15	2355.15	2	1.008	2.313	4982.3	661865	1264760	1462	1481	TRUE
Merge_HaloTag-AviTag vs N-HaloTag_210318	VL1-, BirA+	replicate 1	Clathrin heavy chain 1 OS=Homo sapiens OX=9606 GN=CLTC PE=1 SV=5	Q00610	UniProt_Human_SwissProt_contam_HaloTag-AviTag_2020205.fasta	191619	1	13	15	15	0.000538	0.109	possibly correct	TRUE	01_Cn1.11579.11579.2	VIQcFAETGQVQK	K	I	0.993	2.83	0.389	2	c4: Carbamidomethyl (+57.02)		754.883	1507.75	1507.76	2	1.002	-0.7396	3102.37	1346830	1632420	488	500	TRUE
Merge_HaloTag-AviTag vs N-HaloTag_210318	VL1-, BirA+	replicate 1	Clathrin heavy chain 1 OS=Homo sapiens OX=9606 GN=CLTC PE=1 SV=5	Q00610	UniProt_Human_SwissProt_contam_HaloTag-AviTag_2020205.fasta	191619	1	13	15	15	0.000538	0.109	possibly correct	TRUE	01_Cn1.14421.14421.2	YIEIYVQK	K	V	0.977	2.21	0.35	2			528.293	1054.57	1055.58	2	0.001842	1.745	3475.1	601721	892048	799	806	TRUE
Merge_HaloTag-AviTag vs N-HaloTag_210318	VL1-, BirA+	replicate 1	X-ray repair cross-complementing protein 5 OS=Homo sapiens OX=9606 GN=XRCC5 PE=1 SV=3	P13010	UniProt_Human_SwissProt_contam_HaloTag-AviTag_2020205.fasta	82707.1	1	8	10	10	0.000359	0.164	possibly correct	TRUE	01_Cn1.14176.14176.2	ANPQVGVAFPHIK	R	H	0.997	2.93	0.537	2			689.386	1376.76	1377.76	2	-0.00011	-0.07984	3443.67	1054970	1240590	401	413	TRUE
Merge_HaloTag-AviTag vs N-HaloTag_210318	VL1-, BirA+	replicate 1	X-ray repair cross-complementing protein 5 OS=Homo sapiens OX=9606 GN=XRCC5 PE=1 SV=3	P13010	UniProt_Human_SwissProt_contam_HaloTag-AviTag_2020205.fasta	82707.1	1	8	10	10	0.000359	0.164	possibly correct	TRUE	01_Cn1.32506.32506.2	DDEAAAVALSSLIHALDDLDmVAIVR	R	Y	0.971	2.49	0.37	2		m21: Oxidation (+15.99)	1370.2	2738.38	2739.39	2	0.003663	1.337	5867.88	142486	182682	369	394	TRUE
Merge_HaloTag-AviTag vs N-HaloTag_210318	VL1-, BirA+	replicate 1	X-ray repair cross-complementing protein 5 OS=Homo sapiens OX=9606 GN=XRCC5 PE=1 SV=3	P13010	UniProt_Human_SwissProt_contam_HaloTag-AviTag_2020205.fasta	82707.1	1	8	10	10	0.000359	0.164	possibly correct	TRUE	01_Cn1.32499.32499.3	DDEAAAVALSSLIHALDDLDmVAIVR	R	Y	0.997	5.53	0.574	2		m21: Oxidation (+15.99)	914.134	2739.38	2739.39	3	0.9993	-1.256	5866.66	118664	381009	369	394	TRUE
Merge_HaloTag-AviTag vs N-HaloTag_210318	VL1-, BirA+	replicate 1	X-ray repair cross-complementing protein 5 OS=Homo sapiens OX=9606 GN=XRCC5 PE=1 SV=3	P13010	UniProt_Human_SwissProt_contam_HaloTag-AviTag_2020205.fasta	82707.1	1	8	10	10	0.000359	0.164	possibly correct	TRUE	01_Cn1.4949.4949.2	EEASGSSVTAEEAK	K	K	0.997	2.93	0.467	2			697.818	1393.62	1394.63	2	-8.1e-05	-0.05808	2182.54	140227	164602	689	702	TRUE
Merge_HaloTag-AviTag vs N-HaloTag_210318	VL1-, BirA+	replicate 1	X-ray repair cross-complementing protein 5 OS=Homo sapiens OX=9606 GN=XRCC5 PE=1 SV=3	P13010	UniProt_Human_SwissProt_contam_HaloTag-AviTag_2020205.fasta	82707.1	1	8	10	10	0.000359	0.164	possibly correct	TRUE	01_Cn1.26659.26659.3	ETVYcLNDDDETEVLKEDIIQGFR	K	Y	0.997	3.77	0.429	2	c5: Carbamidomethyl (+57.02)		967.786	2900.34	2901.35	3	-0.002257	-0.778	5053.81	807572	1962740	292	315	TRUE
Merge_HaloTag-AviTag vs N-HaloTag_210318	VL1-, BirA+	replicate 1	X-ray repair cross-complementing protein 5 OS=Homo sapiens OX=9606 GN=XRCC5 PE=1 SV=3	P13010	UniProt_Human_SwissProt_contam_HaloTag-AviTag_2020205.fasta	82707.1	1	8	10	10	0.000359	0.164	possibly correct	TRUE	01_Cn1.7343.7343.2	KTWTVVDAK	K	T	0.997	3.13	0.389	2			524.295	1046.58	1047.58	2	0.000278	0.2654	2540.73	265806	533161	274	282	TRUE
Merge_HaloTag-AviTag vs N-HaloTag_210318	VL1-, BirA+	replicate 1	X-ray repair cross-complementing protein 5 OS=Homo sapiens OX=9606 GN=XRCC5 PE=1 SV=3	P13010	UniProt_Human_SwissProt_contam_HaloTag-AviTag_2020205.fasta	82707.1	1	8	10	10	0.000359	0.164	possibly correct	TRUE	01_Cn1.10128.10128.2	LGGHGPSFPLK	R	G	0.983	3.12	0.281	2			555.31	1108.6	1109.61	2	0.001816	1.637	2914.04	929959	813640	185	195	TRUE
Merge_HaloTag-AviTag vs N-HaloTag_210318	VL1-, BirA+	replicate 1	X-ray repair cross-complementing protein 5 OS=Homo sapiens OX=9606 GN=XRCC5 PE=1 SV=3	P13010	UniProt_Human_SwissProt_contam_HaloTag-AviTag_2020205.fasta	82707.1	1	8	10	10	0.000359	0.164	possibly correct	TRUE	01_Cn1.20111.20111.3	SQLDIIIHSLK	K	K	0.995	2.31	0.374	2			422.919	1265.73	1266.74	3	-0.000622	-0.491	4197.64	578075	560844	145	155	TRUE
Merge_HaloTag-AviTag vs N-HaloTag_210318	VL1-, BirA+	replicate 1	X-ray repair cross-complementing protein 5 OS=Homo sapiens OX=9606 GN=XRCC5 PE=1 SV=3	P13010	UniProt_Human_SwissProt_contam_HaloTag-AviTag_2020205.fasta	82707.1	1	8	10	10	0.000359	0.164	possibly correct	TRUE	01_Cn1.20077.20077.2	SQLDIIIHSLK	K	K	0.997	3.05	0.467	2			633.874	1265.73	1266.74	2	-0.001134	-0.8952	4193.24	1553370	2202210	145	155	TRUE
Merge_HaloTag-AviTag vs N-HaloTag_210318	VL1-, BirA+	replicate 1	X-ray repair cross-complementing protein 5 OS=Homo sapiens OX=9606 GN=XRCC5 PE=1 SV=3	P13010	UniProt_Human_SwissProt_contam_HaloTag-AviTag_2020205.fasta	82707.1	1	8	10	10	0.000359	0.164	possibly correct	TRUE	01_Cn1.22888.22888.2	TDTLEDLFPTTK	K	I	0.997	3.55	0.39	2			690.85	1379.69	1380.69	2	0.00284	2.057	4555.08	865977	1823750	470	481	TRUE
Merge_HaloTag-AviTag vs N-HaloTag_210318	VL1-, BirA+	replicate 1	Peptidyl-prolyl cis-trans isomerase B OS=Homo sapiens OX=9606 GN=PPIB PE=1 SV=2	P23284	UniProt_Human_SwissProt_contam_HaloTag-AviTag_2020205.fasta	23743.2	0.984	1	1	1	3.59e-05	0.0556	possibly correct	TRUE	01_Cn1.13833.13833.3	IEVEKPFAIAKE	K	-	0.985	2.78	0.263	2			458.594	1372.76	1373.77	3	-0.000292	-0.2126	3399.63	319302	811447	205	216	TRUE
Merge_HaloTag-AviTag vs N-HaloTag_210318	VL1-, BirA+	replicate 1	Asparagine synthetase [glutamine-hydrolyzing] OS=Homo sapiens OX=9606 GN=ASNS PE=1 SV=4	P08243	UniProt_Human_SwissProt_contam_HaloTag-AviTag_2020205.fasta	64371.7	1	2	2	2	7.17e-05	0.0392	possibly correct	TRUE	01_Cn1.17590.17590.2	DVPLHALYDNVEK	R	L	0.99	2.87	0.422	2			756.891	1511.77	1512.77	2	0.004478	2.96	3879.89	981105	2913230	209	221	TRUE
Merge_HaloTag-AviTag vs N-HaloTag_210318	VL1-, BirA+	replicate 1	Asparagine synthetase [glutamine-hydrolyzing] OS=Homo sapiens OX=9606 GN=ASNS PE=1 SV=4	P08243	UniProt_Human_SwissProt_contam_HaloTag-AviTag_2020205.fasta	64371.7	1	2	2	2	7.17e-05	0.0392	possibly correct	TRUE	01_Cn1.28039.28039.2	ELYLFDVLR	R	A	0.971	2.33	0.35	2			584.325	1166.64	1167.64	2	0.002228	1.908	5239.19	611535	907425	396	404	TRUE
Merge_HaloTag-AviTag vs N-HaloTag_210318	VL1-, BirA+	replicate 1	Exportin-2 OS=Homo sapiens OX=9606 GN=CSE1L PE=1 SV=3	P55060	UniProt_Human_SwissProt_contam_HaloTag-AviTag_2020205.fasta	110422	0.974	1	1	1	3.59e-05	0.0165	possibly correct	TRUE	01_Cn1.28044.28044.2	YGALALQEIFDGIQPK	K	M	0.987	3.07	0.315	2			882.474	1762.93	1762.94	2	1.003	0.3681	5239.85	712479	1671460	801	816	TRUE
Merge_HaloTag-AviTag vs N-HaloTag_210318	VL1-, BirA+	replicate 1	Eukaryotic initiation factor 4A-III OS=Homo sapiens OX=9606 GN=EIF4A3 PE=1 SV=4	P38919	UniProt_Human_SwissProt_contam_HaloTag-AviTag_2020205.fasta	46872.4	1	4	4	4	0.000143	0.168	possibly correct	TRUE	01_Cn1.5796.5796.2	DVIAQSQSGTGK	R	T	0.991	2.39	0.38	2			595.805	1189.6	1190.6	2	0.000978	0.8214	2314.27	682463	545186	77	88	TRUE
Merge_HaloTag-AviTag vs N-HaloTag_210318	VL1-, BirA+	replicate 1	Eukaryotic initiation factor 4A-III OS=Homo sapiens OX=9606 GN=EIF4A3 PE=1 SV=4	P38919	UniProt_Human_SwissProt_contam_HaloTag-AviTag_2020205.fasta	46872.4	1	4	4	4	0.000143	0.168	possibly correct	TRUE	01_Cn1.13463.13463.2	EQIYDVYR	K	Y	0.972	2.12	0.348	2			543.268	1084.52	1085.53	2	0.001945	1.792	3351.47	821146	912598	199	206	TRUE
Merge_HaloTag-AviTag vs N-HaloTag_210318	VL1-, BirA+	replicate 1	Eukaryotic initiation factor 4A-III OS=Homo sapiens OX=9606 GN=EIF4A3 PE=1 SV=4	P38919	UniProt_Human_SwissProt_contam_HaloTag-AviTag_2020205.fasta	46872.4	1	4	4	4	0.000143	0.168	possibly correct	FALSE	01_Cn1.14591.14591.3	GIYAYGFEKPSAIQQR	R	A	0.997	3.95	0.535	2			609.985	1826.93	1827.94	3	0.000751	0.4108	3496.66	2618840	3058240	52	67	FALSE
Merge_HaloTag-AviTag vs N-HaloTag_210318	VL1-, BirA+	replicate 1	Eukaryotic initiation factor 4A-III OS=Homo sapiens OX=9606 GN=EIF4A3 PE=1 SV=4	P38919	UniProt_Human_SwissProt_contam_HaloTag-AviTag_2020205.fasta	46872.4	1	4	4	4	0.000143	0.168	possibly correct	TRUE	01_Cn1.7438.7438.3	KLDYGQHVVAGTPGR	R	V	0.997	2.95	0.384	2			533.286	1596.84	1597.84	3	-0.000611	-0.3824	2554.19	1251470	1056140	152	166	TRUE
Merge_HaloTag-AviTag vs N-HaloTag_210318	VL1-, BirA+	replicate 1	Eukaryotic initiation factor 4A-III OS=Homo sapiens OX=9606 GN=EIF4A3 PE=1 SV=4	P38919	UniProt_Human_SwissProt_contam_HaloTag-AviTag_2020205.fasta	46872.4	1	4	4	4	0.000143	0.168	possibly correct	FALSE	01_Cn1.9671.9671.2	KVDWLTEK	R	M	0.99	2.63	0.34	2			509.783	1017.55	1018.56	2	0.001978	1.942	2852.28	1581940	2088310	289	296	FALSE
Merge_HaloTag-AviTag vs N-HaloTag_210318	VL1-, BirA+	replicate 1	Eukaryotic initiation factor 4A-III OS=Homo sapiens OX=9606 GN=EIF4A3 PE=1 SV=4	P38919	UniProt_Human_SwissProt_contam_HaloTag-AviTag_2020205.fasta	46872.4	1	4	4	4	0.000143	0.168	possibly correct	TRUE	01_Cn1.19536.19536.2	VLISTDVWAR	R	G	0.997	2.36	0.489	2			580.328	1158.64	1159.65	2	0.001412	1.218	4123.7	1120240	1893840	330	339	TRUE
Merge_HaloTag-AviTag vs N-HaloTag_210318	VL1-, BirA+	replicate 1	4F2 cell-surface antigen heavy chain OS=Homo sapiens OX=9606 GN=SLC3A2 PE=1 SV=3	P08195	UniProt_Human_SwissProt_contam_HaloTag-AviTag_2020205.fasta	67996.4	1	5	5	5	0.000179	0.102	possibly correct	TRUE	01_Cn1.20578.20578.2	EDFDSLLQSAK	K	K	0.997	2.68	0.456	2			626.807	1251.6	1252.61	2	0.000578	0.4614	4256.96	1603540	1774370	288	298	TRUE
Merge_HaloTag-AviTag vs N-HaloTag_210318	VL1-, BirA+	replicate 1	4F2 cell-surface antigen heavy chain OS=Homo sapiens OX=9606 GN=SLC3A2 PE=1 SV=3	P08195	UniProt_Human_SwissProt_contam_HaloTag-AviTag_2020205.fasta	67996.4	1	5	5	5	0.000179	0.102	possibly correct	TRUE	01_Cn1.19360.19360.2	GENSWFSTQVDTVATK	R	V	0.997	4.33	0.52	2			885.421	1768.83	1769.83	2	0.000792	0.4475	4101.75	1307140	1907130	314	329	TRUE
Merge_HaloTag-AviTag vs N-HaloTag_210318	VL1-, BirA+	replicate 1	4F2 cell-surface antigen heavy chain OS=Homo sapiens OX=9606 GN=SLC3A2 PE=1 SV=3	P08195	UniProt_Human_SwissProt_contam_HaloTag-AviTag_2020205.fasta	67996.4	1	5	5	5	0.000179	0.102	possibly correct	TRUE	01_Cn1.13128.13128.3	LKLEPHEGLLLR	R	F	0.997	3.79	0.38	2			473.29	1416.85	1417.85	3	0.001556	1.097	3308.71	938961	2731830	614	625	TRUE
Merge_HaloTag-AviTag vs N-HaloTag_210318	VL1-, BirA+	replicate 1	4F2 cell-surface antigen heavy chain OS=Homo sapiens OX=9606 GN=SLC3A2 PE=1 SV=3	P08195	UniProt_Human_SwissProt_contam_HaloTag-AviTag_2020205.fasta	67996.4	1	5	5	5	0.000179	0.102	possibly correct	TRUE	01_Cn1.27594.27594.2	LLTSFLPAQLLR	R	L	0.997	2.89	0.423	2			686.422	1370.83	1371.84	2	0.000124	0.09039	5179.13	2920810	5227710	440	451	TRUE
Merge_HaloTag-AviTag vs N-HaloTag_210318	VL1-, BirA+	replicate 1	4F2 cell-surface antigen heavy chain OS=Homo sapiens OX=9606 GN=SLC3A2 PE=1 SV=3	P08195	UniProt_Human_SwissProt_contam_HaloTag-AviTag_2020205.fasta	67996.4	1	5	5	5	0.000179	0.102	possibly correct	TRUE	01_Cn1.7166.7166.2	VAEDEAEAAAAAK	K	F	0.997	3.04	0.507	2			623.301	1244.59	1245.6	2	-3e-05	-0.02408	2516.59	166229	224618	148	160	TRUE
Merge_HaloTag-AviTag vs N-HaloTag_210318	VL1-, BirA+	replicate 1	Phosphate carrier protein, mitochondrial OS=Homo sapiens OX=9606 GN=SLC25A3 PE=1 SV=2	Q00325	UniProt_Human_SwissProt_contam_HaloTag-AviTag_2020205.fasta	40095.9	0.989	1	1	1	3.59e-05	0.0331	possibly correct	TRUE	01_Cn1.10214.10214.2	IQTQPGYANTLR	R	D	0.952	2.76	0.302	2			681.361	1360.71	1361.72	2	-0.001945	-1.428	2925.36	308192	988814	190	201	TRUE
Merge_HaloTag-AviTag vs N-HaloTag_210318	VL1-, BirA+	replicate 1	Nuclear pore complex protein Nup93 OS=Homo sapiens OX=9606 GN=NUP93 PE=1 SV=2	Q8N1F7	UniProt_Human_SwissProt_contam_HaloTag-AviTag_2020205.fasta	93491.2	0.994	1	1	1	3.59e-05	0.0122	possibly correct	TRUE	01_Cn1.10453.10453.2	GLDISHISQR	R	L	0.983	2.21	0.314	2			563.305	1124.59	1125.6	2	0.000772	0.6859	2956.26	387754	579079	68	77	TRUE
Merge_HaloTag-AviTag vs N-HaloTag_210318	VL1-, BirA+	replicate 1	Bifunctional purine biosynthesis protein PURH OS=Homo sapiens OX=9606 GN=ATIC PE=1 SV=3	P31939	UniProt_Human_SwissProt_contam_HaloTag-AviTag_2020205.fasta	64616.5	1	2	2	2	7.17e-05	0.0507	possibly correct	TRUE	01_Cn1.14026.14026.3	HVSPAGAAVGIPLSEDEAK	K	V	0.996	3.22	0.351	2			616.654	1846.94	1847.95	3	-0.000999	-0.5406	3424.39	1274340	1841440	267	285	TRUE
Merge_HaloTag-AviTag vs N-HaloTag_210318	VL1-, BirA+	replicate 1	Bifunctional purine biosynthesis protein PURH OS=Homo sapiens OX=9606 GN=ATIC PE=1 SV=3	P31939	UniProt_Human_SwissProt_contam_HaloTag-AviTag_2020205.fasta	64616.5	1	2	2	2	7.17e-05	0.0507	possibly correct	TRUE	01_Cn1.5891.5891.2	YTQSNSVcYAK	K	N	0.993	2.24	0.464	2	c8: Carbamidomethyl (+57.02)		660.797	1319.58	1320.59	2	-0.001687	-1.278	2327.92	163141	256956	427	437	TRUE
Merge_HaloTag-AviTag vs N-HaloTag_210318	VL1-, BirA+	replicate 1	Cytochrome b-c1 complex subunit 1, mitochondrial OS=Homo sapiens OX=9606 GN=UQCRC1 PE=1 SV=3	P31930	UniProt_Human_SwissProt_contam_HaloTag-AviTag_2020205.fasta	52645.9	1	5	5	5	0.000179	0.148	possibly correct	TRUE	01_Cn1.16627.16627.2	ADLTEYLSTHYK	R	A	0.997	3.95	0.453	2			720.854	1439.69	1440.7	2	0.000713	0.4949	3756.43	1495940	1600960	214	225	TRUE
Merge_HaloTag-AviTag vs N-HaloTag_210318	VL1-, BirA+	replicate 1	Cytochrome b-c1 complex subunit 1, mitochondrial OS=Homo sapiens OX=9606 GN=UQCRC1 PE=1 SV=3	P31930	UniProt_Human_SwissProt_contam_HaloTag-AviTag_2020205.fasta	52645.9	1	5	5	5	0.000179	0.148	possibly correct	TRUE	01_Cn1.11626.11626.2	IAEVDASVVR	R	E	0.992	2.51	0.338	2			529.795	1057.58	1058.58	2	-0.000322	-0.3042	3108.73	1937470	1248020	433	442	TRUE
Merge_HaloTag-AviTag vs N-HaloTag_210318	VL1-, BirA+	replicate 1	Cytochrome b-c1 complex subunit 1, mitochondrial OS=Homo sapiens OX=9606 GN=UQCRC1 PE=1 SV=3	P31930	UniProt_Human_SwissProt_contam_HaloTag-AviTag_2020205.fasta	52645.9	1	5	5	5	0.000179	0.148	possibly correct	TRUE	01_Cn1.17413.17413.3	mVLAAAGGVEHQQLLDLAQK	R	H	0.997	4.42	0.442	2		m1: Oxidation (+15.99)	703.378	2107.11	2108.12	3	0.001114	0.5284	3856.76	1565590	2002970	229	248	TRUE
Merge_HaloTag-AviTag vs N-HaloTag_210318	VL1-, BirA+	replicate 1	Cytochrome b-c1 complex subunit 1, mitochondrial OS=Homo sapiens OX=9606 GN=UQCRC1 PE=1 SV=3	P31930	UniProt_Human_SwissProt_contam_HaloTag-AviTag_2020205.fasta	52645.9	1	5	5	5	0.000179	0.148	possibly correct	TRUE	01_Cn1.15764.15764.3	NALVSHLDGTTPVcEDIGR	R	S	0.997	4.22	0.53	2	c14: Carbamidomethyl (+57.02)		685.338	2052.99	2054	3	0.001688	0.8217	3646.58	1218310	2121170	397	415	TRUE
Merge_HaloTag-AviTag vs N-HaloTag_210318	VL1-, BirA+	replicate 1	Cytochrome b-c1 complex subunit 1, mitochondrial OS=Homo sapiens OX=9606 GN=UQCRC1 PE=1 SV=3	P31930	UniProt_Human_SwissProt_contam_HaloTag-AviTag_2020205.fasta	52645.9	1	5	5	5	0.000179	0.148	possibly correct	TRUE	01_Cn1.13413.13413.2	RIPLAEWESR	R	I	0.979	2.65	0.287	2			628.841	1255.67	1256.67	2	0.000627	0.4989	3345.22	1170330	1499960	423	432	TRUE
Merge_HaloTag-AviTag vs N-HaloTag_210318	VL1-, BirA+	replicate 1	60S ribosomal protein L7 OS=Homo sapiens OX=9606 GN=RPL7 PE=1 SV=1	P18124	UniProt_Human_SwissProt_contam_HaloTag-AviTag_2020205.fasta	29227.7	0.999	1	1	1	3.59e-05	0.0766	possibly correct	TRUE	01_Cn1.6583.6583.3	TTHFVEGGDAGNREDQINR	K	L	0.992	3.01	0.344	2			705.998	2114.97	2115.98	3	-0.000399	-0.1886	2429.76	246802	626337	224	242	TRUE
Merge_HaloTag-AviTag vs N-HaloTag_210318	VL1-, BirA+	replicate 1	DNA mismatch repair protein Msh2 OS=Homo sapiens OX=9606 GN=MSH2 PE=1 SV=1	P43246	UniProt_Human_SwissProt_contam_HaloTag-AviTag_2020205.fasta	104746	1	2	2	2	7.17e-05	0.0257	possibly correct	TRUE	01_Cn1.28942.28942.2	LNLVEAFVEDAELR	R	Q	0.997	3.66	0.588	2			809.929	1617.84	1617.85	2	1.003	0.03049	5356.64	435668	792900	360	373	TRUE
Merge_HaloTag-AviTag vs N-HaloTag_210318	VL1-, BirA+	replicate 1	DNA mismatch repair protein Msh2 OS=Homo sapiens OX=9606 GN=MSH2 PE=1 SV=1	P43246	UniProt_Human_SwissProt_contam_HaloTag-AviTag_2020205.fasta	104746	1	2	2	2	7.17e-05	0.0257	possibly correct	TRUE	01_Cn1.7550.7550.2	QAANLQDcYR	R	L	0.97	2.59	0.274	2	c8: Carbamidomethyl (+57.02)		619.782	1237.55	1238.56	2	-0.0007773	-0.6276	2569.3	225026	174080	397	406	TRUE
Merge_HaloTag-AviTag vs N-HaloTag_210318	VL1-, BirA+	replicate 1	Matrin-3 OS=Homo sapiens OX=9606 GN=MATR3 PE=1 SV=2	P43243	UniProt_Human_SwissProt_contam_HaloTag-AviTag_2020205.fasta	94626.7	1	1	1	1	3.59e-05	0.0224	possibly correct	TRUE	01_Cn1.13718.13718.3	VIHLSNLPHSGYSDSAVLK	R	L	0.997	4.45	0.471	2			679.697	2036.07	2037.08	3	0.000957	0.4698	3384.72	834607	1264510	497	515	TRUE
Merge_HaloTag-AviTag vs N-HaloTag_210318	VL1-, BirA+	replicate 1	ADP-ribosylation factor 4 OS=Homo sapiens OX=9606 GN=ARF4 PE=1 SV=3	P18085	UniProt_Human_SwissProt_contam_HaloTag-AviTag_2020205.fasta	20511.6	0.988	1	1	1	3.59e-05	0.172	possibly correct	TRUE	01_Cn1.26164.26164.2	DAVLLLFANK	R	Q	0.995	2.73	0.447	2			552.326	1102.64	1103.65	2	-0.001398	-1.267	4986.47	635438	863450	118	127	TRUE
Merge_HaloTag-AviTag vs N-HaloTag_210318	VL1-, BirA+	replicate 1	ADP-ribosylation factor 4 OS=Homo sapiens OX=9606 GN=ARF4 PE=1 SV=3	P18085	UniProt_Human_SwissProt_contam_HaloTag-AviTag_2020205.fasta	20511.6	0.988	1	1	1	3.59e-05	0.172	possibly correct	FALSE	01_Cn1.28016.28016.3	LGEIVTTIPTIGFNVETVEYK	K	N	0.954	2.93	0.26	2			775.086	2322.24	2323.24	3	-0.000299	-0.1287	5236.02	823341	545814	39	59	FALSE
Merge_HaloTag-AviTag vs N-HaloTag_210318	VL1-, BirA+	replicate 1	ADP-ribosylation factor 4 OS=Homo sapiens OX=9606 GN=ARF4 PE=1 SV=3	P18085	UniProt_Human_SwissProt_contam_HaloTag-AviTag_2020205.fasta	20511.6	0.988	1	1	1	3.59e-05	0.172	possibly correct	FALSE	01_Cn1.28008.28008.2	LGEIVTTIPTIGFNVETVEYK	K	N	0.997	4.34	0.471	2			1162.13	2322.24	2323.24	2	0.005358	2.306	5234.97	3027560	5984350	39	59	FALSE
Merge_HaloTag-AviTag vs N-HaloTag_210318	VL1-, BirA+	replicate 1	Medium-chain specific acyl-CoA dehydrogenase, mitochondrial OS=Homo sapiens OX=9606 GN=ACADM PE=1 SV=1	P11310	UniProt_Human_SwissProt_contam_HaloTag-AviTag_2020205.fasta	46589.5	1	1	1	1	3.59e-05	0.0428	possibly correct	TRUE	01_Cn1.25831.25831.2	AFTGFIVEADTPGIQIGR	K	K	0.997	4.5	0.55	2			946.501	1890.99	1891.99	2	0.002947	1.558	4941.77	483799	997414	218	235	TRUE
Merge_HaloTag-AviTag vs N-HaloTag_210318	VL1-, BirA+	replicate 1	Isocitrate dehydrogenase [NADP], mitochondrial OS=Homo sapiens OX=9606 GN=IDH2 PE=1 SV=2	P48735	UniProt_Human_SwissProt_contam_HaloTag-AviTag_2020205.fasta	50910.4	0.997	1	1	1	3.59e-05	0.0288	possibly correct	TRUE	01_Cn1.5972.5972.2	TIEAEAAHGTVTR	K	H	0.995	2.31	0.431	2			678.349	1354.68	1355.69	2	-0.000322	-0.2375	2339.37	150128	354977	341	353	TRUE
Merge_HaloTag-AviTag vs N-HaloTag_210318	VL1-, BirA+	replicate 1	Triosephosphate isomerase OS=Homo sapiens OX=9606 GN=TPI1 PE=1 SV=3	P60174	UniProt_Human_SwissProt_contam_HaloTag-AviTag_2020205.fasta	30790.8	1	3	3	3	0.000108	0.14	possibly correct	TRUE	01_Cn1.7393.7393.2	SNVSDAVAQSTR	K	I	0.997	2.86	0.537	2			617.804	1233.59	1234.6	2	-0.002158	-1.748	2547.42	691486	603119	232	243	TRUE
Merge_HaloTag-AviTag vs N-HaloTag_210318	VL1-, BirA+	replicate 1	Triosephosphate isomerase OS=Homo sapiens OX=9606 GN=TPI1 PE=1 SV=3	P60174	UniProt_Human_SwissProt_contam_HaloTag-AviTag_2020205.fasta	30790.8	1	3	3	3	0.000108	0.14	possibly correct	TRUE	01_Cn1.3801.3801.3	TATPQQAQEVHEK	K	L	0.991	2.53	0.337	2			489.579	1465.72	1466.72	3	0.00036	0.2454	1990.35	179039	350334	213	225	TRUE
Merge_HaloTag-AviTag vs N-HaloTag_210318	VL1-, BirA+	replicate 1	Triosephosphate isomerase OS=Homo sapiens OX=9606 GN=TPI1 PE=1 SV=3	P60174	UniProt_Human_SwissProt_contam_HaloTag-AviTag_2020205.fasta	30790.8	1	3	3	3	0.000108	0.14	possibly correct	TRUE	01_Cn1.24948.24948.2	VVLAYEPVWAIGTGK	K	T	0.996	3.15	0.36	2			801.948	1601.88	1602.89	2	0.000561	0.35	4824.47	588652	1808760	198	212	TRUE
Merge_HaloTag-AviTag vs N-HaloTag_210318	VL1-, BirA+	replicate 1	ATP-citrate synthase OS=Homo sapiens OX=9606 GN=ACLY PE=1 SV=3	P53396	UniProt_Human_SwissProt_contam_HaloTag-AviTag_2020205.fasta	120843	1	3	3	3	0.000108	0.0327	possibly correct	TRUE	01_Cn1.30322.30322.2	DLVSSLTSGLLTIGDR	K	F	0.997	4.17	0.491	2			823.952	1645.89	1646.9	2	0.001478	0.8974	5546.63	410049	834239	919	934	TRUE
Merge_HaloTag-AviTag vs N-HaloTag_210318	VL1-, BirA+	replicate 1	ATP-citrate synthase OS=Homo sapiens OX=9606 GN=ACLY PE=1 SV=3	P53396	UniProt_Human_SwissProt_contam_HaloTag-AviTag_2020205.fasta	120843	1	3	3	3	0.000108	0.0327	possibly correct	TRUE	01_Cn1.11435.11435.2	EAGVFVPR	K	S	0.979	2.21	0.32	2			437.743	873.47	874.478	2	-0.00041	-0.4689	3083.76	510829	1450850	781	788	TRUE
Merge_HaloTag-AviTag vs N-HaloTag_210318	VL1-, BirA+	replicate 1	ATP-citrate synthase OS=Homo sapiens OX=9606 GN=ACLY PE=1 SV=3	P53396	UniProt_Human_SwissProt_contam_HaloTag-AviTag_2020205.fasta	120843	1	3	3	3	0.000108	0.0327	possibly correct	TRUE	01_Cn1.9561.9561.3	LYRPGSVAYVSR	K	S	0.984	2.34	0.368	2			456.587	1366.74	1367.74	3	0.002774	2.028	2837.08	560825	689417	651	662	TRUE
Merge_HaloTag-AviTag vs N-HaloTag_210318	VL1-, BirA+	replicate 1	Sterol-4-alpha-carboxylate 3-dehydrogenase, decarboxylating OS=Homo sapiens OX=9606 GN=NSDHL PE=1 SV=2	Q15738	UniProt_Human_SwissProt_contam_HaloTag-AviTag_2020205.fasta	41900.8	0.999	1	1	1	3.59e-05	0.0349	possibly correct	TRUE	01_Cn1.27711.27711.2	DPQLVPILIEAAR	R	N	0.988	2.77	0.33	2			717.92	1433.82	1434.83	2	0.000525	0.3659	5194.79	806915	1549370	208	220	TRUE
Merge_HaloTag-AviTag vs N-HaloTag_210318	VL1-, BirA+	replicate 1	ELAV-like protein 1 OS=Homo sapiens OX=9606 GN=ELAVL1 PE=1 SV=2	Q15717	UniProt_Human_SwissProt_contam_HaloTag-AviTag_2020205.fasta	36092.6	0.999	1	1	1	3.59e-05	0.0276	possibly correct	TRUE	01_Cn1.4141.4141.2	FAANPNQNK	K	N	0.989	2.13	0.345	2			502.251	1002.49	1003.5	2	0.000119	0.1186	2050.12	243059	439853	183	191	TRUE
Merge_HaloTag-AviTag vs N-HaloTag_210318	VL1-, BirA+	replicate 1	T-complex protein 1 subunit epsilon OS=Homo sapiens OX=9606 GN=CCT5 PE=1 SV=1	P48643	UniProt_Human_SwissProt_contam_HaloTag-AviTag_2020205.fasta	59672.4	1	3	3	3	0.000108	0.0813	possibly correct	TRUE	01_Cn1.27774.27774.2	LGFAGLVQEISFGTTK	K	D	0.997	4.2	0.444	2			834.456	1666.9	1667.9	2	0.003964	2.377	5203.39	633100	2833840	353	368	TRUE
Merge_HaloTag-AviTag vs N-HaloTag_210318	VL1-, BirA+	replicate 1	T-complex protein 1 subunit epsilon OS=Homo sapiens OX=9606 GN=CCT5 PE=1 SV=1	P48643	UniProt_Human_SwissProt_contam_HaloTag-AviTag_2020205.fasta	59672.4	1	3	3	3	0.000108	0.0813	possibly correct	TRUE	01_Cn1.12145.12145.3	QQHVIETLIGK	K	K	0.996	2.6	0.409	2			422.578	1264.71	1265.72	3	-0.001028	-0.8122	3178.67	250340	368295	503	513	TRUE
Merge_HaloTag-AviTag vs N-HaloTag_210318	VL1-, BirA+	replicate 1	T-complex protein 1 subunit epsilon OS=Homo sapiens OX=9606 GN=CCT5 PE=1 SV=1	P48643	UniProt_Human_SwissProt_contam_HaloTag-AviTag_2020205.fasta	59672.4	1	3	3	3	0.000108	0.0813	possibly correct	TRUE	01_Cn1.28700.28700.2	WVGGPEIELIAIATGGR	R	I	0.997	3.69	0.512	2			869.978	1737.94	1738.95	2	1.2e-05	0.006901	5324.03	2658710	1953730	324	340	TRUE
Merge_HaloTag-AviTag vs N-HaloTag_210318	VL1-, BirA+	replicate 1	Keratin, type I cytoskeletal 16 OS=Homo sapiens OX=9606 GN=KRT16 PE=1 SV=4	P08779	UniProt_Human_SwissProt_contam_HaloTag-AviTag_2020205.fasta	51269	1	8	8	8	0.000287	0.419	possibly correct	FALSE	01_Cn1.12433.12433.2	ALEEANADLEVK	R	I	0.997	3.55	0.418	2			651.333	1300.65	1301.66	2	-0.000669	-0.514	3218.73	2990290	2760910	137	148	FALSE
Merge_HaloTag-AviTag vs N-HaloTag_210318	VL1-, BirA+	replicate 1	Keratin, type I cytoskeletal 16 OS=Homo sapiens OX=9606 GN=KRT16 PE=1 SV=4	P08779	UniProt_Human_SwissProt_contam_HaloTag-AviTag_2020205.fasta	51269	1	8	8	8	0.000287	0.419	possibly correct	TRUE	01_Cn1.10319.10319.2	APSTYGGGLSVSSR	R	F	0.997	3.26	0.473	2			669.836	1337.66	1338.66	2	0.000233	0.1741	2938.9	1431940	2370250	42	55	TRUE
Merge_HaloTag-AviTag vs N-HaloTag_210318	VL1-, BirA+	replicate 1	Keratin, type I cytoskeletal 16 OS=Homo sapiens OX=9606 GN=KRT16 PE=1 SV=4	P08779	UniProt_Human_SwissProt_contam_HaloTag-AviTag_2020205.fasta	51269	1	8	8	8	0.000287	0.419	possibly correct	FALSE	01_Cn1.10469.10469.2	ASLENSLEETK	K	G	0.992	2.59	0.384	2			610.804	1219.59	1220.6	2	-0.000606	-0.4965	2958.23	746610	995737	355	365	FALSE
Merge_HaloTag-AviTag vs N-HaloTag_210318	VL1-, BirA+	replicate 1	Keratin, type I cytoskeletal 16 OS=Homo sapiens OX=9606 GN=KRT16 PE=1 SV=4	P08779	UniProt_Human_SwissProt_contam_HaloTag-AviTag_2020205.fasta	51269	1	8	8	8	0.000287	0.419	possibly correct	TRUE	01_Cn1.22029.22029.2	DAETWFLSK	R	T	0.997	2.5	0.443	2			548.77	1095.52	1096.53	2	0.000878	0.8007	4442.24	2608160	2328080	303	311	TRUE
Merge_HaloTag-AviTag vs N-HaloTag_210318	VL1-, BirA+	replicate 1	Keratin, type I cytoskeletal 16 OS=Homo sapiens OX=9606 GN=KRT16 PE=1 SV=4	P08779	UniProt_Human_SwissProt_contam_HaloTag-AviTag_2020205.fasta	51269	1	8	8	8	0.000287	0.419	possibly correct	TRUE	01_Cn1.5446.5446.2	EVFTSSSSSSSR	R	Q	0.996	2.42	0.427	2			630.789	1259.56	1260.57	2	0.001007	0.7988	2260.1	379762	457337	442	453	TRUE
Merge_HaloTag-AviTag vs N-HaloTag_210318	VL1-, BirA+	replicate 1	Keratin, type I cytoskeletal 16 OS=Homo sapiens OX=9606 GN=KRT16 PE=1 SV=4	P08779	UniProt_Human_SwissProt_contam_HaloTag-AviTag_2020205.fasta	51269	1	8	8	8	0.000287	0.419	possibly correct	TRUE	01_Cn1.15555.15555.2	GQTGGDVNVEmDAAPGVDLSR	R	I	0.997	5.92	0.574	2		m11: Oxidation (+15.99)	1052.48	2102.95	2103.96	2	0.000165	0.07842	3619.51	2543310	3470850	264	284	TRUE
Merge_HaloTag-AviTag vs N-HaloTag_210318	VL1-, BirA+	replicate 1	Keratin, type I cytoskeletal 16 OS=Homo sapiens OX=9606 GN=KRT16 PE=1 SV=4	P08779	UniProt_Human_SwissProt_contam_HaloTag-AviTag_2020205.fasta	51269	1	8	8	8	0.000287	0.419	possibly correct	FALSE	01_Cn1.7248.7248.2	GScGIGGGIGGGSSR	K	I	0.997	2.43	0.54	2	c3: Carbamidomethyl (+57.02)		639.796	1277.58	1278.59	2	-0.0002873	-0.2247	2527.96	474667	650658	16	30	FALSE
Merge_HaloTag-AviTag vs N-HaloTag_210318	VL1-, BirA+	replicate 1	Keratin, type I cytoskeletal 16 OS=Homo sapiens OX=9606 GN=KRT16 PE=1 SV=4	P08779	UniProt_Human_SwissProt_contam_HaloTag-AviTag_2020205.fasta	51269	1	8	8	8	0.000287	0.419	possibly correct	FALSE	01_Cn1.8653.8653.2	ISSVLAGGScR	R	A	0.997	2.71	0.405	2	c10: Carbamidomethyl (+57.02)		553.785	1105.56	1106.56	2	0.0005357	0.4841	2718.38	2364970	2074640	31	41	FALSE
Merge_HaloTag-AviTag vs N-HaloTag_210318	VL1-, BirA+	replicate 1	Keratin, type I cytoskeletal 16 OS=Homo sapiens OX=9606 GN=KRT16 PE=1 SV=4	P08779	UniProt_Human_SwissProt_contam_HaloTag-AviTag_2020205.fasta	51269	1	8	8	8	0.000287	0.419	possibly correct	FALSE	01_Cn1.10176.10176.2	LEQEIATYR	R	R	0.989	2.67	0.308	2			561.793	1121.57	1122.58	2	0.000278	0.2476	2920.27	1091820	1343590	410	418	FALSE
Merge_HaloTag-AviTag vs N-HaloTag_210318	VL1-, BirA+	replicate 1	Keratin, type I cytoskeletal 16 OS=Homo sapiens OX=9606 GN=KRT16 PE=1 SV=4	P08779	UniProt_Human_SwissProt_contam_HaloTag-AviTag_2020205.fasta	51269	1	8	8	8	0.000287	0.419	possibly correct	TRUE	01_Cn1.10674.10674.3	LLEGEDAHLSSQQASGQSYSSR	R	E	0.997	4	0.481	2			784.37	2350.09	2350.09	3	1.006	1.519	2984.93	955983	1749290	420	441	TRUE
Merge_HaloTag-AviTag vs N-HaloTag_210318	VL1-, BirA+	replicate 1	Keratin, type I cytoskeletal 16 OS=Homo sapiens OX=9606 GN=KRT16 PE=1 SV=4	P08779	UniProt_Human_SwissProt_contam_HaloTag-AviTag_2020205.fasta	51269	1	8	8	8	0.000287	0.419	possibly correct	TRUE	01_Cn1.27820.27820.3	TDLEmQIEGLKEELAYLR	R	K	0.997	5.84	0.444	2		m5: Oxidation (+15.99)	723.037	2166.09	2167.1	3	0.00202	0.9321	5209.53	1347270	2765830	235	252	TRUE
Merge_HaloTag-AviTag vs N-HaloTag_210318	VL1-, BirA+	replicate 1	Keratin, type I cytoskeletal 16 OS=Homo sapiens OX=9606 GN=KRT16 PE=1 SV=4	P08779	UniProt_Human_SwissProt_contam_HaloTag-AviTag_2020205.fasta	51269	1	8	8	8	0.000287	0.419	possibly correct	TRUE	01_Cn1.6280.6280.2	TKYEHELALR	R	Q	0.997	2.31	0.462	2			630.842	1259.67	1259.67	2	1.003	-0.1195	2384.82	1295490	1005360	204	213	TRUE
Merge_HaloTag-AviTag vs N-HaloTag_210318	VL1-, BirA+	replicate 1	Keratin, type I cytoskeletal 16 OS=Homo sapiens OX=9606 GN=KRT16 PE=1 SV=4	P08779	UniProt_Human_SwissProt_contam_HaloTag-AviTag_2020205.fasta	51269	1	8	8	8	0.000287	0.419	possibly correct	FALSE	01_Cn1.17219.17219.2	VLDELTLAR	R	T	0.997	2.51	0.411	2			515.301	1028.59	1029.59	2	0.000393	0.3817	3832.07	11778200	11385200	226	234	FALSE
Merge_HaloTag-AviTag vs N-HaloTag_210318	VL1-, BirA+	replicate 1	Keratin, type I cytoskeletal 16 OS=Homo sapiens OX=9606 GN=KRT16 PE=1 SV=4	P08779	UniProt_Human_SwissProt_contam_HaloTag-AviTag_2020205.fasta	51269	1	8	8	8	0.000287	0.419	possibly correct	TRUE	01_Cn1.23485.23485.2	VLQGLEIELQSQLSmK	R	A	0.997	4.72	0.486	2		m15: Oxidation (+15.99)	916.497	1830.98	1831.98	2	0.002566	1.401	4630.4	739536	1141750	339	354	TRUE
Merge_HaloTag-AviTag vs N-HaloTag_210318	VL1-, BirA+	replicate 1	Keratin, type I cytoskeletal 16 OS=Homo sapiens OX=9606 GN=KRT16 PE=1 SV=4	P08779	UniProt_Human_SwissProt_contam_HaloTag-AviTag_2020205.fasta	51269	1	8	8	8	0.000287	0.419	possibly correct	FALSE	01_Cn1.4176.4176.2	VTmQNLNDR	K	L	0.997	2.53	0.401	2		m3: Oxidation (+15.99)	553.767	1105.52	1106.53	2	0.000658	0.5946	2055.78	368599	525080	119	127	FALSE
Merge_HaloTag-AviTag vs N-HaloTag_210318	VL1-, BirA+	replicate 1	Pyruvate dehydrogenase E1 component subunit beta, mitochondrial OS=Homo sapiens OX=9606 GN=PDHB PE=1 SV=3	P11177	UniProt_Human_SwissProt_contam_HaloTag-AviTag_2020205.fasta	39233.4	1	1	1	1	3.59e-05	0.0446	possibly correct	TRUE	01_Cn1.24437.24437.2	ImEGPAFNFLDAPAVR	R	V	0.996	3.48	0.441	2		m2: Oxidation (+15.99)	882.447	1762.88	1763.88	2	0.007664	4.345	4756.21	940816	1783540	309	324	TRUE
Merge_HaloTag-AviTag vs N-HaloTag_210318	VL1-, BirA+	replicate 1	Heat shock cognate 71 kDa protein OS=Homo sapiens OX=9606 GN=HSPA8 PE=1 SV=1	P11142	UniProt_Human_SwissProt_contam_HaloTag-AviTag_2020205.fasta	70899.8	1	7	8	8	0.000287	0.175	possibly correct	TRUE	01_Cn1.12514.12514.2	EIAEAYLGK	K	T	0.987	1.93	0.384	2			497.266	992.518	993.525	2	0.000114	0.1147	3229.29	1022850	1242770	129	137	TRUE
Merge_HaloTag-AviTag vs N-HaloTag_210318	VL1-, BirA+	replicate 1	Heat shock cognate 71 kDa protein OS=Homo sapiens OX=9606 GN=HSPA8 PE=1 SV=1	P11142	UniProt_Human_SwissProt_contam_HaloTag-AviTag_2020205.fasta	70899.8	1	7	8	8	0.000287	0.175	possibly correct	TRUE	01_Cn1.21529.21529.2	FEELNADLFR	R	G	0.97	2.91	0.289	2			627.313	1252.61	1253.62	2	0.002582	2.06	4377.27	1379770	2488980	302	311	TRUE
Merge_HaloTag-AviTag vs N-HaloTag_210318	VL1-, BirA+	replicate 1	Heat shock cognate 71 kDa protein OS=Homo sapiens OX=9606 GN=HSPA8 PE=1 SV=1	P11142	UniProt_Human_SwissProt_contam_HaloTag-AviTag_2020205.fasta	70899.8	1	7	8	8	0.000287	0.175	possibly correct	TRUE	01_Cn1.12173.12173.2	mVNHFIAEFK	R	R	0.992	2.92	0.328	2		m1: Oxidation (+15.99)	626.312	1250.61	1251.62	2	-0.002619	-2.093	3182.21	525158	453787	237	246	TRUE
Merge_HaloTag-AviTag vs N-HaloTag_210318	VL1-, BirA+	replicate 1	Heat shock cognate 71 kDa protein OS=Homo sapiens OX=9606 GN=HSPA8 PE=1 SV=1	P11142	UniProt_Human_SwissProt_contam_HaloTag-AviTag_2020205.fasta	70899.8	1	7	8	8	0.000287	0.175	possibly correct	TRUE	01_Cn1.7714.7714.2	RFDDAVVQSDmK	R	H	0.997	3.1	0.532	2		m11: Oxidation (+15.99)	713.835	1425.66	1426.66	2	6.299e-05	0.04415	2590.52	502259	594811	77	88	TRUE
Merge_HaloTag-AviTag vs N-HaloTag_210318	VL1-, BirA+	replicate 1	Heat shock cognate 71 kDa protein OS=Homo sapiens OX=9606 GN=HSPA8 PE=1 SV=1	P11142	UniProt_Human_SwissProt_contam_HaloTag-AviTag_2020205.fasta	70899.8	1	7	8	8	0.000287	0.175	possibly correct	TRUE	01_Cn1.12693.12693.3	SQIHDIVLVGGSTR	K	I	0.997	2.95	0.425	2			494.607	1480.8	1481.81	3	0.000345	0.2328	3252.4	417269	952378	329	342	TRUE
Merge_HaloTag-AviTag vs N-HaloTag_210318	VL1-, BirA+	replicate 1	Heat shock cognate 71 kDa protein OS=Homo sapiens OX=9606 GN=HSPA8 PE=1 SV=1	P11142	UniProt_Human_SwissProt_contam_HaloTag-AviTag_2020205.fasta	70899.8	1	7	8	8	0.000287	0.175	possibly correct	TRUE	01_Cn1.12707.12707.2	SQIHDIVLVGGSTR	K	I	0.997	3.4	0.568	2			741.407	1480.8	1481.81	2	8.8e-05	0.05939	3254.3	451868	1137140	329	342	TRUE
Merge_HaloTag-AviTag vs N-HaloTag_210318	VL1-, BirA+	replicate 1	Heat shock cognate 71 kDa protein OS=Homo sapiens OX=9606 GN=HSPA8 PE=1 SV=1	P11142	UniProt_Human_SwissProt_contam_HaloTag-AviTag_2020205.fasta	70899.8	1	7	8	8	0.000287	0.175	possibly correct	TRUE	01_Cn1.8786.8786.2	STAGDTHLGGEDFDNR	K	M	0.997	3.18	0.523	2			846.366	1690.72	1691.73	2	-0.000122	-0.07212	2736.09	398062	254691	221	236	TRUE
Merge_HaloTag-AviTag vs N-HaloTag_210318	VL1-, BirA+	replicate 1	Heat shock cognate 71 kDa protein OS=Homo sapiens OX=9606 GN=HSPA8 PE=1 SV=1	P11142	UniProt_Human_SwissProt_contam_HaloTag-AviTag_2020205.fasta	70899.8	1	7	8	8	0.000287	0.175	possibly correct	FALSE	01_Cn1.15441.15441.2	TTPSYVAFTDTER	R	L	0.997	2.94	0.501	2			744.356	1486.7	1487.7	2	0.003289	2.211	3605.45	4809510	5926340	37	49	FALSE
Merge_HaloTag-AviTag vs N-HaloTag_210318	VL1-, BirA+	replicate 1	Heat shock cognate 71 kDa protein OS=Homo sapiens OX=9606 GN=HSPA8 PE=1 SV=1	P11142	UniProt_Human_SwissProt_contam_HaloTag-AviTag_2020205.fasta	70899.8	1	7	8	8	0.000287	0.175	possibly correct	TRUE	01_Cn1.20550.20550.2	TVTNAVVTVPAYFNDSQR	K	Q	0.99	4.28	0.343	2			991.506	1981	1982	2	0.007794	3.932	4253.53	1143380	1541710	138	155	TRUE
Merge_HaloTag-AviTag vs N-HaloTag_210318	VL1-, BirA+	replicate 1	Heat shock cognate 71 kDa protein OS=Homo sapiens OX=9606 GN=HSPA8 PE=1 SV=1	P11142	UniProt_Human_SwissProt_contam_HaloTag-AviTag_2020205.fasta	70899.8	1	7	8	8	0.000287	0.175	possibly correct	FALSE	01_Cn1.8897.8897.2	VEIIANDQGNR	K	T	0.98	2.2	0.295	2			614.818	1227.62	1228.63	2	6.7e-05	0.05453	2751.11	1009850	1048550	26	36	FALSE
Merge_HaloTag-AviTag vs N-HaloTag_210318	VL1-, BirA+	replicate 1	Heat shock cognate 71 kDa protein OS=Homo sapiens OX=9606 GN=HSPA8 PE=1 SV=1	P11142	UniProt_Human_SwissProt_contam_HaloTag-AviTag_2020205.fasta	70899.8	1	7	8	8	0.000287	0.175	possibly correct	FALSE	01_Cn1.8897.8897.2	VEILANDQGNR	K	T	0.98	2.2	0.295	2			614.818	1227.62	1228.63	2	6.7e-05	0.05453	2751.11	1009850	1048550	26	36	FALSE
Merge_HaloTag-AviTag vs N-HaloTag_210318	VL1-, BirA+	replicate 1	Filamin-A OS=Homo sapiens OX=9606 GN=FLNA PE=1 SV=4	P21333	UniProt_Human_SwissProt_contam_HaloTag-AviTag_2020205.fasta	280729	1	6	6	6	0.000215	0.0276	possibly correct	TRUE	01_Cn1.18214.18214.2	IANLQTDLSDGLR	R	L	0.997	3.06	0.494	2			708.379	1414.74	1415.75	2	0.000778	0.5495	3957.87	876805	618569	64	76	TRUE
Merge_HaloTag-AviTag vs N-HaloTag_210318	VL1-, BirA+	replicate 1	Filamin-A OS=Homo sapiens OX=9606 GN=FLNA PE=1 SV=4	P21333	UniProt_Human_SwissProt_contam_HaloTag-AviTag_2020205.fasta	280729	1	6	6	6	0.000215	0.0276	possibly correct	TRUE	01_Cn1.27626.27626.2	LIALLEVLSQK	R	K	0.997	3.04	0.589	2			613.89	1225.77	1226.77	2	0.00075	0.6114	5183.52	913287	1056920	77	87	TRUE
Merge_HaloTag-AviTag vs N-HaloTag_210318	VL1-, BirA+	replicate 1	Filamin-A OS=Homo sapiens OX=9606 GN=FLNA PE=1 SV=4	P21333	UniProt_Human_SwissProt_contam_HaloTag-AviTag_2020205.fasta	280729	1	6	6	6	0.000215	0.0276	possibly correct	TRUE	01_Cn1.8337.8337.2	NDNDTFTVK	R	Y	0.99	2.23	0.428	2			527.247	1052.48	1053.48	2	0.002194	2.083	2677.13	230865	252879	829	837	TRUE
Merge_HaloTag-AviTag vs N-HaloTag_210318	VL1-, BirA+	replicate 1	Filamin-A OS=Homo sapiens OX=9606 GN=FLNA PE=1 SV=4	P21333	UniProt_Human_SwissProt_contam_HaloTag-AviTag_2020205.fasta	280729	1	6	6	6	0.000215	0.0276	possibly correct	TRUE	01_Cn1.4921.4921.2	VPVHDVTDASK	K	V	0.993	2.16	0.428	2			584.304	1166.59	1167.6	2	-0.000422	-0.3614	2177.85	94196.9	104289	1440	1450	TRUE
Merge_HaloTag-AviTag vs N-HaloTag_210318	VL1-, BirA+	replicate 1	Filamin-A OS=Homo sapiens OX=9606 GN=FLNA PE=1 SV=4	P21333	UniProt_Human_SwissProt_contam_HaloTag-AviTag_2020205.fasta	280729	1	6	6	6	0.000215	0.0276	possibly correct	TRUE	01_Cn1.11230.11230.2	VTAQGPGLEPSGNIANK	K	T	0.997	3.57	0.483	2			826.934	1651.85	1652.86	2	-0.00028	-0.1694	3057.32	371815	447973	384	400	TRUE
Merge_HaloTag-AviTag vs N-HaloTag_210318	VL1-, BirA+	replicate 1	Filamin-A OS=Homo sapiens OX=9606 GN=FLNA PE=1 SV=4	P21333	UniProt_Human_SwissProt_contam_HaloTag-AviTag_2020205.fasta	280729	1	6	6	6	0.000215	0.0276	possibly correct	TRUE	01_Cn1.12714.12714.2	VTVLFAGQHIAK	K	S	0.954	2.26	0.311	2			642.377	1282.74	1283.75	2	-0.000622	-0.4845	3255.21	402523	730156	356	367	TRUE
Merge_HaloTag-AviTag vs N-HaloTag_210318	VL1-, BirA+	replicate 1	Acylglycerol kinase, mitochondrial OS=Homo sapiens OX=9606 GN=AGK PE=1 SV=2	Q53H12	UniProt_Human_SwissProt_contam_HaloTag-AviTag_2020205.fasta	47138	1	2	2	2	7.17e-05	0.0806	possibly correct	TRUE	01_Cn1.15464.15464.2	GDFITIGSR	K	K	0.957	2.13	0.27	2			483.258	964.501	965.505	2	0.003523	3.649	3608.27	1267420	1965420	343	351	TRUE
Merge_HaloTag-AviTag vs N-HaloTag_210318	VL1-, BirA+	replicate 1	Acylglycerol kinase, mitochondrial OS=Homo sapiens OX=9606 GN=AGK PE=1 SV=2	Q53H12	UniProt_Human_SwissProt_contam_HaloTag-AviTag_2020205.fasta	47138	1	2	2	2	7.17e-05	0.0806	possibly correct	TRUE	01_Cn1.27306.27306.3	IPIGFIPLGETSSLSHTLFAESGNK	K	V	0.997	5.4	0.595	2			872.464	2614.37	2615.37	3	0.004452	1.702	5141.1	1523150	1994660	147	171	TRUE
Merge_HaloTag-AviTag vs N-HaloTag_210318	VL1-, BirA+	replicate 1	Histone H2B type 1-M OS=Homo sapiens OX=9606 GN=H2BC14 PE=1 SV=3	Q99879	UniProt_Human_SwissProt_contam_HaloTag-AviTag_2020205.fasta	13989.7	0.966	1	1	1	3.59e-05	0.0873	possibly correct	TRUE	01_Cn1.4071.4071.2	QVHPDTGISSK	K	A	0.987	2.38	0.356	2			584.802	1167.59	1168.6	2	0.000478	0.409	2038.32	96368.3	98821	48	58	TRUE
Merge_HaloTag-AviTag vs N-HaloTag_210318	VL1-, BirA+	replicate 1	GTP-binding nuclear protein Ran OS=Homo sapiens OX=9606 GN=RAN PE=1 SV=3	P62826	UniProt_Human_SwissProt_contam_HaloTag-AviTag_2020205.fasta	24423.1	1	1	1	1	3.59e-05	0.0833	possibly correct	TRUE	01_Cn1.17419.17419.4	YVATLGVEVHPLVFHTNR	K	G	0.994	2.99	0.35	2			513.782	2051.1	2052.1	4	0.002882	1.404	3857.54	619362	915666	39	56	TRUE
Merge_HaloTag-AviTag vs N-HaloTag_210318	VL1-, BirA+	replicate 1	Heterogeneous nuclear ribonucleoprotein A3 OS=Homo sapiens OX=9606 GN=HNRNPA3 PE=1 SV=2	P51991	UniProt_Human_SwissProt_contam_HaloTag-AviTag_2020205.fasta	39595.1	1	5	6	6	0.000215	0.233	possibly correct	TRUE	01_Cn1.5463.5463.2	EDSVKPGAHLTVK	R	K	0.988	2.1	0.396	2			690.878	1379.74	1380.75	2	0.000178	0.1289	2262.54	118106	275484	114	126	TRUE
Merge_HaloTag-AviTag vs N-HaloTag_210318	VL1-, BirA+	replicate 1	Heterogeneous nuclear ribonucleoprotein A3 OS=Homo sapiens OX=9606 GN=HNRNPA3 PE=1 SV=2	P51991	UniProt_Human_SwissProt_contam_HaloTag-AviTag_2020205.fasta	39595.1	1	5	6	6	0.000215	0.233	possibly correct	TRUE	01_Cn1.4561.4561.3	GEEGHDPKEPEQLR	R	K	0.954	2.4	0.287	2			540.926	1619.76	1620.76	3	0.001001	0.6176	2118.48	250774	223788	22	35	TRUE
Merge_HaloTag-AviTag vs N-HaloTag_210318	VL1-, BirA+	replicate 1	Heterogeneous nuclear ribonucleoprotein A3 OS=Homo sapiens OX=9606 GN=HNRNPA3 PE=1 SV=2	P51991	UniProt_Human_SwissProt_contam_HaloTag-AviTag_2020205.fasta	39595.1	1	5	6	6	0.000215	0.233	possibly correct	TRUE	01_Cn1.20128.20128.3	GFAFVTFDDHDTVDK	R	I	0.995	3.33	0.281	2			571.93	1712.77	1713.78	3	-0.000657	-0.3834	4199.68	1200510	1341600	168	182	TRUE
Merge_HaloTag-AviTag vs N-HaloTag_210318	VL1-, BirA+	replicate 1	Heterogeneous nuclear ribonucleoprotein A3 OS=Homo sapiens OX=9606 GN=HNRNPA3 PE=1 SV=2	P51991	UniProt_Human_SwissProt_contam_HaloTag-AviTag_2020205.fasta	39595.1	1	5	6	6	0.000215	0.233	possibly correct	TRUE	01_Cn1.20102.20102.2	GFAFVTFDDHDTVDK	R	I	0.997	4.2	0.402	2			857.391	1712.77	1713.78	2	-0.001222	-0.713	4196.41	868200	1621610	168	182	TRUE
Merge_HaloTag-AviTag vs N-HaloTag_210318	VL1-, BirA+	replicate 1	Heterogeneous nuclear ribonucleoprotein A3 OS=Homo sapiens OX=9606 GN=HNRNPA3 PE=1 SV=2	P51991	UniProt_Human_SwissProt_contam_HaloTag-AviTag_2020205.fasta	39595.1	1	5	6	6	0.000215	0.233	possibly correct	TRUE	01_Cn1.16342.16342.3	IFVGGIKEDTEEYNLR	K	D	0.975	2.88	0.351	2			628.321	1881.94	1882.95	3	-0.005262	-2.795	3719.99	927259	1459200	128	143	TRUE
Merge_HaloTag-AviTag vs N-HaloTag_210318	VL1-, BirA+	replicate 1	Heterogeneous nuclear ribonucleoprotein A3 OS=Homo sapiens OX=9606 GN=HNRNPA3 PE=1 SV=2	P51991	UniProt_Human_SwissProt_contam_HaloTag-AviTag_2020205.fasta	39595.1	1	5	6	6	0.000215	0.233	possibly correct	FALSE	01_Cn1.10386.10386.2	LTDcVVMR	T	D	0.99	2.04	0.454	1	c4: Carbamidomethyl (+57.02)		497.246	992.478	993.486	2	-0.0006863	-0.6908	2947.8	712921	799817	61	68	FALSE
Merge_HaloTag-AviTag vs N-HaloTag_210318	VL1-, BirA+	replicate 1	Heterogeneous nuclear ribonucleoprotein A3 OS=Homo sapiens OX=9606 GN=HNRNPA3 PE=1 SV=2	P51991	UniProt_Human_SwissProt_contam_HaloTag-AviTag_2020205.fasta	39595.1	1	5	6	6	0.000215	0.233	possibly correct	TRUE	01_Cn1.8773.8773.2	SSGSPYGGGYGSGGGSGGYGSR	R	R	0.997	4.48	0.627	2			955.9	1909.78	1910.79	2	0.001868	0.9776	2734.33	221404	421098	355	376	TRUE
Merge_HaloTag-AviTag vs N-HaloTag_210318	VL1-, BirA+	replicate 1	Heterogeneous nuclear ribonucleoprotein A/B OS=Homo sapiens OX=9606 GN=HNRNPAB PE=1 SV=2	Q99729	UniProt_Human_SwissProt_contam_HaloTag-AviTag_2020205.fasta	36225.2	0.99	1	1	1	3.59e-05	0.0693	possibly correct	TRUE	01_Cn1.6491.6491.2	EVYQQQQYGSGGR	K	G	0.996	2.26	0.445	2			750.849	1499.68	1499.69	2	1.004	0.7659	2417.05	170649	205077	233	245	TRUE
Merge_HaloTag-AviTag vs N-HaloTag_210318	VL1-, BirA+	replicate 1	Heterogeneous nuclear ribonucleoprotein A/B OS=Homo sapiens OX=9606 GN=HNRNPAB PE=1 SV=2	Q99729	UniProt_Human_SwissProt_contam_HaloTag-AviTag_2020205.fasta	36225.2	0.99	1	1	1	3.59e-05	0.0693	possibly correct	FALSE	01_Cn1.14066.14066.2	FGEVVDcTIK	K	M	0.997	2.35	0.393	2	c7: Carbamidomethyl (+57.02)		584.289	1166.56	1167.57	2	2.698e-06	0.002311	3429.42	1149370	1616070	92	101	FALSE
Merge_HaloTag-AviTag vs N-HaloTag_210318	VL1-, BirA+	replicate 1	Heterogeneous nuclear ribonucleoprotein A/B OS=Homo sapiens OX=9606 GN=HNRNPAB PE=1 SV=2	Q99729	UniProt_Human_SwissProt_contam_HaloTag-AviTag_2020205.fasta	36225.2	0.99	1	1	1	3.59e-05	0.0693	possibly correct	FALSE	01_Cn1.14629.14629.2	FGEVVDcTIK	K	M	0.997	2.38	0.437	2	c7: Carbamidomethyl (+57.02)		584.29	1166.56	1167.57	2	0.0004907	0.4203	3501.67	557976	1143050	92	101	FALSE
Merge_HaloTag-AviTag vs N-HaloTag_210318	VL1-, BirA+	replicate 1	Heterogeneous nuclear ribonucleoprotein A/B OS=Homo sapiens OX=9606 GN=HNRNPAB PE=1 SV=2	Q99729	UniProt_Human_SwissProt_contam_HaloTag-AviTag_2020205.fasta	36225.2	0.99	1	1	1	3.59e-05	0.0693	possibly correct	FALSE	01_Cn1.14066.14066.2	FGEVVDcTLK	K	M	0.997	2.35	0.393	2	c7: Carbamidomethyl (+57.02)		584.289	1166.56	1167.57	2	2.698e-06	0.002311	3429.42	1149370	1616070	92	101	FALSE
Merge_HaloTag-AviTag vs N-HaloTag_210318	VL1-, BirA+	replicate 1	Heterogeneous nuclear ribonucleoprotein A/B OS=Homo sapiens OX=9606 GN=HNRNPAB PE=1 SV=2	Q99729	UniProt_Human_SwissProt_contam_HaloTag-AviTag_2020205.fasta	36225.2	0.99	1	1	1	3.59e-05	0.0693	possibly correct	FALSE	01_Cn1.14629.14629.2	FGEVVDcTLK	K	M	0.997	2.38	0.437	2	c7: Carbamidomethyl (+57.02)		584.29	1166.56	1167.57	2	0.0004907	0.4203	3501.67	557976	1143050	92	101	FALSE
Merge_HaloTag-AviTag vs N-HaloTag_210318	VL1-, BirA+	replicate 1	3-hydroxyacyl-CoA dehydrogenase type-2 OS=Homo sapiens OX=9606 GN=HSD17B10 PE=1 SV=3	Q99714	UniProt_Human_SwissProt_contam_HaloTag-AviTag_2020205.fasta	26923.1	1	4	4	4	0.000143	0.291	possibly correct	TRUE	01_Cn1.16158.16158.2	LGNNcVFAPADVTSEK	K	D	0.997	3.47	0.511	2	c5: Carbamidomethyl (+57.02)		861.413	1720.81	1721.82	2	0.002696	1.566	3696.64	647684	588508	54	69	TRUE
Merge_HaloTag-AviTag vs N-HaloTag_210318	VL1-, BirA+	replicate 1	3-hydroxyacyl-CoA dehydrogenase type-2 OS=Homo sapiens OX=9606 GN=HSD17B10 PE=1 SV=3	Q99714	UniProt_Human_SwissProt_contam_HaloTag-AviTag_2020205.fasta	26923.1	1	4	4	4	0.000143	0.291	possibly correct	TRUE	01_Cn1.6115.6115.2	LVAGEmGQNEPDQGGQR	R	G	0.988	2.51	0.514	2		m6: Oxidation (+15.99)	901.402	1800.79	1801.81	2	-0.01754	-9.733	2360.1	201995	107366	131	147	TRUE
Merge_HaloTag-AviTag vs N-HaloTag_210318	VL1-, BirA+	replicate 1	3-hydroxyacyl-CoA dehydrogenase type-2 OS=Homo sapiens OX=9606 GN=HSD17B10 PE=1 SV=3	Q99714	UniProt_Human_SwissProt_contam_HaloTag-AviTag_2020205.fasta	26923.1	1	4	4	4	0.000143	0.291	possibly correct	TRUE	01_Cn1.21744.21744.2	LVGQGASAVLLDLPNSGGEAQAK	R	K	0.997	4.4	0.534	2			1098.08	2194.16	2195.17	2	-0.004622	-2.106	4405.38	603773	661637	30	52	TRUE
Merge_HaloTag-AviTag vs N-HaloTag_210318	VL1-, BirA+	replicate 1	3-hydroxyacyl-CoA dehydrogenase type-2 OS=Homo sapiens OX=9606 GN=HSD17B10 PE=1 SV=3	Q99714	UniProt_Human_SwissProt_contam_HaloTag-AviTag_2020205.fasta	26923.1	1	4	4	4	0.000143	0.291	possibly correct	TRUE	01_Cn1.27976.27976.2	VmTIAPGLFGTPLLTSLPEK	R	V	0.997	4.51	0.556	2		m2: Oxidation (+15.99)	1051.09	2100.16	2101.16	2	0.006146	2.925	5230.59	1011170	1760130	193	212	TRUE
Merge_HaloTag-AviTag vs N-HaloTag_210318	VL1-, BirA+	replicate 1	Tricarboxylate transport protein, mitochondrial OS=Homo sapiens OX=9606 GN=SLC25A1 PE=1 SV=2	P53007	UniProt_Human_SwissProt_contam_HaloTag-AviTag_2020205.fasta	34013.2	0.996	1	1	1	3.59e-05	0.0354	possibly correct	TRUE	01_Cn1.4762.4762.2	FIHDQTSPNPK	K	Y	0.983	2.41	0.346	2			642.323	1282.63	1283.64	2	-0.00018	-0.1402	2152.48	111048	94422	150	160	TRUE
Merge_HaloTag-AviTag vs N-HaloTag_210318	VL1-, BirA+	replicate 1	tRNA methyltransferase 10 homolog C OS=Homo sapiens OX=9606 GN=TRMT10C PE=1 SV=2	Q7L0Y3	UniProt_Human_SwissProt_contam_HaloTag-AviTag_2020205.fasta	47348.9	0.999	1	1	1	3.59e-05	0.0298	possibly correct	TRUE	01_Cn1.19190.19190.2	LNLATEcLPLDK	R	Y	0.997	3.23	0.49	2	c7: Carbamidomethyl (+57.02)		693.87	1385.72	1386.73	2	0.001897	1.368	4079.97	419383	877590	329	340	TRUE
Merge_HaloTag-AviTag vs N-HaloTag_210318	VL1-, BirA+	replicate 1	Receptor of activated protein C kinase 1 OS=Homo sapiens OX=9606 GN=RACK1 PE=1 SV=3	P63244	UniProt_Human_SwissProt_contam_HaloTag-AviTag_2020205.fasta	35077	1	4	4	4	0.000143	0.227	possibly correct	TRUE	01_Cn1.19940.19940.2	FSPNSSNPIIVScGWDK	R	L	0.997	3.61	0.593	2	c13: Carbamidomethyl (+57.02)		954.454	1906.89	1907.9	2	0.004077	2.137	4175.8	729435	900050	156	172	TRUE
Merge_HaloTag-AviTag vs N-HaloTag_210318	VL1-, BirA+	replicate 1	Receptor of activated protein C kinase 1 OS=Homo sapiens OX=9606 GN=RACK1 PE=1 SV=3	P63244	UniProt_Human_SwissProt_contam_HaloTag-AviTag_2020205.fasta	35077	1	4	4	4	0.000143	0.227	possibly correct	TRUE	01_Cn1.13238.13238.3	TNHIGHTGYLNTVTVSPDGSLcASGGK	K	D	0.997	5.41	0.539	2	c22: Carbamidomethyl (+57.02)		915.108	2742.3	2743.31	3	-0.0005933	-0.2163	3322.91	615155	928730	186	212	TRUE
Merge_HaloTag-AviTag vs N-HaloTag_210318	VL1-, BirA+	replicate 1	Receptor of activated protein C kinase 1 OS=Homo sapiens OX=9606 GN=RACK1 PE=1 SV=3	P63244	UniProt_Human_SwissProt_contam_HaloTag-AviTag_2020205.fasta	35077	1	4	4	4	0.000143	0.227	possibly correct	TRUE	01_Cn1.13382.13382.3	YTVQDESHSEWVScVR	K	F	0.997	4.14	0.455	2	c14: Carbamidomethyl (+57.02)		661.295	1980.86	1981.87	3	-0.0006973	-0.3518	3341.2	1033610	1374930	140	155	TRUE
Merge_HaloTag-AviTag vs N-HaloTag_210318	VL1-, BirA+	replicate 1	Receptor of activated protein C kinase 1 OS=Homo sapiens OX=9606 GN=RACK1 PE=1 SV=3	P63244	UniProt_Human_SwissProt_contam_HaloTag-AviTag_2020205.fasta	35077	1	4	4	4	0.000143	0.227	possibly correct	TRUE	01_Cn1.18181.18181.2	YWLcAATGPSIK	R	I	0.997	2.87	0.548	2	c4: Carbamidomethyl (+57.02)		683.846	1365.68	1366.68	2	0.002484	1.817	3953.97	948086	2444490	246	257	TRUE
Merge_HaloTag-AviTag vs N-HaloTag_210318	VL1-, BirA+	replicate 1	Eukaryotic translation initiation factor 3 subunit C-like protein OS=Homo sapiens OX=9606 GN=EIF3CL PE=1 SV=1	B5ME19,Q99613	UniProt_Human_SwissProt_contam_HaloTag-AviTag_2020205.fasta	105476	1	3	4	4	0.000143	0.0383	possibly correct	TRUE	01_Cn1.13787.13787.3	DAHNALLDIQSSGR	K	A	0.997	3.14	0.351	2			499.587	1495.74	1496.75	3	0.000866	0.5786	3393.61	523182	833689	629	642	TRUE
Merge_HaloTag-AviTag vs N-HaloTag_210318	VL1-, BirA+	replicate 1	Eukaryotic translation initiation factor 3 subunit C-like protein OS=Homo sapiens OX=9606 GN=EIF3CL PE=1 SV=1	B5ME19,Q99613	UniProt_Human_SwissProt_contam_HaloTag-AviTag_2020205.fasta	105476	1	3	4	4	0.000143	0.0383	possibly correct	TRUE	01_Cn1.13800.13800.2	DAHNALLDIQSSGR	K	A	0.997	3.16	0.416	2			748.877	1495.74	1496.75	2	0.001951	1.303	3395.33	531048	590791	629	642	TRUE
Merge_HaloTag-AviTag vs N-HaloTag_210318	VL1-, BirA+	replicate 1	Eukaryotic translation initiation factor 3 subunit C-like protein OS=Homo sapiens OX=9606 GN=EIF3CL PE=1 SV=1	B5ME19,Q99613	UniProt_Human_SwissProt_contam_HaloTag-AviTag_2020205.fasta	105476	1	3	4	4	0.000143	0.0383	possibly correct	TRUE	01_Cn1.22479.22479.2	ELLGQGLLLR	K	S	0.995	2.79	0.382	2			556.346	1110.68	1111.68	2	0.00114	1.025	4500.82	557388	928652	645	654	TRUE
Merge_HaloTag-AviTag vs N-HaloTag_210318	VL1-, BirA+	replicate 1	Eukaryotic translation initiation factor 3 subunit C-like protein OS=Homo sapiens OX=9606 GN=EIF3CL PE=1 SV=1	B5ME19,Q99613	UniProt_Human_SwissProt_contam_HaloTag-AviTag_2020205.fasta	105476	1	3	4	4	0.000143	0.0383	possibly correct	TRUE	01_Cn1.8833.8833.2	GTEITHAVVIK	K	K	0.997	3.71	0.54	2			584.84	1167.66	1167.67	2	0.9988	-3.38	2742.45	353805	599415	322	332	TRUE
Merge_HaloTag-AviTag vs N-HaloTag_210318	VL1-, BirA+	replicate 1	Valine--tRNA ligase OS=Homo sapiens OX=9606 GN=VARS PE=1 SV=4	P26640	UniProt_Human_SwissProt_contam_HaloTag-AviTag_2020205.fasta	140478	1	2	2	2	7.17e-05	0.0198	possibly correct	TRUE	01_Cn1.8687.8687.2	LHEEGIIYR	R	S	0.989	2.22	0.339	2			565.304	1128.59	1129.6	2	0.000276	0.2443	2722.94	398719	559472	462	470	TRUE
Merge_HaloTag-AviTag vs N-HaloTag_210318	VL1-, BirA+	replicate 1	Valine--tRNA ligase OS=Homo sapiens OX=9606 GN=VARS PE=1 SV=4	P26640	UniProt_Human_SwissProt_contam_HaloTag-AviTag_2020205.fasta	140478	1	2	2	2	7.17e-05	0.0198	possibly correct	TRUE	01_Cn1.8307.8307.3	YGEAGEGPGWGGAHPR	R	I	0.997	4.01	0.452	2			533.244	1596.71	1597.71	3	0.004438	2.778	2673.08	470193	595109	24	39	TRUE
Merge_HaloTag-AviTag vs N-HaloTag_210318	VL1-, BirA+	replicate 1	Cytochrome c oxidase subunit NDUFA4 OS=Homo sapiens OX=9606 GN=NDUFA4 PE=1 SV=1	O00483	UniProt_Human_SwissProt_contam_HaloTag-AviTag_2020205.fasta	9370.4	1	2	2	2	7.17e-05	0.247	possibly correct	TRUE	01_Cn1.24632.24632.2	LALFNPDVcWDR	R	N	0.997	3.36	0.463	2	c9: Carbamidomethyl (+57.02)		753.362	1504.71	1505.72	2	-0.002987	-1.984	4782.61	1349430	2107340	36	47	TRUE
Merge_HaloTag-AviTag vs N-HaloTag_210318	VL1-, BirA+	replicate 1	Cytochrome c oxidase subunit NDUFA4 OS=Homo sapiens OX=9606 GN=NDUFA4 PE=1 SV=1	O00483	UniProt_Human_SwissProt_contam_HaloTag-AviTag_2020205.fasta	9370.4	1	2	2	2	7.17e-05	0.247	possibly correct	TRUE	01_Cn1.6051.6051.2	LGPNDQYK	K	F	0.962	1.86	0.368	2			467.735	933.456	934.463	2	0.000376	0.4024	2351.23	87487.1	291858	56	63	TRUE
Merge_HaloTag-AviTag vs N-HaloTag_210318	VL1-, BirA+	replicate 1	Hornerin OS=Homo sapiens OX=9606 GN=HRNR PE=1 SV=2	Q86YZ3	UniProt_Human_SwissProt_contam_HaloTag-AviTag_2020205.fasta	282373	1	5	5	5	0.000179	0.0358	possibly correct	TRUE	01_Cn1.3794.3794.3	GPYESGSGHSSGLGHQESR	R	S	0.997	3.5	0.551	2			643.621	1927.84	1928.85	3	0.000354	0.1835	1989.19	82894.4	185051	572	590	TRUE
Merge_HaloTag-AviTag vs N-HaloTag_210318	VL1-, BirA+	replicate 1	Hornerin OS=Homo sapiens OX=9606 GN=HRNR PE=1 SV=2	Q86YZ3	UniProt_Human_SwissProt_contam_HaloTag-AviTag_2020205.fasta	282373	1	5	5	5	0.000179	0.0358	possibly correct	TRUE	01_Cn1.3287.3287.4	HGSGSGHSSSYGQHGSGSGWSSSSGR	R	H	0.997	3.28	0.516	2			620.011	2476.01	2477.02	4	0.000959	0.3872	1894.13	118698	92837	1365	1390	TRUE
Merge_HaloTag-AviTag vs N-HaloTag_210318	VL1-, BirA+	replicate 1	Hornerin OS=Homo sapiens OX=9606 GN=HRNR PE=1 SV=2	Q86YZ3	UniProt_Human_SwissProt_contam_HaloTag-AviTag_2020205.fasta	282373	1	5	5	5	0.000179	0.0358	possibly correct	TRUE	01_Cn1.9036.9036.3	HGSGSGQSSSYSPYGSGSGWSSSR	R	G	0.997	3.29	0.463	2			783.663	2347.97	2348.98	3	-0.001259	-0.536	2769.04	169844	107400	1484	1507	TRUE
Merge_HaloTag-AviTag vs N-HaloTag_210318	VL1-, BirA+	replicate 1	Hornerin OS=Homo sapiens OX=9606 GN=HRNR PE=1 SV=2	Q86YZ3	UniProt_Human_SwissProt_contam_HaloTag-AviTag_2020205.fasta	282373	1	5	5	5	0.000179	0.0358	possibly correct	TRUE	01_Cn1.2104.2104.3	HGSSSGSSSSYGQHGSGSR	R	Q	0.997	2.91	0.438	2			603.59	1807.75	1808.75	3	0.000256	0.1415	1601.05	1188000	136091	1443	1461	TRUE
Merge_HaloTag-AviTag vs N-HaloTag_210318	VL1-, BirA+	replicate 1	Hornerin OS=Homo sapiens OX=9606 GN=HRNR PE=1 SV=2	Q86YZ3	UniProt_Human_SwissProt_contam_HaloTag-AviTag_2020205.fasta	282373	1	5	5	5	0.000179	0.0358	possibly correct	TRUE	01_Cn1.3097.3097.2	YGQQGSGSGQSPSR	R	G	0.996	2.32	0.52	2			698.315	1394.62	1395.62	2	-0.001452	-1.04	1855.47	111463	107120	649	662	TRUE
Merge_HaloTag-AviTag vs N-HaloTag_210318	VL1-, BirA+	replicate 1	Pre-mRNA-processing factor 6 OS=Homo sapiens OX=9606 GN=PRPF6 PE=1 SV=1	O94906	UniProt_Human_SwissProt_contam_HaloTag-AviTag_2020205.fasta	106928	0.989	1	1	1	3.59e-05	0.0159	possibly correct	TRUE	01_Cn1.9051.9051.3	FELQHGTEEQQEEVR	K	K	0.968	2.82	0.263	2			620.29	1857.85	1858.86	3	-0.000229	-0.1232	2771	314923	569619	884	898	TRUE
Merge_HaloTag-AviTag vs N-HaloTag_210318	VL1-, BirA+	replicate 1	DNA replication licensing factor MCM3 OS=Homo sapiens OX=9606 GN=MCM3 PE=1 SV=3	P25205	UniProt_Human_SwissProt_contam_HaloTag-AviTag_2020205.fasta	90982.6	1	3	3	3	0.000108	0.0532	possibly correct	TRUE	01_Cn1.13676.13676.2	GSSGVGLTAAVTTDQETGER	R	R	0.997	4.46	0.542	2			968.468	1934.92	1935.93	2	0.002509	1.296	3379.39	260793	266114	372	391	TRUE
Merge_HaloTag-AviTag vs N-HaloTag_210318	VL1-, BirA+	replicate 1	DNA replication licensing factor MCM3 OS=Homo sapiens OX=9606 GN=MCM3 PE=1 SV=3	P25205	UniProt_Human_SwissProt_contam_HaloTag-AviTag_2020205.fasta	90982.6	1	3	3	3	0.000108	0.0532	possibly correct	TRUE	01_Cn1.17320.17320.2	LIVNVNDLR	R	R	0.983	2.43	0.324	2			528.314	1054.61	1055.62	2	-0.000512	-0.485	3845.24	832912	1079670	47	55	TRUE
Merge_HaloTag-AviTag vs N-HaloTag_210318	VL1-, BirA+	replicate 1	DNA replication licensing factor MCM3 OS=Homo sapiens OX=9606 GN=MCM3 PE=1 SV=3	P25205	UniProt_Human_SwissProt_contam_HaloTag-AviTag_2020205.fasta	90982.6	1	3	3	3	0.000108	0.0532	possibly correct	TRUE	01_Cn1.27325.27325.2	LLNNAFEELVAFQR	R	A	0.987	2.99	0.402	2			832.447	1662.88	1663.88	2	0.006203	3.728	5143.71	683346	1308530	65	78	TRUE
Merge_HaloTag-AviTag vs N-HaloTag_210318	VL1-, BirA+	replicate 1	Polypyrimidine tract-binding protein 1 OS=Homo sapiens OX=9606 GN=PTBP1 PE=1 SV=1	P26599	UniProt_Human_SwissProt_contam_HaloTag-AviTag_2020205.fasta	57222.5	0.993	1	1	1	3.59e-05	0.0169	possibly correct	TRUE	01_Cn1.6361.6361.2	DYGNSPLHR	K	F	0.946	1.87	0.354	2			529.754	1057.49	1058.5	2	-0.001098	-1.037	2398.4	166752	321377	429	437	TRUE
Merge_HaloTag-AviTag vs N-HaloTag_210318	VL1-, BirA+	replicate 1	Non-POU domain-containing octamer-binding protein OS=Homo sapiens OX=9606 GN=NONO PE=1 SV=4	Q15233	UniProt_Human_SwissProt_contam_HaloTag-AviTag_2020205.fasta	54231.6	1	2	2	2	7.17e-05	0.0425	possibly correct	TRUE	01_Cn1.6233.6233.2	AGEVFIHK	K	D	0.99	2.53	0.359	2			450.75	899.486	900.494	2	-0.000122	-0.1355	2377.57	641279	1242640	100	107	TRUE
Merge_HaloTag-AviTag vs N-HaloTag_210318	VL1-, BirA+	replicate 1	Non-POU domain-containing octamer-binding protein OS=Homo sapiens OX=9606 GN=NONO PE=1 SV=4	Q15233	UniProt_Human_SwissProt_contam_HaloTag-AviTag_2020205.fasta	54231.6	1	2	2	2	7.17e-05	0.0425	possibly correct	TRUE	01_Cn1.9012.9012.2	GIVEFSGKPAAR	K	K	0.99	2.65	0.356	2			616.344	1230.67	1231.68	2	0.001198	0.9727	2765.83	683014	640670	191	202	TRUE
Merge_HaloTag-AviTag vs N-HaloTag_210318	VL1-, BirA+	replicate 1	Lon protease homolog, mitochondrial OS=Homo sapiens OX=9606 GN=LONP1 PE=1 SV=2	P36776	UniProt_Human_SwissProt_contam_HaloTag-AviTag_2020205.fasta	106491	1	3	3	3	0.000108	0.0407	possibly correct	TRUE	01_Cn1.26772.26772.2	LSSDVLTLLIK	K	Q	0.997	3.05	0.441	2			601.374	1200.73	1201.74	2	0.000706	0.5875	5069.38	350271	531155	691	701	TRUE
Merge_HaloTag-AviTag vs N-HaloTag_210318	VL1-, BirA+	replicate 1	Lon protease homolog, mitochondrial OS=Homo sapiens OX=9606 GN=LONP1 PE=1 SV=2	P36776	UniProt_Human_SwissProt_contam_HaloTag-AviTag_2020205.fasta	106491	1	3	3	3	0.000108	0.0407	possibly correct	TRUE	01_Cn1.27168.27168.2	VLFIcTANVTDTIPEPLR	K	D	0.997	4.21	0.622	2	c5: Carbamidomethyl (+57.02)		1030.05	2058.09	2059.09	2	0.006836	3.32	5122.49	253522	485576	633	650	TRUE
Merge_HaloTag-AviTag vs N-HaloTag_210318	VL1-, BirA+	replicate 1	Lon protease homolog, mitochondrial OS=Homo sapiens OX=9606 GN=LONP1 PE=1 SV=2	P36776	UniProt_Human_SwissProt_contam_HaloTag-AviTag_2020205.fasta	106491	1	3	3	3	0.000108	0.0407	possibly correct	TRUE	01_Cn1.10993.10993.2	YSNENLDLAR	K	A	0.992	2.59	0.353	2			597.791	1193.57	1194.57	2	0.000378	0.3164	3026.6	464707	595831	473	482	TRUE
Merge_HaloTag-AviTag vs N-HaloTag_210318	VL1-, BirA+	replicate 1	Eukaryotic translation initiation factor 3 subunit F OS=Homo sapiens OX=9606 GN=EIF3F PE=1 SV=1	O00303	UniProt_Human_SwissProt_contam_HaloTag-AviTag_2020205.fasta	37563.5	1	2	2	2	7.17e-05	0.07	possibly correct	TRUE	01_Cn1.17369.17369.2	VIGLSSDLQQVGGASAR	R	I	0.997	4.27	0.567	2			829.448	1656.88	1657.89	2	0.001321	0.7968	3851.18	1332820	1768320	262	278	TRUE
Merge_HaloTag-AviTag vs N-HaloTag_210318	VL1-, BirA+	replicate 1	Eukaryotic translation initiation factor 3 subunit F OS=Homo sapiens OX=9606 GN=EIF3F PE=1 SV=1	O00303	UniProt_Human_SwissProt_contam_HaloTag-AviTag_2020205.fasta	37563.5	1	2	2	2	7.17e-05	0.07	possibly correct	TRUE	01_Cn1.8658.8658.2	YAYYDTER	K	I	0.984	1.47	0.4	2			540.736	1079.46	1080.46	2	0.000498	0.4609	2718.98	307922	580470	239	246	TRUE
Merge_HaloTag-AviTag vs N-HaloTag_210318	VL1-, BirA+	replicate 1	Dolichyl-diphosphooligosaccharide--protein glycosyltransferase subunit 2 OS=Homo sapiens OX=9606 GN=RPN2 PE=1 SV=3	P04844	UniProt_Human_SwissProt_contam_HaloTag-AviTag_2020205.fasta	69284.8	1	2	2	2	7.17e-05	0.0396	possibly correct	TRUE	01_Cn1.27166.27166.2	NPILWNVADVVIK	K	F	0.988	3.21	0.268	2			740.93	1479.84	1480.85	2	-0.000404	-0.2728	5122.23	442178	1298140	492	504	TRUE
Merge_HaloTag-AviTag vs N-HaloTag_210318	VL1-, BirA+	replicate 1	Dolichyl-diphosphooligosaccharide--protein glycosyltransferase subunit 2 OS=Homo sapiens OX=9606 GN=RPN2 PE=1 SV=3	P04844	UniProt_Human_SwissProt_contam_HaloTag-AviTag_2020205.fasta	69284.8	1	2	2	2	7.17e-05	0.0396	possibly correct	TRUE	01_Cn1.28925.28925.2	SIVEEIEDLVAR	R	L	0.997	3.23	0.308	2			686.87	1371.72	1372.73	2	0.000323	0.2353	5354.26	638011	1278190	179	190	TRUE
Merge_HaloTag-AviTag vs N-HaloTag_210318	VL1-, BirA+	replicate 1	Peroxisomal multifunctional enzyme type 2 OS=Homo sapiens OX=9606 GN=HSD17B4 PE=1 SV=3	P51659	UniProt_Human_SwissProt_contam_HaloTag-AviTag_2020205.fasta	79688.5	1	5	5	5	0.000179	0.0802	possibly correct	TRUE	01_Cn1.8611.8611.2	AVANYDSVEEGEK	K	V	0.997	2.72	0.436	2			705.823	1409.63	1410.64	2	0.001168	0.828	2712.89	216947	340733	69	81	TRUE
Merge_HaloTag-AviTag vs N-HaloTag_210318	VL1-, BirA+	replicate 1	Peroxisomal multifunctional enzyme type 2 OS=Homo sapiens OX=9606 GN=HSD17B4 PE=1 SV=3	P51659	UniProt_Human_SwissProt_contam_HaloTag-AviTag_2020205.fasta	79688.5	1	5	5	5	0.000179	0.0802	possibly correct	TRUE	01_Cn1.15741.15741.2	AYALAFAER	R	G	0.994	2.53	0.391	2			506.268	1010.52	1011.53	2	0.002502	2.473	3643.69	478324	1093740	24	32	TRUE
Merge_HaloTag-AviTag vs N-HaloTag_210318	VL1-, BirA+	replicate 1	Peroxisomal multifunctional enzyme type 2 OS=Homo sapiens OX=9606 GN=HSD17B4 PE=1 SV=3	P51659	UniProt_Human_SwissProt_contam_HaloTag-AviTag_2020205.fasta	79688.5	1	5	5	5	0.000179	0.0802	possibly correct	TRUE	01_Cn1.18588.18588.2	IDVVVNNAGILR	R	D	0.997	3.73	0.473	2			641.878	1281.74	1282.75	2	0.00048	0.3742	4004.56	1395170	1311330	93	104	TRUE
Merge_HaloTag-AviTag vs N-HaloTag_210318	VL1-, BirA+	replicate 1	Peroxisomal multifunctional enzyme type 2 OS=Homo sapiens OX=9606 GN=HSD17B4 PE=1 SV=3	P51659	UniProt_Human_SwissProt_contam_HaloTag-AviTag_2020205.fasta	79688.5	1	5	5	5	0.000179	0.0802	possibly correct	TRUE	01_Cn1.12068.12068.2	VLQQFADNDVSR	R	F	0.997	3.14	0.476	2			696.85	1391.69	1391.69	2	1.002	-0.6108	3168.3	191677	542781	544	555	TRUE
Merge_HaloTag-AviTag vs N-HaloTag_210318	VL1-, BirA+	replicate 1	Peroxisomal multifunctional enzyme type 2 OS=Homo sapiens OX=9606 GN=HSD17B4 PE=1 SV=3	P51659	UniProt_Human_SwissProt_contam_HaloTag-AviTag_2020205.fasta	79688.5	1	5	5	5	0.000179	0.0802	possibly correct	TRUE	01_Cn1.14997.14997.2	VVLVTGAGAGLGR	R	A	0.993	2.36	0.377	2			585.354	1168.69	1169.7	2	0.000879	0.7515	3548.84	331104	1181140	11	23	TRUE
Merge_HaloTag-AviTag vs N-HaloTag_210318	VL1-, BirA+	replicate 1	Dolichyl-diphosphooligosaccharide--protein glycosyltransferase subunit STT3A OS=Homo sapiens OX=9606 GN=STT3A PE=1 SV=2	P46977	UniProt_Human_SwissProt_contam_HaloTag-AviTag_2020205.fasta	80532.8	1	1	1	1	3.59e-05	0.0128	possibly correct	TRUE	01_Cn1.8657.8657.2	FGQVYTEAK	R	R	0.995	1.9	0.429	2			521.764	1041.51	1042.52	2	9e-06	0.008633	2718.85	541572	1099860	647	655	TRUE
Merge_HaloTag-AviTag vs N-HaloTag_210318	VL1-, BirA+	replicate 1	Ras-related C3 botulinum toxin substrate 1 OS=Homo sapiens OX=9606 GN=RAC1 PE=1 SV=1	P63000	UniProt_Human_SwissProt_contam_HaloTag-AviTag_2020205.fasta	21450.6	1	1	1	1	3.59e-05	0.0729	possibly correct	TRUE	01_Cn1.9545.9545.3	HHcPNTPIILVGTK	R	L	0.997	3.71	0.392	2	c3: Carbamidomethyl (+57.02)		529.621	1585.84	1586.85	3	0.002195	1.383	2834.95	349471	1005630	103	116	TRUE
Merge_HaloTag-AviTag vs N-HaloTag_210318	VL1-, BirA+	replicate 1	Ras GTPase-activating-like protein IQGAP1 OS=Homo sapiens OX=9606 GN=IQGAP1 PE=1 SV=1	P46940	UniProt_Human_SwissProt_contam_HaloTag-AviTag_2020205.fasta	189259	0.999	1	1	1	3.59e-05	0.0109	possibly correct	TRUE	01_Cn1.27695.27695.2	ILAIGLINEALDEGDAQK	R	T	0.995	3.02	0.39	2			942.012	1882.01	1883.01	2	0.003533	1.876	5192.62	417640	1641620	539	556	TRUE
Merge_HaloTag-AviTag vs N-HaloTag_210318	VL1-, BirA+	replicate 1	Prostaglandin E synthase 3 OS=Homo sapiens OX=9606 GN=PTGES3 PE=1 SV=1	Q15185	UniProt_Human_SwissProt_contam_HaloTag-AviTag_2020205.fasta	18697.9	0.993	1	1	1	3.59e-05	0.106	possibly correct	TRUE	01_Cn1.18626.18626.3	HLNEIDLFHcIDPNDSK	K	H	0.997	5.21	0.559	2	c10: Carbamidomethyl (+57.02)		689.658	2065.95	2066.96	3	0.0003877	0.1876	4009.32	979241	1808660	49	65	TRUE
Merge_HaloTag-AviTag vs N-HaloTag_210318	VL1-, BirA+	replicate 1	60S ribosomal protein L12 OS=Homo sapiens OX=9606 GN=RPL12 PE=1 SV=1	P30050	UniProt_Human_SwissProt_contam_HaloTag-AviTag_2020205.fasta	17819.1	1	2	2	2	7.17e-05	0.152	possibly correct	TRUE	01_Cn1.14012.14012.2	EILGTAQSVGcNVDGR	K	H	0.997	4.26	0.562	2	c11: Carbamidomethyl (+57.02)		838.909	1675.8	1675.81	2	1.003	0.3483	3422.74	588475	1261550	131	146	TRUE
Merge_HaloTag-AviTag vs N-HaloTag_210318	VL1-, BirA+	replicate 1	60S ribosomal protein L12 OS=Homo sapiens OX=9606 GN=RPL12 PE=1 SV=1	P30050	UniProt_Human_SwissProt_contam_HaloTag-AviTag_2020205.fasta	17819.1	1	2	2	2	7.17e-05	0.152	possibly correct	TRUE	01_Cn1.14482.14482.2	IGPLGLSPK	K	K	0.968	1.97	0.297	2			441.277	880.539	881.546	2	0.00032	0.363	3482.85	1377730	1780000	32	40	TRUE
Merge_HaloTag-AviTag vs N-HaloTag_210318	VL1-, BirA+	replicate 1	ATP synthase subunit O, mitochondrial OS=Homo sapiens OX=9606 GN=ATP5PO PE=1 SV=1	P48047	UniProt_Human_SwissProt_contam_HaloTag-AviTag_2020205.fasta	23277.4	0.928	1	1	1	3.59e-05	0.0798	possibly correct	TRUE	01_Cn1.29022.29022.2	FSPLTTNLINLLAENGR	R	L	0.972	2.06	0.046	2			937.505	1873	1873.02	2	0.9849	-9.502	5367.63	463175	701166	101	117	TRUE
Merge_HaloTag-AviTag vs N-HaloTag_210318	VL1-, BirA+	replicate 1	Carbonyl reductase [NADPH] 1 OS=Homo sapiens OX=9606 GN=CBR1 PE=1 SV=3	P16152	UniProt_Human_SwissProt_contam_HaloTag-AviTag_2020205.fasta	30374.8	1	3	3	3	0.000108	0.0866	possibly correct	TRUE	01_Cn1.14373.14373.2	GQAAVQQLQAEGLSPR	R	F	0.997	4.26	0.583	2			826.939	1651.86	1652.87	2	-0.000752	-0.455	3469.1	521501	580647	43	58	TRUE
Merge_HaloTag-AviTag vs N-HaloTag_210318	VL1-, BirA+	replicate 1	Carbonyl reductase [NADPH] 1 OS=Homo sapiens OX=9606 GN=CBR1 PE=1 SV=3	P16152	UniProt_Human_SwissProt_contam_HaloTag-AviTag_2020205.fasta	30374.8	1	3	3	3	0.000108	0.0866	possibly correct	TRUE	01_Cn1.12803.12803.2	IGVTVLSR	K	I	0.966	1.98	0.317	2			422.766	843.518	844.525	2	-1.1e-05	-0.01303	3266.96	952990	1020050	199	206	TRUE
Merge_HaloTag-AviTag vs N-HaloTag_210318	VL1-, BirA+	replicate 1	Carbonyl reductase [NADPH] 1 OS=Homo sapiens OX=9606 GN=CBR1 PE=1 SV=3	P16152	UniProt_Human_SwissProt_contam_HaloTag-AviTag_2020205.fasta	30374.8	1	3	3	3	0.000108	0.0866	possibly correct	TRUE	01_Cn1.12803.12803.2	LGVTVLSR	K	I	0.966	1.98	0.317	2			422.766	843.518	844.525	2	-1.1e-05	-0.01303	3266.96	952990	1020050	199	206	TRUE
Merge_HaloTag-AviTag vs N-HaloTag_210318	VL1-, BirA+	replicate 1	Translocon-associated protein subunit delta OS=Homo sapiens OX=9606 GN=SSR4 PE=1 SV=1	P51571	UniProt_Human_SwissProt_contam_HaloTag-AviTag_2020205.fasta	18998.8	1	3	3	3	0.000108	0.231	possibly correct	TRUE	01_Cn1.22861.22861.2	FFDEESYSLLR	R	K	0.993	3.38	0.329	2			703.336	1404.66	1405.66	2	0.001942	1.382	4551.4	624849	1625140	106	116	TRUE
Merge_HaloTag-AviTag vs N-HaloTag_210318	VL1-, BirA+	replicate 1	Translocon-associated protein subunit delta OS=Homo sapiens OX=9606 GN=SSR4 PE=1 SV=1	P51571	UniProt_Human_SwissProt_contam_HaloTag-AviTag_2020205.fasta	18998.8	1	3	3	3	0.000108	0.231	possibly correct	TRUE	01_Cn1.27232.27232.3	NNEDISIIPPLFTVSVDHR	R	G	0.962	3.45	0.296	2			722.713	2165.12	2166.12	3	0.006694	3.09	5131.08	300636	1097840	121	139	TRUE
Merge_HaloTag-AviTag vs N-HaloTag_210318	VL1-, BirA+	replicate 1	Translocon-associated protein subunit delta OS=Homo sapiens OX=9606 GN=SSR4 PE=1 SV=1	P51571	UniProt_Human_SwissProt_contam_HaloTag-AviTag_2020205.fasta	18998.8	1	3	3	3	0.000108	0.231	possibly correct	TRUE	01_Cn1.3751.3751.2	SAHAGTYEVR	K	F	0.976	1.61	0.388	2			545.767	1089.52	1090.53	2	0.000105	0.09628	1981.92	159943	174538	96	105	TRUE
Merge_HaloTag-AviTag vs N-HaloTag_210318	VL1-, BirA+	replicate 1	eIF-2-alpha kinase activator GCN1 OS=Homo sapiens OX=9606 GN=GCN1 PE=1 SV=6	Q92616	UniProt_Human_SwissProt_contam_HaloTag-AviTag_2020205.fasta	292764	1	1	1	1	3.59e-05	0.00487	possibly correct	TRUE	01_Cn1.29580.29580.2	AALLETLSLLLAK	K	V	0.997	2.94	0.576	2			678.43	1354.85	1355.85	2	0.001276	0.9411	5444.39	200779	296886	2324	2336	TRUE
Merge_HaloTag-AviTag vs N-HaloTag_210318	VL1-, BirA+	replicate 1	40S ribosomal protein S20 OS=Homo sapiens OX=9606 GN=RPS20 PE=1 SV=1	P60866	UniProt_Human_SwissProt_contam_HaloTag-AviTag_2020205.fasta	13373	1	2	2	2	7.17e-05	0.193	possibly correct	TRUE	01_Cn1.15265.15265.3	LIDLHSPSEIVK	R	Q	0.993	3.09	0.309	2			450.926	1349.76	1350.76	3	0.001037	0.7677	3582.59	1616760	1881760	88	99	TRUE
Merge_HaloTag-AviTag vs N-HaloTag_210318	VL1-, BirA+	replicate 1	40S ribosomal protein S20 OS=Homo sapiens OX=9606 GN=RPS20 PE=1 SV=1	P60866	UniProt_Human_SwissProt_contam_HaloTag-AviTag_2020205.fasta	13373	1	2	2	2	7.17e-05	0.193	possibly correct	TRUE	01_Cn1.9413.9413.3	TPVEPEVAIHR	K	I	0.997	4.5	0.299	2			416.563	1246.67	1247.67	3	-0.000878	-0.7037	2817.93	836921	1251190	9	19	TRUE
Merge_HaloTag-AviTag vs N-HaloTag_210318	VL1-, BirA+	replicate 1	Protein disulfide-isomerase A6 OS=Homo sapiens OX=9606 GN=PDIA6 PE=1 SV=1	Q15084	UniProt_Human_SwissProt_contam_HaloTag-AviTag_2020205.fasta	48122.3	0.993	1	1	1	3.59e-05	0.0318	possibly correct	TRUE	01_Cn1.27187.27187.2	TGEAIVDAALSALR	R	Q	0.997	3.32	0.424	2			693.883	1385.75	1386.76	2	0.000821	0.592	5124.96	699156	973569	119	132	TRUE
Merge_HaloTag-AviTag vs N-HaloTag_210318	VL1-, BirA+	replicate 1	Probable leucine--tRNA ligase, mitochondrial OS=Homo sapiens OX=9606 GN=LARS2 PE=1 SV=2	Q15031	UniProt_Human_SwissProt_contam_HaloTag-AviTag_2020205.fasta	101977	0.999	2	2	2	7.17e-05	0.0233	possibly correct	TRUE	01_Cn1.10372.10372.2	IPVPQQVAR	K	D	0.952	1.72	0.378	2			504.303	1006.59	1007.6	2	-0.00168	-1.667	2945.88	654868	1184000	853	861	TRUE
Merge_HaloTag-AviTag vs N-HaloTag_210318	VL1-, BirA+	replicate 1	Probable leucine--tRNA ligase, mitochondrial OS=Homo sapiens OX=9606 GN=LARS2 PE=1 SV=2	Q15031	UniProt_Human_SwissProt_contam_HaloTag-AviTag_2020205.fasta	101977	0.999	2	2	2	7.17e-05	0.0233	possibly correct	TRUE	01_Cn1.8772.8772.2	LSSSAEFTGmTR	R	Q	0.98	2.28	0.357	2		m10: Oxidation (+15.99)	651.803	1301.59	1302.6	2	-0.000361	-0.2771	2734.2	248605	273844	408	419	TRUE
Merge_HaloTag-AviTag vs N-HaloTag_210318	VL1-, BirA+	replicate 1	Isoleucine--tRNA ligase, cytoplasmic OS=Homo sapiens OX=9606 GN=IARS PE=1 SV=2	P41252	UniProt_Human_SwissProt_contam_HaloTag-AviTag_2020205.fasta	144502	1	6	6	6	0.000215	0.0602	possibly correct	TRUE	01_Cn1.8485.8485.2	APLKPYPVSPSDK	K	V	0.997	3.03	0.57	2			699.887	1397.76	1398.76	2	0.003646	2.607	2696.32	324574	372576	1039	1051	TRUE
Merge_HaloTag-AviTag vs N-HaloTag_210318	VL1-, BirA+	replicate 1	Isoleucine--tRNA ligase, cytoplasmic OS=Homo sapiens OX=9606 GN=IARS PE=1 SV=2	P41252	UniProt_Human_SwissProt_contam_HaloTag-AviTag_2020205.fasta	144502	1	6	6	6	0.000215	0.0602	possibly correct	TRUE	01_Cn1.27150.27150.2	DVLLPWYNAYR	K	F	0.979	2.22	0.345	2			705.365	1408.71	1409.72	2	0.00058	0.4114	5120.05	315491	824231	651	661	TRUE
Merge_HaloTag-AviTag vs N-HaloTag_210318	VL1-, BirA+	replicate 1	Isoleucine--tRNA ligase, cytoplasmic OS=Homo sapiens OX=9606 GN=IARS PE=1 SV=2	P41252	UniProt_Human_SwissProt_contam_HaloTag-AviTag_2020205.fasta	144502	1	6	6	6	0.000215	0.0602	possibly correct	TRUE	01_Cn1.13241.13241.3	EIVVIHQDPEALK	K	D	0.997	2.91	0.444	2			497.612	1489.82	1490.82	3	0.001111	0.7452	3323.3	496526	1050820	849	861	TRUE
Merge_HaloTag-AviTag vs N-HaloTag_210318	VL1-, BirA+	replicate 1	Isoleucine--tRNA ligase, cytoplasmic OS=Homo sapiens OX=9606 GN=IARS PE=1 SV=2	P41252	UniProt_Human_SwissProt_contam_HaloTag-AviTag_2020205.fasta	144502	1	6	6	6	0.000215	0.0602	possibly correct	TRUE	01_Cn1.16376.16376.2	GSELEITLTR	K	G	0.961	2.21	0.24	2			559.807	1117.6	1118.61	2	0.000523	0.4675	3724.53	408126	889762	1062	1071	TRUE
Merge_HaloTag-AviTag vs N-HaloTag_210318	VL1-, BirA+	replicate 1	Isoleucine--tRNA ligase, cytoplasmic OS=Homo sapiens OX=9606 GN=IARS PE=1 SV=2	P41252	UniProt_Human_SwissProt_contam_HaloTag-AviTag_2020205.fasta	144502	1	6	6	6	0.000215	0.0602	possibly correct	TRUE	01_Cn1.17640.17640.3	LQKEEEIEFLYNENTVR	R	E	0.997	4.59	0.419	2			718.695	2153.06	2154.07	3	-0.001899	-0.8816	3886.37	1042980	1231160	670	686	TRUE
Merge_HaloTag-AviTag vs N-HaloTag_210318	VL1-, BirA+	replicate 1	Isoleucine--tRNA ligase, cytoplasmic OS=Homo sapiens OX=9606 GN=IARS PE=1 SV=2	P41252	UniProt_Human_SwissProt_contam_HaloTag-AviTag_2020205.fasta	144502	1	6	6	6	0.000215	0.0602	possibly correct	TRUE	01_Cn1.14838.14838.2	QLSSEELEQFQK	K	T	0.994	4	0.396	2			733.868	1465.72	1465.72	2	1.012	6.374	3528.11	844092	1217130	918	929	TRUE
Merge_HaloTag-AviTag vs N-HaloTag_210318	VL1-, BirA+	replicate 1	Glycine--tRNA ligase OS=Homo sapiens OX=9606 GN=GARS1 PE=1 SV=3	P41250	UniProt_Human_SwissProt_contam_HaloTag-AviTag_2020205.fasta	83167.6	1	2	2	2	7.17e-05	0.0311	possibly correct	TRUE	01_Cn1.4681.4681.2	VDDSSGSIGR	K	R	0.997	2.6	0.458	2			496.736	991.456	992.464	2	-0.000692	-0.6973	2138.86	86727.4	223623	647	656	TRUE
Merge_HaloTag-AviTag vs N-HaloTag_210318	VL1-, BirA+	replicate 1	Glycine--tRNA ligase OS=Homo sapiens OX=9606 GN=GARS1 PE=1 SV=3	P41250	UniProt_Human_SwissProt_contam_HaloTag-AviTag_2020205.fasta	83167.6	1	2	2	2	7.17e-05	0.0311	possibly correct	TRUE	01_Cn1.8045.8045.3	VPLVAEKPLKEPK	K	T	0.997	2.45	0.523	2			483.302	1446.88	1447.89	3	0.002301	1.589	2635.76	346403	1006910	478	490	TRUE
Merge_HaloTag-AviTag vs N-HaloTag_210318	VL1-, BirA+	replicate 1	ATP-dependent RNA helicase DDX39A OS=Homo sapiens OX=9606 GN=DDX39A PE=1 SV=2	O00148	UniProt_Human_SwissProt_contam_HaloTag-AviTag_2020205.fasta	49129.8	0.152	0	0	0	0	0.131	possibly correct	FALSE	01_Cn1.19115.19115.2	GLAITFVSDENDAK	K	I	0.997	3.51	0.506	2			740.37	1478.73	1479.73	2	-0.000458	-0.3095	4070.35	2163850	3173140	384	397	FALSE
Merge_HaloTag-AviTag vs N-HaloTag_210318	VL1-, BirA+	replicate 1	ATP-dependent RNA helicase DDX39A OS=Homo sapiens OX=9606 GN=DDX39A PE=1 SV=2	O00148	UniProt_Human_SwissProt_contam_HaloTag-AviTag_2020205.fasta	49129.8	0.152	0	0	0	0	0.131	possibly correct	FALSE	01_Cn1.9385.9385.2	GSYVSIHSSGFR	K	D	0.997	2.74	0.465	2			648.82	1295.63	1296.63	2	0.000471	0.3632	2814.29	911219	1245840	36	47	FALSE
Merge_HaloTag-AviTag vs N-HaloTag_210318	VL1-, BirA+	replicate 1	ATP-dependent RNA helicase DDX39A OS=Homo sapiens OX=9606 GN=DDX39A PE=1 SV=2	O00148	UniProt_Human_SwissProt_contam_HaloTag-AviTag_2020205.fasta	49129.8	0.152	0	0	0	0	0.131	possibly correct	FALSE	01_Cn1.21223.21223.2	ILVATNLFGR	R	G	0.991	2.3	0.42	2			552.334	1102.65	1103.66	2	0.002595	2.351	4337.27	1383570	2782190	339	348	FALSE
Merge_HaloTag-AviTag vs N-HaloTag_210318	VL1-, BirA+	replicate 1	ATP-dependent RNA helicase DDX39A OS=Homo sapiens OX=9606 GN=DDX39A PE=1 SV=2	O00148	UniProt_Human_SwissProt_contam_HaloTag-AviTag_2020205.fasta	49129.8	0.152	0	0	0	0	0.131	possibly correct	FALSE	01_Cn1.2647.2647.2	KDEEVLKK	K	N	0.981	2.75	0.233	2			494.788	987.561	988.568	2	0.000844	0.8538	1755.88	200155	243904	155	162	FALSE
Merge_HaloTag-AviTag vs N-HaloTag_210318	VL1-, BirA+	replicate 1	ATP-dependent RNA helicase DDX39A OS=Homo sapiens OX=9606 GN=DDX39A PE=1 SV=2	O00148	UniProt_Human_SwissProt_contam_HaloTag-AviTag_2020205.fasta	49129.8	0.152	0	0	0	0	0.131	possibly correct	FALSE	01_Cn1.15313.15313.3	LTLHGLQQYYVK	K	L	0.997	4.39	0.383	2			488.273	1461.8	1462.81	3	-9.9e-05	-0.06768	3588.95	2533230	2010410	256	267	FALSE
Merge_HaloTag-AviTag vs N-HaloTag_210318	VL1-, BirA+	replicate 1	ATP synthase subunit gamma, mitochondrial OS=Homo sapiens OX=9606 GN=ATP5F1C PE=1 SV=1	P36542	UniProt_Human_SwissProt_contam_HaloTag-AviTag_2020205.fasta	32998	1	6	6	6	0.000215	0.285	possibly correct	TRUE	01_Cn1.14803.14803.2	EVmLVGIGDK	K	I	0.964	2.32	0.267	2		m3: Oxidation (+15.99)	538.787	1075.56	1076.57	2	0.00127	1.18	3523.7	740135	1324690	127	136	TRUE
Merge_HaloTag-AviTag vs N-HaloTag_210318	VL1-, BirA+	replicate 1	ATP synthase subunit gamma, mitochondrial OS=Homo sapiens OX=9606 GN=ATP5F1C PE=1 SV=1	P36542	UniProt_Human_SwissProt_contam_HaloTag-AviTag_2020205.fasta	32998	1	6	6	6	0.000215	0.285	possibly correct	TRUE	01_Cn1.10064.10064.2	HLLIGVSSDR	K	G	0.986	2.66	0.295	2			548.809	1095.6	1096.61	2	-0.000442	-0.4031	2906.01	768611	1235150	91	100	TRUE
Merge_HaloTag-AviTag vs N-HaloTag_210318	VL1-, BirA+	replicate 1	ATP synthase subunit gamma, mitochondrial OS=Homo sapiens OX=9606 GN=ATP5F1C PE=1 SV=1	P36542	UniProt_Human_SwissProt_contam_HaloTag-AviTag_2020205.fasta	32998	1	6	6	6	0.000215	0.285	possibly correct	TRUE	01_Cn1.22505.22505.2	IYGLGSLALYEK	R	A	0.997	2.63	0.536	2			663.869	1325.72	1326.73	2	0.000473	0.3565	4504.46	1061100	1064060	68	79	TRUE
Merge_HaloTag-AviTag vs N-HaloTag_210318	VL1-, BirA+	replicate 1	ATP synthase subunit gamma, mitochondrial OS=Homo sapiens OX=9606 GN=ATP5F1C PE=1 SV=1	P36542	UniProt_Human_SwissProt_contam_HaloTag-AviTag_2020205.fasta	32998	1	6	6	6	0.000215	0.285	possibly correct	TRUE	01_Cn1.29859.29859.3	KPPTFGDASVIALELLNSGYEFDEGSIIFNK	R	F	0.995	4.14	0.384	2			1124.91	3371.71	3371.7	3	1.013	3.016	5482.63	269562	315139	159	189	TRUE
Merge_HaloTag-AviTag vs N-HaloTag_210318	VL1-, BirA+	replicate 1	ATP synthase subunit gamma, mitochondrial OS=Homo sapiens OX=9606 GN=ATP5F1C PE=1 SV=1	P36542	UniProt_Human_SwissProt_contam_HaloTag-AviTag_2020205.fasta	32998	1	6	6	6	0.000215	0.285	possibly correct	TRUE	01_Cn1.8755.8755.2	SEVATLTAAGK	K	E	0.986	2.25	0.408	2			524.289	1046.56	1047.57	2	0.002231	2.13	2732.03	300366	1245540	116	126	TRUE
Merge_HaloTag-AviTag vs N-HaloTag_210318	VL1-, BirA+	replicate 1	ATP synthase subunit gamma, mitochondrial OS=Homo sapiens OX=9606 GN=ATP5F1C PE=1 SV=1	P36542	UniProt_Human_SwissProt_contam_HaloTag-AviTag_2020205.fasta	32998	1	6	6	6	0.000215	0.285	possibly correct	TRUE	01_Cn1.15081.15081.2	THSDQFLVAFK	R	E	0.994	2.67	0.472	2			646.837	1291.66	1292.66	2	0.003733	2.888	3559.69	670986	1525570	144	154	TRUE
Merge_HaloTag-AviTag vs N-HaloTag_210318	VL1-, BirA+	replicate 1	Heat shock protein 105 kDa OS=Homo sapiens OX=9606 GN=HSPH1 PE=1 SV=1	Q92598	UniProt_Human_SwissProt_contam_HaloTag-AviTag_2020205.fasta	96865.8	0.998	1	1	1	3.59e-05	0.0175	possibly correct	TRUE	01_Cn1.17602.17602.2	VEDVSAVEIVGGATR	K	I	0.992	3.19	0.363	2			751.396	1500.78	1501.79	2	-0.001222	-0.8137	3881.52	1492900	2165320	332	346	TRUE
Merge_HaloTag-AviTag vs N-HaloTag_210318	VL1-, BirA+	replicate 1	Alkyldihydroxyacetonephosphate synthase, peroxisomal OS=Homo sapiens OX=9606 GN=AGPS PE=1 SV=1	O00116	UniProt_Human_SwissProt_contam_HaloTag-AviTag_2020205.fasta	72913.3	1	2	2	2	7.17e-05	0.0334	possibly correct	TRUE	01_Cn1.8362.8362.2	ETNISYSQEADDR	K	V	0.994	2.84	0.434	2			764.33	1526.65	1527.66	2	-0.002322	-1.52	2680.37	265605	172491	170	182	TRUE
Merge_HaloTag-AviTag vs N-HaloTag_210318	VL1-, BirA+	replicate 1	Alkyldihydroxyacetonephosphate synthase, peroxisomal OS=Homo sapiens OX=9606 GN=AGPS PE=1 SV=1	O00116	UniProt_Human_SwissProt_contam_HaloTag-AviTag_2020205.fasta	72913.3	1	2	2	2	7.17e-05	0.0334	possibly correct	TRUE	01_Cn1.6063.6063.2	IRPVPEYQK	K	Y	0.985	2.01	0.342	2			565.322	1128.63	1129.64	2	0.000475	0.4205	2353.03	185122	379815	381	389	TRUE
Merge_HaloTag-AviTag vs N-HaloTag_210318	VL1-, BirA+	replicate 1	28S ribosomal protein S27, mitochondrial OS=Homo sapiens OX=9606 GN=MRPS27 PE=1 SV=3	Q92552	UniProt_Human_SwissProt_contam_HaloTag-AviTag_2020205.fasta	47612.7	0.999	1	1	1	3.59e-05	0.0362	possibly correct	TRUE	01_Cn1.26653.26653.2	IESEGLLSLTTQLVK	K	E	0.997	3.65	0.541	2			816.467	1630.92	1630.93	2	1	-1.624	5052.91	406154	376240	347	361	TRUE
Merge_HaloTag-AviTag vs N-HaloTag_210318	VL1-, BirA+	replicate 1	Retinol dehydrogenase 11 OS=Homo sapiens OX=9606 GN=RDH11 PE=1 SV=2	Q8TC12	UniProt_Human_SwissProt_contam_HaloTag-AviTag_2020205.fasta	35386.5	0.993	1	1	1	3.59e-05	0.044	possibly correct	TRUE	01_Cn1.11332.11332.2	EIQTTTGNQQVLVR	K	K	0.997	3.79	0.512	2			793.928	1585.84	1586.85	2	-0.001322	-0.8331	3070.37	636683	537077	84	97	TRUE
Merge_HaloTag-AviTag vs N-HaloTag_210318	VL1-, BirA+	replicate 1	Aspartate--tRNA ligase, cytoplasmic OS=Homo sapiens OX=9606 GN=DARS PE=1 SV=2	P14868	UniProt_Human_SwissProt_contam_HaloTag-AviTag_2020205.fasta	57136.7	1	4	4	4	0.000143	0.108	possibly correct	TRUE	01_Cn1.10143.10143.2	FQTEIQTVNK	R	Q	0.983	2.54	0.325	2			604.32	1206.62	1207.63	2	7.7e-05	0.06376	2916	1035010	1137480	321	330	TRUE
Merge_HaloTag-AviTag vs N-HaloTag_210318	VL1-, BirA+	replicate 1	Aspartate--tRNA ligase, cytoplasmic OS=Homo sapiens OX=9606 GN=DARS PE=1 SV=2	P14868	UniProt_Human_SwissProt_contam_HaloTag-AviTag_2020205.fasta	57136.7	1	4	4	4	0.000143	0.108	possibly correct	TRUE	01_Cn1.9065.9065.3	IGScTQQDVELHVQK	K	I	0.997	4.08	0.434	2	c4: Carbamidomethyl (+57.02)		581.29	1740.85	1741.85	3	0.0004057	0.2329	2772.61	990289	981666	127	141	TRUE
Merge_HaloTag-AviTag vs N-HaloTag_210318	VL1-, BirA+	replicate 1	Aspartate--tRNA ligase, cytoplasmic OS=Homo sapiens OX=9606 GN=DARS PE=1 SV=2	P14868	UniProt_Human_SwissProt_contam_HaloTag-AviTag_2020205.fasta	57136.7	1	4	4	4	0.000143	0.108	possibly correct	TRUE	01_Cn1.17305.17305.3	LPLQLDDAVRPEAEGEEEGR	R	A	0.997	3.62	0.42	2			741.702	2222.08	2223.09	3	0.001101	0.4953	3843.3	1490110	3489790	152	171	TRUE
Merge_HaloTag-AviTag vs N-HaloTag_210318	VL1-, BirA+	replicate 1	Aspartate--tRNA ligase, cytoplasmic OS=Homo sapiens OX=9606 GN=DARS PE=1 SV=2	P14868	UniProt_Human_SwissProt_contam_HaloTag-AviTag_2020205.fasta	57136.7	1	4	4	4	0.000143	0.108	possibly correct	TRUE	01_Cn1.21304.21304.2	VFSIGPVFR	K	A	0.997	2.15	0.446	2			511.295	1020.58	1021.58	2	0.000272	0.2663	4347.69	696070	793795	265	273	TRUE
Merge_HaloTag-AviTag vs N-HaloTag_210318	VL1-, BirA+	replicate 1	Heterogeneous nuclear ribonucleoprotein L OS=Homo sapiens OX=9606 GN=HNRNPL PE=1 SV=2	P14866	UniProt_Human_SwissProt_contam_HaloTag-AviTag_2020205.fasta	64132.8	1	4	4	4	0.000143	0.107	possibly correct	TRUE	01_Cn1.4305.4305.2	IEYAKPTR	K	L	0.985	1.89	0.344	2			489.275	976.535	977.542	2	0.000846	0.8654	2076.33	145835	322177	265	272	TRUE
Merge_HaloTag-AviTag vs N-HaloTag_210318	VL1-, BirA+	replicate 1	Heterogeneous nuclear ribonucleoprotein L OS=Homo sapiens OX=9606 GN=HNRNPL PE=1 SV=2	P14866	UniProt_Human_SwissProt_contam_HaloTag-AviTag_2020205.fasta	64132.8	1	4	4	4	0.000143	0.107	possibly correct	TRUE	01_Cn1.14265.14265.3	NDQDTWDYTNPNLSGQGDPGSNPNKR	K	Q	0.997	4.65	0.462	2			964.425	2890.25	2890.26	3	0.9978	-1.704	3455.34	927368	764407	278	303	TRUE
Merge_HaloTag-AviTag vs N-HaloTag_210318	VL1-, BirA+	replicate 1	Heterogeneous nuclear ribonucleoprotein L OS=Homo sapiens OX=9606 GN=HNRNPL PE=1 SV=2	P14866	UniProt_Human_SwissProt_contam_HaloTag-AviTag_2020205.fasta	64132.8	1	4	4	4	0.000143	0.107	possibly correct	TRUE	01_Cn1.8725.8725.3	SKPGAAmVEmADGYAVDR	K	A	0.992	2.86	0.431	2		m7: Oxidation (+15.99), m10: Oxidation (+15.99)	634.29	1899.85	1899.86	3	0.9978	-2.608	2727.99	160498	131548	417	434	TRUE
Merge_HaloTag-AviTag vs N-HaloTag_210318	VL1-, BirA+	replicate 1	Heterogeneous nuclear ribonucleoprotein L OS=Homo sapiens OX=9606 GN=HNRNPL PE=1 SV=2	P14866	UniProt_Human_SwissProt_contam_HaloTag-AviTag_2020205.fasta	64132.8	1	4	4	4	0.000143	0.107	possibly correct	TRUE	01_Cn1.16666.16666.2	SSSGLLEWESK	R	S	0.997	3.08	0.435	2			611.802	1221.59	1222.6	2	0.001998	1.634	3761.33	784290	1137650	542	552	TRUE
Merge_HaloTag-AviTag vs N-HaloTag_210318	VL1-, BirA+	replicate 1	Tubulin beta-4B chain OS=Homo sapiens OX=9606 GN=TUBB4B PE=1 SV=1	P68371	UniProt_Human_SwissProt_contam_HaloTag-AviTag_2020205.fasta	49830.7	1	4	5	5	0.000179	0.649	possibly correct	TRUE	01_Cn1.18490.18490.2	AVLVDLEPGTmDSVR	R	S	0.955	2.83	0.285	2		m11: Oxidation (+15.99)	809.413	1616.81	1617.82	2	0.002392	1.479	3992.23	4876490	5234780	63	77	TRUE
Merge_HaloTag-AviTag vs N-HaloTag_210318	VL1-, BirA+	replicate 1	Tubulin beta-4B chain OS=Homo sapiens OX=9606 GN=TUBB4B PE=1 SV=1	P68371	UniProt_Human_SwissProt_contam_HaloTag-AviTag_2020205.fasta	49830.7	1	4	5	5	0.000179	0.649	possibly correct	FALSE	01_Cn1.24392.24392.3	EAEScDcLQGFQLTHSLGGGTGSGMGTLLISK	K	I	0.997	3.36	0.37	2	c5: Carbamidomethyl (+57.02), c7: Carbamidomethyl (+57.02)		1104.52	3310.53	3311.53	3	0.002434	0.7351	4750	600707	408620	123	154	FALSE
Merge_HaloTag-AviTag vs N-HaloTag_210318	VL1-, BirA+	replicate 1	Tubulin beta-4B chain OS=Homo sapiens OX=9606 GN=TUBB4B PE=1 SV=1	P68371	UniProt_Human_SwissProt_contam_HaloTag-AviTag_2020205.fasta	49830.7	1	4	5	5	0.000179	0.649	possibly correct	FALSE	01_Cn1.24392.24392.3	EAEScDcLQGFQLTHSLGGGTGSGMGTLLLSK	K	I	0.997	3.36	0.37	2	c5: Carbamidomethyl (+57.02), c7: Carbamidomethyl (+57.02)		1104.52	3310.53	3311.53	3	0.002434	0.7351	4750	600707	408620	123	154	FALSE
Merge_HaloTag-AviTag vs N-HaloTag_210318	VL1-, BirA+	replicate 1	Tubulin beta-4B chain OS=Homo sapiens OX=9606 GN=TUBB4B PE=1 SV=1	P68371	UniProt_Human_SwissProt_contam_HaloTag-AviTag_2020205.fasta	49830.7	1	4	5	5	0.000179	0.649	possibly correct	FALSE	01_Cn1.10415.10415.3	EIVHLQAGQcGNQIGAK	R	F	0.997	3.73	0.31	2	c10: Carbamidomethyl (+57.02)		608.313	1821.92	1822.92	3	0.0007397	0.4058	2951.52	1900880	2865420	3	19	FALSE
Merge_HaloTag-AviTag vs N-HaloTag_210318	VL1-, BirA+	replicate 1	Tubulin beta-4B chain OS=Homo sapiens OX=9606 GN=TUBB4B PE=1 SV=1	P68371	UniProt_Human_SwissProt_contam_HaloTag-AviTag_2020205.fasta	49830.7	1	4	5	5	0.000179	0.649	possibly correct	FALSE	01_Cn1.10322.10322.2	EIVHLQAGQcGNQIGAK	R	F	0.997	5.2	0.562	2	c10: Carbamidomethyl (+57.02)		911.965	1821.92	1822.92	2	-0.0006893	-0.3781	2939.25	671888	925737	3	19	FALSE
Merge_HaloTag-AviTag vs N-HaloTag_210318	VL1-, BirA+	replicate 1	Tubulin beta-4B chain OS=Homo sapiens OX=9606 GN=TUBB4B PE=1 SV=1	P68371	UniProt_Human_SwissProt_contam_HaloTag-AviTag_2020205.fasta	49830.7	1	4	5	5	0.000179	0.649	possibly correct	FALSE	01_Cn1.8735.8735.2	EVDEQmLNVQNK	K	N	0.997	3.89	0.302	2		m6: Oxidation (+15.99)	731.845	1461.68	1462.68	2	-0.000997	-0.6816	2729.32	692057	1142790	325	336	FALSE
Merge_HaloTag-AviTag vs N-HaloTag_210318	VL1-, BirA+	replicate 1	Tubulin beta-4B chain OS=Homo sapiens OX=9606 GN=TUBB4B PE=1 SV=1	P68371	UniProt_Human_SwissProt_contam_HaloTag-AviTag_2020205.fasta	49830.7	1	4	5	5	0.000179	0.649	possibly correct	FALSE	01_Cn1.12819.12819.2	EVDEQMLNVQNK	K	N	0.997	3.66	0.366	2			723.848	1445.68	1446.69	2	-0.000513	-0.3546	3268.92	1031430	1453270	325	336	FALSE
Merge_HaloTag-AviTag vs N-HaloTag_210318	VL1-, BirA+	replicate 1	Tubulin beta-4B chain OS=Homo sapiens OX=9606 GN=TUBB4B PE=1 SV=1	P68371	UniProt_Human_SwissProt_contam_HaloTag-AviTag_2020205.fasta	49830.7	1	4	5	5	0.000179	0.649	possibly correct	FALSE	01_Cn1.15337.15337.2	FPGQLNADLR	R	K	0.995	2.54	0.437	2			565.801	1129.59	1130.6	2	-0.00151	-1.336	3592.24	2732590	2075110	242	251	FALSE
Merge_HaloTag-AviTag vs N-HaloTag_210318	VL1-, BirA+	replicate 1	Tubulin beta-4B chain OS=Homo sapiens OX=9606 GN=TUBB4B PE=1 SV=1	P68371	UniProt_Human_SwissProt_contam_HaloTag-AviTag_2020205.fasta	49830.7	1	4	5	5	0.000179	0.649	possibly correct	FALSE	01_Cn1.15684.15684.2	FPGQLNADLR	R	K	0.997	2.98	0.424	2			565.801	1129.59	1130.6	2	-0.000179	-0.1583	3636.29	2459780	1549340	242	251	FALSE
Merge_HaloTag-AviTag vs N-HaloTag_210318	VL1-, BirA+	replicate 1	Tubulin beta-4B chain OS=Homo sapiens OX=9606 GN=TUBB4B PE=1 SV=1	P68371	UniProt_Human_SwissProt_contam_HaloTag-AviTag_2020205.fasta	49830.7	1	4	5	5	0.000179	0.649	possibly correct	FALSE	01_Cn1.15504.15504.2	FPGQLNADLR	R	K	0.997	2.91	0.463	2			565.801	1129.59	1130.6	2	3.2e-05	0.0283	3613.37	8331730	5973900	242	251	FALSE
Merge_HaloTag-AviTag vs N-HaloTag_210318	VL1-, BirA+	replicate 1	Tubulin beta-4B chain OS=Homo sapiens OX=9606 GN=TUBB4B PE=1 SV=1	P68371	UniProt_Human_SwissProt_contam_HaloTag-AviTag_2020205.fasta	49830.7	1	4	5	5	0.000179	0.649	possibly correct	TRUE	01_Cn1.21949.21949.4	FWEVISDEHGIDPTGTYHGDSDLQLER	K	I	0.997	4.92	0.397	2			780.112	3116.42	3116.42	4	1.003	0.1913	4432.22	2230030	3965680	20	46	TRUE
Merge_HaloTag-AviTag vs N-HaloTag_210318	VL1-, BirA+	replicate 1	Tubulin beta-4B chain OS=Homo sapiens OX=9606 GN=TUBB4B PE=1 SV=1	P68371	UniProt_Human_SwissProt_contam_HaloTag-AviTag_2020205.fasta	49830.7	1	4	5	5	0.000179	0.649	possibly correct	TRUE	01_Cn1.21955.21955.3	FWEVISDEHGIDPTGTYHGDSDLQLER	K	I	0.997	6.62	0.528	2			1039.81	3116.42	3116.42	3	1.001	-0.6183	4433.08	1889610	2577840	20	46	TRUE
Merge_HaloTag-AviTag vs N-HaloTag_210318	VL1-, BirA+	replicate 1	Tubulin beta-4B chain OS=Homo sapiens OX=9606 GN=TUBB4B PE=1 SV=1	P68371	UniProt_Human_SwissProt_contam_HaloTag-AviTag_2020205.fasta	49830.7	1	4	5	5	0.000179	0.649	possibly correct	FALSE	01_Cn1.25187.25187.2	GHYTEGAELVDSVLDVVR	K	K	0.997	5.37	0.512	2			979.997	1957.98	1958.98	2	0.004829	2.465	4856.6	591347	1636270	104	121	FALSE
Merge_HaloTag-AviTag vs N-HaloTag_210318	VL1-, BirA+	replicate 1	Tubulin beta-4B chain OS=Homo sapiens OX=9606 GN=TUBB4B PE=1 SV=1	P68371	UniProt_Human_SwissProt_contam_HaloTag-AviTag_2020205.fasta	49830.7	1	4	5	5	0.000179	0.649	possibly correct	FALSE	01_Cn1.25173.25173.3	GHYTEGAELVDSVLDVVR	K	K	0.997	4.6	0.513	2			653.666	1957.98	1958.98	3	0.002248	1.148	4854.7	637153	1902920	104	121	FALSE
Merge_HaloTag-AviTag vs N-HaloTag_210318	VL1-, BirA+	replicate 1	Tubulin beta-4B chain OS=Homo sapiens OX=9606 GN=TUBB4B PE=1 SV=1	P68371	UniProt_Human_SwissProt_contam_HaloTag-AviTag_2020205.fasta	49830.7	1	4	5	5	0.000179	0.649	possibly correct	FALSE	01_Cn1.15618.15618.2	ImNTFSVVPSPK	R	V	0.997	2.99	0.419	2		m2: Oxidation (+15.99)	668.353	1334.69	1335.7	2	4.399e-05	0.03294	3628.05	2065850	1813310	163	174	FALSE
Merge_HaloTag-AviTag vs N-HaloTag_210318	VL1-, BirA+	replicate 1	Tubulin beta-4B chain OS=Homo sapiens OX=9606 GN=TUBB4B PE=1 SV=1	P68371	UniProt_Human_SwissProt_contam_HaloTag-AviTag_2020205.fasta	49830.7	1	4	5	5	0.000179	0.649	possibly correct	TRUE	01_Cn1.11544.11544.2	INVYYNEATGGK	R	Y	0.995	3.01	0.361	2			664.828	1327.64	1328.65	2	0.000315	0.2371	3098	1111460	1364510	47	58	TRUE
Merge_HaloTag-AviTag vs N-HaloTag_210318	VL1-, BirA+	replicate 1	Tubulin beta-4B chain OS=Homo sapiens OX=9606 GN=TUBB4B PE=1 SV=1	P68371	UniProt_Human_SwissProt_contam_HaloTag-AviTag_2020205.fasta	49830.7	1	4	5	5	0.000179	0.649	possibly correct	FALSE	01_Cn1.19869.19869.2	ISEQFTAMFR	R	R	0.989	2.9	0.309	2			615.303	1228.59	1229.6	2	-0.000446	-0.3627	4166.44	1800170	1993190	381	390	FALSE
Merge_HaloTag-AviTag vs N-HaloTag_210318	VL1-, BirA+	replicate 1	Tubulin beta-4B chain OS=Homo sapiens OX=9606 GN=TUBB4B PE=1 SV=1	P68371	UniProt_Human_SwissProt_contam_HaloTag-AviTag_2020205.fasta	49830.7	1	4	5	5	0.000179	0.649	possibly correct	FALSE	01_Cn1.17302.17302.2	LAVNmVPFPR	K	L	0.985	2.13	0.424	2		m5: Oxidation (+15.99)	580.32	1158.62	1159.63	2	0.002599	2.241	3842.9	613031	916495	253	262	FALSE
Merge_HaloTag-AviTag vs N-HaloTag_210318	VL1-, BirA+	replicate 1	Tubulin beta-4B chain OS=Homo sapiens OX=9606 GN=TUBB4B PE=1 SV=1	P68371	UniProt_Human_SwissProt_contam_HaloTag-AviTag_2020205.fasta	49830.7	1	4	5	5	0.000179	0.649	possibly correct	FALSE	01_Cn1.20816.20816.3	LHFFmPGFAPLTSR	R	G	0.996	3.39	0.311	2		m5: Oxidation (+15.99)	546.282	1635.83	1636.83	3	0.001786	1.091	4287.04	2038280	5435050	263	276	FALSE
Merge_HaloTag-AviTag vs N-HaloTag_210318	VL1-, BirA+	replicate 1	Tubulin beta-4B chain OS=Homo sapiens OX=9606 GN=TUBB4B PE=1 SV=1	P68371	UniProt_Human_SwissProt_contam_HaloTag-AviTag_2020205.fasta	49830.7	1	4	5	5	0.000179	0.649	possibly correct	FALSE	01_Cn1.23568.23568.3	LTTPTYGDLNHLVSATmSGVTTcLR	K	F	0.996	4.16	0.325	2	c23: Carbamidomethyl (+57.02)	m17: Oxidation (+15.99)	908.784	2723.33	2724.33	3	0.003421	1.256	4641.32	1373490	3576020	217	241	FALSE
Merge_HaloTag-AviTag vs N-HaloTag_210318	VL1-, BirA+	replicate 1	Tubulin beta-4B chain OS=Homo sapiens OX=9606 GN=TUBB4B PE=1 SV=1	P68371	UniProt_Human_SwissProt_contam_HaloTag-AviTag_2020205.fasta	49830.7	1	4	5	5	0.000179	0.649	possibly correct	FALSE	01_Cn1.27357.27357.3	LTTPTYGDLNHLVSATMSGVTTcLR	K	F	0.997	3.98	0.32	2	c23: Carbamidomethyl (+57.02)		903.451	2707.33	2708.34	3	0.0003517	0.1299	5148.1	700850	1380460	217	241	FALSE
Merge_HaloTag-AviTag vs N-HaloTag_210318	VL1-, BirA+	replicate 1	Tubulin beta-4B chain OS=Homo sapiens OX=9606 GN=TUBB4B PE=1 SV=1	P68371	UniProt_Human_SwissProt_contam_HaloTag-AviTag_2020205.fasta	49830.7	1	4	5	5	0.000179	0.649	possibly correct	TRUE	01_Cn1.25923.25923.2	mSATFIGNSTAIQELFK	K	R	0.987	4.65	0.0808	2		m1: Oxidation (+15.99)	937.976	1873.94	1873.94	2	1.008	2.685	4954.07	1245560	2180750	363	379	TRUE
Merge_HaloTag-AviTag vs N-HaloTag_210318	VL1-, BirA+	replicate 1	Tubulin beta-4B chain OS=Homo sapiens OX=9606 GN=TUBB4B PE=1 SV=1	P68371	UniProt_Human_SwissProt_contam_HaloTag-AviTag_2020205.fasta	49830.7	1	4	5	5	0.000179	0.649	possibly correct	FALSE	01_Cn1.23587.23587.2	NSSYFVEWIPNNVK	K	T	0.997	3.14	0.449	2			848.92	1695.83	1696.83	2	-0.000421	-0.2481	4643.89	2988240	4582600	337	350	FALSE
Merge_HaloTag-AviTag vs N-HaloTag_210318	VL1-, BirA+	replicate 1	Tubulin beta-4B chain OS=Homo sapiens OX=9606 GN=TUBB4B PE=1 SV=1	P68371	UniProt_Human_SwissProt_contam_HaloTag-AviTag_2020205.fasta	49830.7	1	4	5	5	0.000179	0.649	possibly correct	FALSE	01_Cn1.25967.25967.3	SGPFGQIFRPDNFVFGQSGAGNNWAK	R	G	0.996	4.49	0.278	2			933.787	2798.34	2798.34	3	1.001	-0.4743	4959.97	1588000	1304370	78	103	FALSE
Merge_HaloTag-AviTag vs N-HaloTag_210318	VL1-, BirA+	replicate 1	Tubulin beta-4B chain OS=Homo sapiens OX=9606 GN=TUBB4B PE=1 SV=1	P68371	UniProt_Human_SwissProt_contam_HaloTag-AviTag_2020205.fasta	49830.7	1	4	5	5	0.000179	0.649	possibly correct	FALSE	01_Cn1.25812.25812.3	SGPFGQIFRPDNFVFGQSGAGNNWAK	R	G	0.997	6.17	0.468	2			933.452	2797.33	2798.34	3	-0.001289	-0.4606	4939.19	866929	1539030	78	103	FALSE
Merge_HaloTag-AviTag vs N-HaloTag_210318	VL1-, BirA+	replicate 1	Tubulin beta-4B chain OS=Homo sapiens OX=9606 GN=TUBB4B PE=1 SV=1	P68371	UniProt_Human_SwissProt_contam_HaloTag-AviTag_2020205.fasta	49830.7	1	4	5	5	0.000179	0.649	possibly correct	FALSE	01_Cn1.9508.9508.2	TAVcDIPPR	K	G	0.959	2.04	0.216	2	c4: Carbamidomethyl (+57.02)		514.764	1027.51	1028.52	2	0.001329	1.292	2830.26	1117330	1578790	351	359	FALSE
Merge_HaloTag-AviTag vs N-HaloTag_210318	VL1-, BirA+	replicate 1	Tubulin beta-4B chain OS=Homo sapiens OX=9606 GN=TUBB4B PE=1 SV=1	P68371	UniProt_Human_SwissProt_contam_HaloTag-AviTag_2020205.fasta	49830.7	1	4	5	5	0.000179	0.649	possibly correct	FALSE	01_Cn1.10089.10089.2	TAVcDIPPR	K	G	0.963	2.05	0.336	2	c4: Carbamidomethyl (+57.02)		514.765	1027.51	1028.52	2	0.002251	2.188	2909.22	336600	530070	351	359	FALSE
Merge_HaloTag-AviTag vs N-HaloTag_210318	VL1-, BirA+	replicate 1	Tubulin beta-4B chain OS=Homo sapiens OX=9606 GN=TUBB4B PE=1 SV=1	P68371	UniProt_Human_SwissProt_contam_HaloTag-AviTag_2020205.fasta	49830.7	1	4	5	5	0.000179	0.649	possibly correct	FALSE	01_Cn1.8498.8498.2	TAVcDIPPR	K	G	0.975	2.19	0.357	2	c4: Carbamidomethyl (+57.02)		514.764	1027.51	1028.52	2	0.0004937	0.48	2697.98	351120	928271	351	359	FALSE
Merge_HaloTag-AviTag vs N-HaloTag_210318	VL1-, BirA+	replicate 1	Tubulin beta-4B chain OS=Homo sapiens OX=9606 GN=TUBB4B PE=1 SV=1	P68371	UniProt_Human_SwissProt_contam_HaloTag-AviTag_2020205.fasta	49830.7	1	4	5	5	0.000179	0.649	possibly correct	FALSE	01_Cn1.8668.8668.2	TAVcDIPPR	K	G	0.988	2.16	0.296	2	c4: Carbamidomethyl (+57.02)		514.764	1027.51	1028.52	2	0.001134	1.102	2720.4	633871	965931	351	359	FALSE
Merge_HaloTag-AviTag vs N-HaloTag_210318	VL1-, BirA+	replicate 1	Tubulin beta-4B chain OS=Homo sapiens OX=9606 GN=TUBB4B PE=1 SV=1	P68371	UniProt_Human_SwissProt_contam_HaloTag-AviTag_2020205.fasta	49830.7	1	4	5	5	0.000179	0.649	possibly correct	FALSE	01_Cn1.9187.9187.2	TAVcDIPPR	K	G	0.996	2.08	0.311	2	c4: Carbamidomethyl (+57.02)		514.763	1027.51	1028.52	2	-0.0004943	-0.4806	2788.37	1608410	1935510	351	359	FALSE
Merge_HaloTag-AviTag vs N-HaloTag_210318	VL1-, BirA+	replicate 1	Tubulin beta-4B chain OS=Homo sapiens OX=9606 GN=TUBB4B PE=1 SV=1	P68371	UniProt_Human_SwissProt_contam_HaloTag-AviTag_2020205.fasta	49830.7	1	4	5	5	0.000179	0.649	possibly correct	FALSE	01_Cn1.8828.8828.2	TAVcDIPPR	K	G	0.997	2.59	0.266	2	c4: Carbamidomethyl (+57.02)		514.764	1027.51	1028.52	2	0.0008507	0.8271	2741.8	1329470	1255990	351	359	FALSE
Merge_HaloTag-AviTag vs N-HaloTag_210318	VL1-, BirA+	replicate 1	Tubulin beta-4B chain OS=Homo sapiens OX=9606 GN=TUBB4B PE=1 SV=1	P68371	UniProt_Human_SwissProt_contam_HaloTag-AviTag_2020205.fasta	49830.7	1	4	5	5	0.000179	0.649	possibly correct	FALSE	01_Cn1.8993.8993.2	TAVcDIPPR	K	G	0.997	2.52	0.289	2	c4: Carbamidomethyl (+57.02)		514.764	1027.51	1028.52	2	0.0009287	0.9029	2763.26	1793070	1623430	351	359	FALSE
Merge_HaloTag-AviTag vs N-HaloTag_210318	VL1-, BirA+	replicate 1	Tubulin beta-4B chain OS=Homo sapiens OX=9606 GN=TUBB4B PE=1 SV=1	P68371	UniProt_Human_SwissProt_contam_HaloTag-AviTag_2020205.fasta	49830.7	1	4	5	5	0.000179	0.649	possibly correct	FALSE	01_Cn1.20123.20123.2	YLTVAAVFR	R	G	0.995	1.99	0.503	2			520.3	1038.58	1039.59	2	-0.001183	-1.138	4199.13	3824270	6915000	310	318	FALSE
Merge_HaloTag-AviTag vs N-HaloTag_210318	VL1-, BirA+	replicate 1	Protein transport protein Sec61 subunit alpha isoform 1 OS=Homo sapiens OX=9606 GN=SEC61A1 PE=1 SV=2	P61619	UniProt_Human_SwissProt_contam_HaloTag-AviTag_2020205.fasta	52267.2	1	1	1	1	3.59e-05	0.0231	possibly correct	TRUE	01_Cn1.9429.9429.2	AFSPTTVNTGR	K	G	0.981	2.16	0.353	2			575.796	1149.58	1150.59	2	4e-05	0.03476	2819.96	1784750	1428390	195	205	TRUE
Merge_HaloTag-AviTag vs N-HaloTag_210318	VL1-, BirA+	replicate 1	Calcyclin-binding protein OS=Homo sapiens OX=9606 GN=CACYBP PE=1 SV=2	Q9HB71	UniProt_Human_SwissProt_contam_HaloTag-AviTag_2020205.fasta	26210.3	0.991	1	1	1	3.59e-05	0.0395	possibly correct	TRUE	01_Cn1.17061.17061.2	TDTVLILcR	K	K	0.997	2.53	0.386	2	c8: Carbamidomethyl (+57.02)		545.8	1089.59	1090.59	2	0.0005537	0.5077	3811.8	766650	1101640	147	155	TRUE
Merge_HaloTag-AviTag vs N-HaloTag_210318	VL1-, BirA+	replicate 1	Transforming protein RhoA OS=Homo sapiens OX=9606 GN=RHOA PE=1 SV=1	P61586	UniProt_Human_SwissProt_contam_HaloTag-AviTag_2020205.fasta	21768.4	0.997	1	1	1	3.59e-05	0.057	possibly correct	TRUE	01_Cn1.11415.11415.2	LVIVGDGAcGK	K	T	0.989	2.66	0.329	2	c9: Carbamidomethyl (+57.02)		544.792	1087.57	1088.58	2	6.698e-06	0.006153	3081.19	2241510	2177500	8	18	TRUE
Merge_HaloTag-AviTag vs N-HaloTag_210318	VL1-, BirA+	replicate 1	Importin-7 OS=Homo sapiens OX=9606 GN=IPO7 PE=1 SV=1	O95373	UniProt_Human_SwissProt_contam_HaloTag-AviTag_2020205.fasta	119520	1	1	1	1	3.59e-05	0.0154	possibly correct	TRUE	01_Cn1.7331.7331.2	VLTGVAGEDAEcHAAK	K	L	0.997	3.08	0.489	2	c12: Carbamidomethyl (+57.02)		814.894	1627.77	1627.77	2	1.005	1.586	2538.99	107872	220845	725	740	TRUE
Merge_HaloTag-AviTag vs N-HaloTag_210318	VL1-, BirA+	replicate 1	Cullin-4B OS=Homo sapiens OX=9606 GN=CUL4B PE=1 SV=4	Q13620	UniProt_Human_SwissProt_contam_HaloTag-AviTag_2020205.fasta	103987	1	2	2	2	7.17e-05	0.0219	possibly correct	TRUE	01_Cn1.3209.3209.2	AHIISDQK	R	V	0.99	2.03	0.442	2			456.251	910.487	911.495	2	-0.000582	-0.6385	1877.49	84407.1	135570	334	341	TRUE
Merge_HaloTag-AviTag vs N-HaloTag_210318	VL1-, BirA+	replicate 1	Cullin-4B OS=Homo sapiens OX=9606 GN=CUL4B PE=1 SV=4	Q13620	UniProt_Human_SwissProt_contam_HaloTag-AviTag_2020205.fasta	103987	1	2	2	2	7.17e-05	0.0219	possibly correct	TRUE	01_Cn1.5699.5699.2	ETVEEQASTTER	K	V	0.997	3.03	0.429	2			690.318	1378.62	1379.63	2	0.001178	0.8539	2299.19	246883	168572	830	841	TRUE
Merge_HaloTag-AviTag vs N-HaloTag_210318	VL1-, BirA+	replicate 1	Glyceraldehyde-3-phosphate dehydrogenase OS=Homo sapiens OX=9606 GN=GAPDH PE=1 SV=3	P04406	UniProt_Human_SwissProt_contam_HaloTag-AviTag_2020205.fasta	36053.4	1	8	9	9	0.000323	0.391	possibly correct	TRUE	01_Cn1.16308.16308.2	GALQNIIPASTGAAK	R	A	0.994	3.16	0.344	2			706.399	1410.78	1411.79	2	-0.000286	-0.2026	3715.59	2733340	3416040	201	215	TRUE
Merge_HaloTag-AviTag vs N-HaloTag_210318	VL1-, BirA+	replicate 1	Glyceraldehyde-3-phosphate dehydrogenase OS=Homo sapiens OX=9606 GN=GAPDH PE=1 SV=3	P04406	UniProt_Human_SwissProt_contam_HaloTag-AviTag_2020205.fasta	36053.4	1	8	9	9	0.000323	0.391	possibly correct	TRUE	01_Cn1.15232.15232.2	IISNAScTTNcLAPLAK	K	V	0.997	4.36	0.488	2	c7: Carbamidomethyl (+57.02), c11: Carbamidomethyl (+57.02)		917.465	1832.91	1833.92	2	0.002396	1.307	3578.59	3357170	3517870	146	162	TRUE
Merge_HaloTag-AviTag vs N-HaloTag_210318	VL1-, BirA+	replicate 1	Glyceraldehyde-3-phosphate dehydrogenase OS=Homo sapiens OX=9606 GN=GAPDH PE=1 SV=3	P04406	UniProt_Human_SwissProt_contam_HaloTag-AviTag_2020205.fasta	36053.4	1	8	9	9	0.000323	0.391	possibly correct	TRUE	01_Cn1.22741.22741.2	LISWYDNEFGYSNR	K	V	0.997	3.49	0.519	2			882.402	1762.79	1763.8	2	-0.004887	-2.771	4535.3	1952880	3792850	310	323	TRUE
Merge_HaloTag-AviTag vs N-HaloTag_210318	VL1-, BirA+	replicate 1	Glyceraldehyde-3-phosphate dehydrogenase OS=Homo sapiens OX=9606 GN=GAPDH PE=1 SV=3	P04406	UniProt_Human_SwissProt_contam_HaloTag-AviTag_2020205.fasta	36053.4	1	8	9	9	0.000323	0.391	possibly correct	TRUE	01_Cn1.24883.24883.2	LVINGNPITIFQER	K	D	0.997	3.21	0.456	2			807.455	1612.89	1613.9	2	0.000678	0.4201	4815.82	2096060	4037010	67	80	TRUE
Merge_HaloTag-AviTag vs N-HaloTag_210318	VL1-, BirA+	replicate 1	Glyceraldehyde-3-phosphate dehydrogenase OS=Homo sapiens OX=9606 GN=GAPDH PE=1 SV=3	P04406	UniProt_Human_SwissProt_contam_HaloTag-AviTag_2020205.fasta	36053.4	1	8	9	9	0.000323	0.391	possibly correct	TRUE	01_Cn1.24377.24377.4	VIHDNFGIVEGLmTTVHAITATQK	K	T	0.997	4.53	0.483	2		m13: Oxidation (+15.99)	653.844	2611.35	2611.36	4	1	-0.9641	4748.02	780825	829022	163	186	TRUE
Merge_HaloTag-AviTag vs N-HaloTag_210318	VL1-, BirA+	replicate 1	Glyceraldehyde-3-phosphate dehydrogenase OS=Homo sapiens OX=9606 GN=GAPDH PE=1 SV=3	P04406	UniProt_Human_SwissProt_contam_HaloTag-AviTag_2020205.fasta	36053.4	1	8	9	9	0.000323	0.391	possibly correct	TRUE	01_Cn1.24333.24333.3	VIHDNFGIVEGLmTTVHAITATQK	K	T	0.997	6.25	0.614	2		m13: Oxidation (+15.99)	871.457	2611.35	2611.36	3	1.002	-0.3226	4742.03	723597	1772650	163	186	TRUE
Merge_HaloTag-AviTag vs N-HaloTag_210318	VL1-, BirA+	replicate 1	Glyceraldehyde-3-phosphate dehydrogenase OS=Homo sapiens OX=9606 GN=GAPDH PE=1 SV=3	P04406	UniProt_Human_SwissProt_contam_HaloTag-AviTag_2020205.fasta	36053.4	1	8	9	9	0.000323	0.391	possibly correct	TRUE	01_Cn1.16788.16788.3	VIISAPSADAPmFVmGVNHEK	R	Y	0.99	3.54	0.252	2		m12: Oxidation (+15.99), m15: Oxidation (+15.99)	749.038	2244.09	2245.1	3	0.001047	0.4663	3777.12	1275900	2958060	119	139	TRUE
Merge_HaloTag-AviTag vs N-HaloTag_210318	VL1-, BirA+	replicate 1	Glyceraldehyde-3-phosphate dehydrogenase OS=Homo sapiens OX=9606 GN=GAPDH PE=1 SV=3	P04406	UniProt_Human_SwissProt_contam_HaloTag-AviTag_2020205.fasta	36053.4	1	8	9	9	0.000323	0.391	possibly correct	TRUE	01_Cn1.18018.18018.2	VPTANVSVVDLTcR	R	L	0.997	4.05	0.603	2	c13: Carbamidomethyl (+57.02)		765.9	1529.79	1530.79	2	-0.0007873	-0.5143	3934.32	4936110	8701940	235	248	TRUE
Merge_HaloTag-AviTag vs N-HaloTag_210318	VL1-, BirA+	replicate 1	Glyceraldehyde-3-phosphate dehydrogenase OS=Homo sapiens OX=9606 GN=GAPDH PE=1 SV=3	P04406	UniProt_Human_SwissProt_contam_HaloTag-AviTag_2020205.fasta	36053.4	1	8	9	9	0.000323	0.391	possibly correct	TRUE	01_Cn1.5573.5573.2	VVDLmAHmASKE	R	-	0.994	1.92	0.444	2		m5: Oxidation (+15.99), m8: Oxidation (+15.99)	681.823	1361.63	1362.64	2	0.00033	0.2422	2280.54	104631	241920	324	335	TRUE
Merge_HaloTag-AviTag vs N-HaloTag_210318	VL1-, BirA+	replicate 1	Endoplasmin OS=Homo sapiens OX=9606 GN=HSP90B1 PE=1 SV=1	P14625	UniProt_Human_SwissProt_contam_HaloTag-AviTag_2020205.fasta	92471.7	1	6	6	6	0.000215	0.0996	possibly correct	TRUE	01_Cn1.10862.10862.2	DISTNYYASQK	K	K	0.985	2.63	0.342	2			645.304	1288.59	1289.6	2	-0.000456	-0.3536	3009.64	1011360	1110070	672	682	TRUE
Merge_HaloTag-AviTag vs N-HaloTag_210318	VL1-, BirA+	replicate 1	Endoplasmin OS=Homo sapiens OX=9606 GN=HSP90B1 PE=1 SV=1	P14625	UniProt_Human_SwissProt_contam_HaloTag-AviTag_2020205.fasta	92471.7	1	6	6	6	0.000215	0.0996	possibly correct	TRUE	01_Cn1.9914.9914.2	EAESSPFVER	K	L	0.96	2.44	0.254	2			575.772	1149.53	1150.54	2	0.000263	0.2286	2885.76	622269	630699	548	557	TRUE
Merge_HaloTag-AviTag vs N-HaloTag_210318	VL1-, BirA+	replicate 1	Endoplasmin OS=Homo sapiens OX=9606 GN=HSP90B1 PE=1 SV=1	P14625	UniProt_Human_SwissProt_contam_HaloTag-AviTag_2020205.fasta	92471.7	1	6	6	6	0.000215	0.0996	possibly correct	FALSE	01_Cn1.13943.13943.2	ELISNASDALDK	R	I	0.993	3.07	0.393	2			638.324	1274.63	1275.64	2	-0.001864	-1.461	3413.62	2077840	2435100	103	114	FALSE
Merge_HaloTag-AviTag vs N-HaloTag_210318	VL1-, BirA+	replicate 1	Endoplasmin OS=Homo sapiens OX=9606 GN=HSP90B1 PE=1 SV=1	P14625	UniProt_Human_SwissProt_contam_HaloTag-AviTag_2020205.fasta	92471.7	1	6	6	6	0.000215	0.0996	possibly correct	TRUE	01_Cn1.14000.14000.2	FAFQAEVNR	K	M	0.986	2.24	0.339	2			541.275	1080.54	1081.54	2	0.000189	0.1748	3421.17	2635490	2076700	76	84	TRUE
Merge_HaloTag-AviTag vs N-HaloTag_210318	VL1-, BirA+	replicate 1	Endoplasmin OS=Homo sapiens OX=9606 GN=HSP90B1 PE=1 SV=1	P14625	UniProt_Human_SwissProt_contam_HaloTag-AviTag_2020205.fasta	92471.7	1	6	6	6	0.000215	0.0996	possibly correct	TRUE	01_Cn1.14673.14673.4	FQSSHHPTDITSLDQYVER	R	M	0.997	3.73	0.34	2			565.771	2259.06	2260.06	4	0.000723	0.3199	3507.42	857470	1468290	512	530	TRUE
Merge_HaloTag-AviTag vs N-HaloTag_210318	VL1-, BirA+	replicate 1	Endoplasmin OS=Homo sapiens OX=9606 GN=HSP90B1 PE=1 SV=1	P14625	UniProt_Human_SwissProt_contam_HaloTag-AviTag_2020205.fasta	92471.7	1	6	6	6	0.000215	0.0996	possibly correct	TRUE	01_Cn1.5938.5938.2	LGVIEDHSNR	K	T	0.989	2.25	0.35	2			570.294	1138.57	1139.58	2	4.5e-05	0.03949	2334.75	135107	150500	494	503	TRUE
Merge_HaloTag-AviTag vs N-HaloTag_210318	VL1-, BirA+	replicate 1	Endoplasmin OS=Homo sapiens OX=9606 GN=HSP90B1 PE=1 SV=1	P14625	UniProt_Human_SwissProt_contam_HaloTag-AviTag_2020205.fasta	92471.7	1	6	6	6	0.000215	0.0996	possibly correct	TRUE	01_Cn1.13069.13069.2	SGYLLPDTK	R	A	0.986	2.24	0.427	2			497.268	992.522	993.525	2	0.003778	3.803	3301.23	560062	992984	725	733	TRUE
Merge_HaloTag-AviTag vs N-HaloTag_210318	VL1-, BirA+	replicate 1	Mitotic checkpoint protein BUB3 OS=Homo sapiens OX=9606 GN=BUB3 PE=1 SV=1	O43684	UniProt_Human_SwissProt_contam_HaloTag-AviTag_2020205.fasta	37154.7	1	5	6	6	0.000215	0.204	possibly correct	TRUE	01_Cn1.11188.11188.4	mHDLNTDQENLVGTHDAPIR	K	C	0.997	3.54	0.401	2		m1: Oxidation (+15.99)	573.774	2291.07	2292.07	4	0.00851	3.713	3051.54	518847	1275700	81	100	TRUE
Merge_HaloTag-AviTag vs N-HaloTag_210318	VL1-, BirA+	replicate 1	Mitotic checkpoint protein BUB3 OS=Homo sapiens OX=9606 GN=BUB3 PE=1 SV=1	O43684	UniProt_Human_SwissProt_contam_HaloTag-AviTag_2020205.fasta	37154.7	1	5	6	6	0.000215	0.204	possibly correct	TRUE	01_Cn1.11186.11186.3	mHDLNTDQENLVGTHDAPIR	K	C	0.997	6.05	0.553	2		m1: Oxidation (+15.99)	765.029	2292.07	2292.07	3	1.005	1.159	3051.28	561327	1143830	81	100	TRUE
Merge_HaloTag-AviTag vs N-HaloTag_210318	VL1-, BirA+	replicate 1	Mitotic checkpoint protein BUB3 OS=Homo sapiens OX=9606 GN=BUB3 PE=1 SV=1	O43684	UniProt_Human_SwissProt_contam_HaloTag-AviTag_2020205.fasta	37154.7	1	5	6	6	0.000215	0.204	possibly correct	TRUE	01_Cn1.2816.2816.2	QVTDAETKPK	R	S	0.974	1.82	0.358	2			558.799	1115.58	1116.59	2	0.000952	0.8526	1791.94	96405.7	119836	315	324	TRUE
Merge_HaloTag-AviTag vs N-HaloTag_210318	VL1-, BirA+	replicate 1	Mitotic checkpoint protein BUB3 OS=Homo sapiens OX=9606 GN=BUB3 PE=1 SV=1	O43684	UniProt_Human_SwissProt_contam_HaloTag-AviTag_2020205.fasta	37154.7	1	5	6	6	0.000215	0.204	possibly correct	TRUE	01_Cn1.7342.7342.2	TPcNAGTFSQPEK	R	V	0.988	3.16	0.41	2	c3: Carbamidomethyl (+57.02)		718.831	1435.65	1436.65	2	0.007713	5.369	2540.6	268042	790150	127	139	TRUE
Merge_HaloTag-AviTag vs N-HaloTag_210318	VL1-, BirA+	replicate 1	Mitotic checkpoint protein BUB3 OS=Homo sapiens OX=9606 GN=BUB3 PE=1 SV=1	O43684	UniProt_Human_SwissProt_contam_HaloTag-AviTag_2020205.fasta	37154.7	1	5	6	6	0.000215	0.204	possibly correct	TRUE	01_Cn1.16553.16553.2	VAVEYLDPSPEVQK	R	K	0.995	3.46	0.337	2			787.911	1573.81	1573.81	2	1.004	0.9203	3746.73	971916	2224400	203	216	TRUE
Merge_HaloTag-AviTag vs N-HaloTag_210318	VL1-, BirA+	replicate 1	Mitotic checkpoint protein BUB3 OS=Homo sapiens OX=9606 GN=BUB3 PE=1 SV=1	O43684	UniProt_Human_SwissProt_contam_HaloTag-AviTag_2020205.fasta	37154.7	1	5	6	6	0.000215	0.204	possibly correct	TRUE	01_Cn1.11958.11958.2	VYTLSVSGDR	K	L	0.963	2.2	0.366	2			548.787	1095.56	1096.56	2	0.002442	2.227	3153.58	460242	1221550	140	149	TRUE
Merge_HaloTag-AviTag vs N-HaloTag_210318	VL1-, BirA+	replicate 1	Tubulin beta-4A chain OS=Homo sapiens OX=9606 GN=TUBB4A PE=1 SV=2	P04350	UniProt_Human_SwissProt_contam_HaloTag-AviTag_2020205.fasta	49585.5	0.985	1	1	1	3.59e-05	0.559	possibly correct	FALSE	01_Cn1.18490.18490.2	AVLVDLEPGTmDSVR	R	S	0.955	2.83	0.285	2		m11: Oxidation (+15.99)	809.413	1616.81	1617.82	2	0.002392	1.479	3992.23	4876490	5234780	63	77	FALSE
Merge_HaloTag-AviTag vs N-HaloTag_210318	VL1-, BirA+	replicate 1	Tubulin beta-4A chain OS=Homo sapiens OX=9606 GN=TUBB4A PE=1 SV=2	P04350	UniProt_Human_SwissProt_contam_HaloTag-AviTag_2020205.fasta	49585.5	0.985	1	1	1	3.59e-05	0.559	possibly correct	FALSE	01_Cn1.24392.24392.3	EAEScDcLQGFQLTHSLGGGTGSGMGTLLISK	K	I	0.997	3.36	0.37	2	c5: Carbamidomethyl (+57.02), c7: Carbamidomethyl (+57.02)		1104.52	3310.53	3311.53	3	0.002434	0.7351	4750	600707	408620	123	154	FALSE
Merge_HaloTag-AviTag vs N-HaloTag_210318	VL1-, BirA+	replicate 1	Tubulin beta-4A chain OS=Homo sapiens OX=9606 GN=TUBB4A PE=1 SV=2	P04350	UniProt_Human_SwissProt_contam_HaloTag-AviTag_2020205.fasta	49585.5	0.985	1	1	1	3.59e-05	0.559	possibly correct	FALSE	01_Cn1.24392.24392.3	EAEScDcLQGFQLTHSLGGGTGSGMGTLLLSK	K	I	0.997	3.36	0.37	2	c5: Carbamidomethyl (+57.02), c7: Carbamidomethyl (+57.02)		1104.52	3310.53	3311.53	3	0.002434	0.7351	4750	600707	408620	123	154	FALSE
Merge_HaloTag-AviTag vs N-HaloTag_210318	VL1-, BirA+	replicate 1	Tubulin beta-4A chain OS=Homo sapiens OX=9606 GN=TUBB4A PE=1 SV=2	P04350	UniProt_Human_SwissProt_contam_HaloTag-AviTag_2020205.fasta	49585.5	0.985	1	1	1	3.59e-05	0.559	possibly correct	FALSE	01_Cn1.10415.10415.3	EIVHLQAGQcGNQIGAK	R	F	0.997	3.73	0.31	2	c10: Carbamidomethyl (+57.02)		608.313	1821.92	1822.92	3	0.0007397	0.4058	2951.52	1900880	2865420	3	19	FALSE
Merge_HaloTag-AviTag vs N-HaloTag_210318	VL1-, BirA+	replicate 1	Tubulin beta-4A chain OS=Homo sapiens OX=9606 GN=TUBB4A PE=1 SV=2	P04350	UniProt_Human_SwissProt_contam_HaloTag-AviTag_2020205.fasta	49585.5	0.985	1	1	1	3.59e-05	0.559	possibly correct	FALSE	01_Cn1.10322.10322.2	EIVHLQAGQcGNQIGAK	R	F	0.997	5.2	0.562	2	c10: Carbamidomethyl (+57.02)		911.965	1821.92	1822.92	2	-0.0006893	-0.3781	2939.25	671888	925737	3	19	FALSE
Merge_HaloTag-AviTag vs N-HaloTag_210318	VL1-, BirA+	replicate 1	Tubulin beta-4A chain OS=Homo sapiens OX=9606 GN=TUBB4A PE=1 SV=2	P04350	UniProt_Human_SwissProt_contam_HaloTag-AviTag_2020205.fasta	49585.5	0.985	1	1	1	3.59e-05	0.559	possibly correct	FALSE	01_Cn1.15337.15337.2	FPGQLNADLR	R	K	0.995	2.54	0.437	2			565.801	1129.59	1130.6	2	-0.00151	-1.336	3592.24	2732590	2075110	242	251	FALSE
Merge_HaloTag-AviTag vs N-HaloTag_210318	VL1-, BirA+	replicate 1	Tubulin beta-4A chain OS=Homo sapiens OX=9606 GN=TUBB4A PE=1 SV=2	P04350	UniProt_Human_SwissProt_contam_HaloTag-AviTag_2020205.fasta	49585.5	0.985	1	1	1	3.59e-05	0.559	possibly correct	FALSE	01_Cn1.15684.15684.2	FPGQLNADLR	R	K	0.997	2.98	0.424	2			565.801	1129.59	1130.6	2	-0.000179	-0.1583	3636.29	2459780	1549340	242	251	FALSE
Merge_HaloTag-AviTag vs N-HaloTag_210318	VL1-, BirA+	replicate 1	Tubulin beta-4A chain OS=Homo sapiens OX=9606 GN=TUBB4A PE=1 SV=2	P04350	UniProt_Human_SwissProt_contam_HaloTag-AviTag_2020205.fasta	49585.5	0.985	1	1	1	3.59e-05	0.559	possibly correct	FALSE	01_Cn1.15504.15504.2	FPGQLNADLR	R	K	0.997	2.91	0.463	2			565.801	1129.59	1130.6	2	3.2e-05	0.0283	3613.37	8331730	5973900	242	251	FALSE
Merge_HaloTag-AviTag vs N-HaloTag_210318	VL1-, BirA+	replicate 1	Tubulin beta-4A chain OS=Homo sapiens OX=9606 GN=TUBB4A PE=1 SV=2	P04350	UniProt_Human_SwissProt_contam_HaloTag-AviTag_2020205.fasta	49585.5	0.985	1	1	1	3.59e-05	0.559	possibly correct	FALSE	01_Cn1.21949.21949.4	FWEVISDEHGIDPTGTYHGDSDLQLER	K	I	0.997	4.92	0.397	2			780.112	3116.42	3116.42	4	1.003	0.1913	4432.22	2230030	3965680	20	46	FALSE
Merge_HaloTag-AviTag vs N-HaloTag_210318	VL1-, BirA+	replicate 1	Tubulin beta-4A chain OS=Homo sapiens OX=9606 GN=TUBB4A PE=1 SV=2	P04350	UniProt_Human_SwissProt_contam_HaloTag-AviTag_2020205.fasta	49585.5	0.985	1	1	1	3.59e-05	0.559	possibly correct	FALSE	01_Cn1.21955.21955.3	FWEVISDEHGIDPTGTYHGDSDLQLER	K	I	0.997	6.62	0.528	2			1039.81	3116.42	3116.42	3	1.001	-0.6183	4433.08	1889610	2577840	20	46	FALSE
Merge_HaloTag-AviTag vs N-HaloTag_210318	VL1-, BirA+	replicate 1	Tubulin beta-4A chain OS=Homo sapiens OX=9606 GN=TUBB4A PE=1 SV=2	P04350	UniProt_Human_SwissProt_contam_HaloTag-AviTag_2020205.fasta	49585.5	0.985	1	1	1	3.59e-05	0.559	possibly correct	TRUE	01_Cn1.27292.27292.3	GHYTEGAELVDAVLDVVR	K	K	0.994	2.98	0.352	2			648.333	1941.98	1942.99	3	-0.00114	-0.5867	5139.23	613593	1116550	104	121	TRUE
Merge_HaloTag-AviTag vs N-HaloTag_210318	VL1-, BirA+	replicate 1	Tubulin beta-4A chain OS=Homo sapiens OX=9606 GN=TUBB4A PE=1 SV=2	P04350	UniProt_Human_SwissProt_contam_HaloTag-AviTag_2020205.fasta	49585.5	0.985	1	1	1	3.59e-05	0.559	possibly correct	FALSE	01_Cn1.15618.15618.2	ImNTFSVVPSPK	R	V	0.997	2.99	0.419	2		m2: Oxidation (+15.99)	668.353	1334.69	1335.7	2	4.399e-05	0.03294	3628.05	2065850	1813310	163	174	FALSE
Merge_HaloTag-AviTag vs N-HaloTag_210318	VL1-, BirA+	replicate 1	Tubulin beta-4A chain OS=Homo sapiens OX=9606 GN=TUBB4A PE=1 SV=2	P04350	UniProt_Human_SwissProt_contam_HaloTag-AviTag_2020205.fasta	49585.5	0.985	1	1	1	3.59e-05	0.559	possibly correct	FALSE	01_Cn1.19869.19869.2	ISEQFTAMFR	R	R	0.989	2.9	0.309	2			615.303	1228.59	1229.6	2	-0.000446	-0.3627	4166.44	1800170	1993190	381	390	FALSE
Merge_HaloTag-AviTag vs N-HaloTag_210318	VL1-, BirA+	replicate 1	Tubulin beta-4A chain OS=Homo sapiens OX=9606 GN=TUBB4A PE=1 SV=2	P04350	UniProt_Human_SwissProt_contam_HaloTag-AviTag_2020205.fasta	49585.5	0.985	1	1	1	3.59e-05	0.559	possibly correct	FALSE	01_Cn1.17302.17302.2	LAVNmVPFPR	K	L	0.985	2.13	0.424	2		m5: Oxidation (+15.99)	580.32	1158.62	1159.63	2	0.002599	2.241	3842.9	613031	916495	253	262	FALSE
Merge_HaloTag-AviTag vs N-HaloTag_210318	VL1-, BirA+	replicate 1	Tubulin beta-4A chain OS=Homo sapiens OX=9606 GN=TUBB4A PE=1 SV=2	P04350	UniProt_Human_SwissProt_contam_HaloTag-AviTag_2020205.fasta	49585.5	0.985	1	1	1	3.59e-05	0.559	possibly correct	FALSE	01_Cn1.20816.20816.3	LHFFmPGFAPLTSR	R	G	0.996	3.39	0.311	2		m5: Oxidation (+15.99)	546.282	1635.83	1636.83	3	0.001786	1.091	4287.04	2038280	5435050	263	276	FALSE
Merge_HaloTag-AviTag vs N-HaloTag_210318	VL1-, BirA+	replicate 1	Tubulin beta-4A chain OS=Homo sapiens OX=9606 GN=TUBB4A PE=1 SV=2	P04350	UniProt_Human_SwissProt_contam_HaloTag-AviTag_2020205.fasta	49585.5	0.985	1	1	1	3.59e-05	0.559	possibly correct	FALSE	01_Cn1.23568.23568.3	LTTPTYGDLNHLVSATmSGVTTcLR	K	F	0.996	4.16	0.325	2	c23: Carbamidomethyl (+57.02)	m17: Oxidation (+15.99)	908.784	2723.33	2724.33	3	0.003421	1.256	4641.32	1373490	3576020	217	241	FALSE
Merge_HaloTag-AviTag vs N-HaloTag_210318	VL1-, BirA+	replicate 1	Tubulin beta-4A chain OS=Homo sapiens OX=9606 GN=TUBB4A PE=1 SV=2	P04350	UniProt_Human_SwissProt_contam_HaloTag-AviTag_2020205.fasta	49585.5	0.985	1	1	1	3.59e-05	0.559	possibly correct	FALSE	01_Cn1.27357.27357.3	LTTPTYGDLNHLVSATMSGVTTcLR	K	F	0.997	3.98	0.32	2	c23: Carbamidomethyl (+57.02)		903.451	2707.33	2708.34	3	0.0003517	0.1299	5148.1	700850	1380460	217	241	FALSE
Merge_HaloTag-AviTag vs N-HaloTag_210318	VL1-, BirA+	replicate 1	Tubulin beta-4A chain OS=Homo sapiens OX=9606 GN=TUBB4A PE=1 SV=2	P04350	UniProt_Human_SwissProt_contam_HaloTag-AviTag_2020205.fasta	49585.5	0.985	1	1	1	3.59e-05	0.559	possibly correct	FALSE	01_Cn1.23587.23587.2	NSSYFVEWIPNNVK	K	T	0.997	3.14	0.449	2			848.92	1695.83	1696.83	2	-0.000421	-0.2481	4643.89	2988240	4582600	337	350	FALSE
Merge_HaloTag-AviTag vs N-HaloTag_210318	VL1-, BirA+	replicate 1	Tubulin beta-4A chain OS=Homo sapiens OX=9606 GN=TUBB4A PE=1 SV=2	P04350	UniProt_Human_SwissProt_contam_HaloTag-AviTag_2020205.fasta	49585.5	0.985	1	1	1	3.59e-05	0.559	possibly correct	FALSE	01_Cn1.25967.25967.3	SGPFGQIFRPDNFVFGQSGAGNNWAK	R	G	0.996	4.49	0.278	2			933.787	2798.34	2798.34	3	1.001	-0.4743	4959.97	1588000	1304370	78	103	FALSE
Merge_HaloTag-AviTag vs N-HaloTag_210318	VL1-, BirA+	replicate 1	Tubulin beta-4A chain OS=Homo sapiens OX=9606 GN=TUBB4A PE=1 SV=2	P04350	UniProt_Human_SwissProt_contam_HaloTag-AviTag_2020205.fasta	49585.5	0.985	1	1	1	3.59e-05	0.559	possibly correct	FALSE	01_Cn1.25812.25812.3	SGPFGQIFRPDNFVFGQSGAGNNWAK	R	G	0.997	6.17	0.468	2			933.452	2797.33	2798.34	3	-0.001289	-0.4606	4939.19	866929	1539030	78	103	FALSE
Merge_HaloTag-AviTag vs N-HaloTag_210318	VL1-, BirA+	replicate 1	Tubulin beta-4A chain OS=Homo sapiens OX=9606 GN=TUBB4A PE=1 SV=2	P04350	UniProt_Human_SwissProt_contam_HaloTag-AviTag_2020205.fasta	49585.5	0.985	1	1	1	3.59e-05	0.559	possibly correct	FALSE	01_Cn1.9508.9508.2	TAVcDIPPR	K	G	0.959	2.04	0.216	2	c4: Carbamidomethyl (+57.02)		514.764	1027.51	1028.52	2	0.001329	1.292	2830.26	1117330	1578790	351	359	FALSE
Merge_HaloTag-AviTag vs N-HaloTag_210318	VL1-, BirA+	replicate 1	Tubulin beta-4A chain OS=Homo sapiens OX=9606 GN=TUBB4A PE=1 SV=2	P04350	UniProt_Human_SwissProt_contam_HaloTag-AviTag_2020205.fasta	49585.5	0.985	1	1	1	3.59e-05	0.559	possibly correct	FALSE	01_Cn1.10089.10089.2	TAVcDIPPR	K	G	0.963	2.05	0.336	2	c4: Carbamidomethyl (+57.02)		514.765	1027.51	1028.52	2	0.002251	2.188	2909.22	336600	530070	351	359	FALSE
Merge_HaloTag-AviTag vs N-HaloTag_210318	VL1-, BirA+	replicate 1	Tubulin beta-4A chain OS=Homo sapiens OX=9606 GN=TUBB4A PE=1 SV=2	P04350	UniProt_Human_SwissProt_contam_HaloTag-AviTag_2020205.fasta	49585.5	0.985	1	1	1	3.59e-05	0.559	possibly correct	FALSE	01_Cn1.8498.8498.2	TAVcDIPPR	K	G	0.975	2.19	0.357	2	c4: Carbamidomethyl (+57.02)		514.764	1027.51	1028.52	2	0.0004937	0.48	2697.98	351120	928271	351	359	FALSE
Merge_HaloTag-AviTag vs N-HaloTag_210318	VL1-, BirA+	replicate 1	Tubulin beta-4A chain OS=Homo sapiens OX=9606 GN=TUBB4A PE=1 SV=2	P04350	UniProt_Human_SwissProt_contam_HaloTag-AviTag_2020205.fasta	49585.5	0.985	1	1	1	3.59e-05	0.559	possibly correct	FALSE	01_Cn1.8668.8668.2	TAVcDIPPR	K	G	0.988	2.16	0.296	2	c4: Carbamidomethyl (+57.02)		514.764	1027.51	1028.52	2	0.001134	1.102	2720.4	633871	965931	351	359	FALSE
Merge_HaloTag-AviTag vs N-HaloTag_210318	VL1-, BirA+	replicate 1	Tubulin beta-4A chain OS=Homo sapiens OX=9606 GN=TUBB4A PE=1 SV=2	P04350	UniProt_Human_SwissProt_contam_HaloTag-AviTag_2020205.fasta	49585.5	0.985	1	1	1	3.59e-05	0.559	possibly correct	FALSE	01_Cn1.9187.9187.2	TAVcDIPPR	K	G	0.996	2.08	0.311	2	c4: Carbamidomethyl (+57.02)		514.763	1027.51	1028.52	2	-0.0004943	-0.4806	2788.37	1608410	1935510	351	359	FALSE
Merge_HaloTag-AviTag vs N-HaloTag_210318	VL1-, BirA+	replicate 1	Tubulin beta-4A chain OS=Homo sapiens OX=9606 GN=TUBB4A PE=1 SV=2	P04350	UniProt_Human_SwissProt_contam_HaloTag-AviTag_2020205.fasta	49585.5	0.985	1	1	1	3.59e-05	0.559	possibly correct	FALSE	01_Cn1.8828.8828.2	TAVcDIPPR	K	G	0.997	2.59	0.266	2	c4: Carbamidomethyl (+57.02)		514.764	1027.51	1028.52	2	0.0008507	0.8271	2741.8	1329470	1255990	351	359	FALSE
Merge_HaloTag-AviTag vs N-HaloTag_210318	VL1-, BirA+	replicate 1	Tubulin beta-4A chain OS=Homo sapiens OX=9606 GN=TUBB4A PE=1 SV=2	P04350	UniProt_Human_SwissProt_contam_HaloTag-AviTag_2020205.fasta	49585.5	0.985	1	1	1	3.59e-05	0.559	possibly correct	FALSE	01_Cn1.8993.8993.2	TAVcDIPPR	K	G	0.997	2.52	0.289	2	c4: Carbamidomethyl (+57.02)		514.764	1027.51	1028.52	2	0.0009287	0.9029	2763.26	1793070	1623430	351	359	FALSE
Merge_HaloTag-AviTag vs N-HaloTag_210318	VL1-, BirA+	replicate 1	Tubulin beta-4A chain OS=Homo sapiens OX=9606 GN=TUBB4A PE=1 SV=2	P04350	UniProt_Human_SwissProt_contam_HaloTag-AviTag_2020205.fasta	49585.5	0.985	1	1	1	3.59e-05	0.559	possibly correct	FALSE	01_Cn1.20123.20123.2	YLTVAAVFR	R	G	0.995	1.99	0.503	2			520.3	1038.58	1039.59	2	-0.001183	-1.138	4199.13	3824270	6915000	310	318	FALSE
Merge_HaloTag-AviTag vs N-HaloTag_210318	VL1-, BirA+	replicate 1	T-complex protein 1 subunit beta OS=Homo sapiens OX=9606 GN=CCT2 PE=1 SV=4	P78371	UniProt_Human_SwissProt_contam_HaloTag-AviTag_2020205.fasta	57489.9	1	3	3	3	0.000108	0.0785	possibly correct	TRUE	01_Cn1.5472.5472.2	EAVAmESYAK	K	A	0.987	1.77	0.431	2		m5: Oxidation (+15.99)	557.758	1113.5	1114.51	2	-0.000337	-0.3024	2263.82	116642	113380	432	441	TRUE
Merge_HaloTag-AviTag vs N-HaloTag_210318	VL1-, BirA+	replicate 1	T-complex protein 1 subunit beta OS=Homo sapiens OX=9606 GN=CCT2 PE=1 SV=4	P78371	UniProt_Human_SwissProt_contam_HaloTag-AviTag_2020205.fasta	57489.9	1	3	3	3	0.000108	0.0785	possibly correct	TRUE	01_Cn1.12983.12983.2	GATQQILDEAER	R	S	0.997	3.73	0.419	2			665.834	1329.65	1330.66	2	0.00012	0.09018	3290.37	1282010	1331380	377	388	TRUE
Merge_HaloTag-AviTag vs N-HaloTag_210318	VL1-, BirA+	replicate 1	T-complex protein 1 subunit beta OS=Homo sapiens OX=9606 GN=CCT2 PE=1 SV=4	P78371	UniProt_Human_SwissProt_contam_HaloTag-AviTag_2020205.fasta	57489.9	1	3	3	3	0.000108	0.0785	possibly correct	TRUE	01_Cn1.22728.22728.3	LALVTGGEIASTFDHPELVK	R	L	0.997	4.45	0.508	2			699.714	2096.12	2097.12	3	0.003341	1.593	4533.51	985968	2038370	323	342	TRUE
Merge_HaloTag-AviTag vs N-HaloTag_210318	VL1-, BirA+	replicate 1	General transcription factor II-I OS=Homo sapiens OX=9606 GN=GTF2I PE=1 SV=2	P78347	UniProt_Human_SwissProt_contam_HaloTag-AviTag_2020205.fasta	112418	1	2	2	2	7.17e-05	0.0291	possibly correct	TRUE	01_Cn1.9049.9049.2	EDLQLDKPASGVK	R	E	0.958	3.11	0.243	2			700.375	1398.74	1399.74	2	-0.00074	-0.5287	2770.74	413141	578502	444	456	TRUE
Merge_HaloTag-AviTag vs N-HaloTag_210318	VL1-, BirA+	replicate 1	General transcription factor II-I OS=Homo sapiens OX=9606 GN=GTF2I PE=1 SV=2	P78347	UniProt_Human_SwissProt_contam_HaloTag-AviTag_2020205.fasta	112418	1	2	2	2	7.17e-05	0.0291	possibly correct	TRUE	01_Cn1.8061.8061.3	RPELLTHSTTEVTQPR	K	T	0.997	3.76	0.496	2			622.336	1863.99	1864.99	3	0.005401	2.896	2638.46	635770	662162	540	555	TRUE
Merge_HaloTag-AviTag vs N-HaloTag_210318	VL1-, BirA+	replicate 1	Eukaryotic translation initiation factor 4 gamma 2 OS=Homo sapiens OX=9606 GN=EIF4G2 PE=1 SV=1	P78344	UniProt_Human_SwissProt_contam_HaloTag-AviTag_2020205.fasta	102367	0.994	1	1	1	3.59e-05	0.0221	possibly correct	TRUE	01_Cn1.13807.13807.2	LAEDAPNFDGPAAEGQPGQK	R	Q	0.989	2.63	0.433	2			1006.47	2010.93	2011.94	2	-0.002684	-1.334	3396.24	120076	285392	139	158	TRUE
Merge_HaloTag-AviTag vs N-HaloTag_210318	VL1-, BirA+	replicate 1	Poly [ADP-ribose] polymerase 1 OS=Homo sapiens OX=9606 GN=PARP1 PE=1 SV=4	P09874	UniProt_Human_SwissProt_contam_HaloTag-AviTag_2020205.fasta	113088	0.996	1	1	1	3.59e-05	0.0148	possibly correct	TRUE	01_Cn1.20210.20210.2	VVSEDFLQDVSASTK	R	S	0.997	3.21	0.522	2			812.907	1623.8	1624.81	2	0.000552	0.3397	4210.4	503274	973896	453	467	TRUE
Merge_HaloTag-AviTag vs N-HaloTag_210318	VL1-, BirA+	replicate 1	60S ribosomal protein L15 OS=Homo sapiens OX=9606 GN=RPL15 PE=1 SV=2	P61313	UniProt_Human_SwissProt_contam_HaloTag-AviTag_2020205.fasta	24146.5	1	3	3	3	0.000108	0.181	possibly correct	TRUE	01_Cn1.27692.27692.2	FFEVILIDPFHK	K	A	0.997	3.11	0.479	2			752.914	1503.81	1504.82	2	0.000959	0.6373	5192.23	754012	2899320	129	140	TRUE
Merge_HaloTag-AviTag vs N-HaloTag_210318	VL1-, BirA+	replicate 1	60S ribosomal protein L15 OS=Homo sapiens OX=9606 GN=RPL15 PE=1 SV=2	P61313	UniProt_Human_SwissProt_contam_HaloTag-AviTag_2020205.fasta	24146.5	1	3	3	3	0.000108	0.181	possibly correct	TRUE	01_Cn1.3862.3862.3	GATYGKPVHHGVNQLK	K	F	0.993	2.16	0.395	2			569.31	1704.91	1705.91	3	0.001888	1.107	2000.73	87752.9	179084	78	93	TRUE
Merge_HaloTag-AviTag vs N-HaloTag_210318	VL1-, BirA+	replicate 1	60S ribosomal protein L15 OS=Homo sapiens OX=9606 GN=RPL15 PE=1 SV=2	P61313	UniProt_Human_SwissProt_contam_HaloTag-AviTag_2020205.fasta	24146.5	1	3	3	3	0.000108	0.181	possibly correct	TRUE	01_Cn1.7501.7501.2	SLQSVAEER	R	A	0.984	2.23	0.34	2			509.762	1017.51	1018.52	2	0.000191	0.1875	2562.91	715387	984091	97	105	TRUE
Merge_HaloTag-AviTag vs N-HaloTag_210318	VL1-, BirA+	replicate 1	Keratin, type II cytoskeletal 6B OS=Homo sapiens OX=9606 GN=KRT6B PE=1 SV=5	P04259	UniProt_Human_SwissProt_contam_HaloTag-AviTag_2020205.fasta	60068.6	1	2	3	3	0.000108	0.349	possibly correct	FALSE	01_Cn1.24434.24434.2	ADTLTDEINFLR	K	A	0.997	3.62	0.322	2			704.359	1406.7	1407.71	2	-0.000445	-0.3161	4755.81	1397070	3032630	288	299	FALSE
Merge_HaloTag-AviTag vs N-HaloTag_210318	VL1-, BirA+	replicate 1	Keratin, type II cytoskeletal 6B OS=Homo sapiens OX=9606 GN=KRT6B PE=1 SV=5	P04259	UniProt_Human_SwissProt_contam_HaloTag-AviTag_2020205.fasta	60068.6	1	2	3	3	0.000108	0.349	possibly correct	FALSE	01_Cn1.10173.10173.2	AEAESWYQTK	R	Y	0.997	2.67	0.415	2			606.78	1211.55	1212.55	2	0.000413	0.3406	2919.93	4347330	2732520	350	359	FALSE
Merge_HaloTag-AviTag vs N-HaloTag_210318	VL1-, BirA+	replicate 1	Keratin, type II cytoskeletal 6B OS=Homo sapiens OX=9606 GN=KRT6B PE=1 SV=5	P04259	UniProt_Human_SwissProt_contam_HaloTag-AviTag_2020205.fasta	60068.6	1	2	3	3	0.000108	0.349	possibly correct	FALSE	01_Cn1.7724.7724.2	AQYEEIAQR	K	S	0.991	2.25	0.404	2			554.275	1106.54	1107.54	2	-0.000562	-0.5074	2591.81	3648600	3110580	339	347	FALSE
Merge_HaloTag-AviTag vs N-HaloTag_210318	VL1-, BirA+	replicate 1	Keratin, type II cytoskeletal 6B OS=Homo sapiens OX=9606 GN=KRT6B PE=1 SV=5	P04259	UniProt_Human_SwissProt_contam_HaloTag-AviTag_2020205.fasta	60068.6	1	2	3	3	0.000108	0.349	possibly correct	FALSE	01_Cn1.6113.6113.2	DVDAAYmNK	K	V	0.96	2.01	0.319	2		m7: Oxidation (+15.99)	521.729	1041.44	1042.45	2	6.299e-05	0.06043	2359.84	624314	1714600	273	281	FALSE
Merge_HaloTag-AviTag vs N-HaloTag_210318	VL1-, BirA+	replicate 1	Keratin, type II cytoskeletal 6B OS=Homo sapiens OX=9606 GN=KRT6B PE=1 SV=5	P04259	UniProt_Human_SwissProt_contam_HaloTag-AviTag_2020205.fasta	60068.6	1	2	3	3	0.000108	0.349	possibly correct	FALSE	01_Cn1.11547.11547.3	DVDAAYmNKVELQAK	K	A	0.966	2.73	0.252	2		m7: Oxidation (+15.99)	570.951	1709.83	1710.84	3	0.00063	0.3682	3098.39	458701	772460	273	287	FALSE
Merge_HaloTag-AviTag vs N-HaloTag_210318	VL1-, BirA+	replicate 1	Keratin, type II cytoskeletal 6B OS=Homo sapiens OX=9606 GN=KRT6B PE=1 SV=5	P04259	UniProt_Human_SwissProt_contam_HaloTag-AviTag_2020205.fasta	60068.6	1	2	3	3	0.000108	0.349	possibly correct	FALSE	01_Cn1.8867.8867.2	EYQELmNVK	K	L	0.995	2.36	0.396	2		m6: Oxidation (+15.99)	585.279	1168.54	1169.55	2	0.000738	0.631	2747.07	2145620	1898450	447	455	FALSE
Merge_HaloTag-AviTag vs N-HaloTag_210318	VL1-, BirA+	replicate 1	Keratin, type II cytoskeletal 6B OS=Homo sapiens OX=9606 GN=KRT6B PE=1 SV=5	P04259	UniProt_Human_SwissProt_contam_HaloTag-AviTag_2020205.fasta	60068.6	1	2	3	3	0.000108	0.349	possibly correct	FALSE	01_Cn1.9897.9897.2	GSGGLGGAcGGAGFGSR	R	S	0.997	4.27	0.549	2	c9: Carbamidomethyl (+57.02)		712.821	1423.63	1424.63	2	0.0006327	0.4441	2883.57	1586340	2223650	43	59	FALSE
Merge_HaloTag-AviTag vs N-HaloTag_210318	VL1-, BirA+	replicate 1	Keratin, type II cytoskeletal 6B OS=Homo sapiens OX=9606 GN=KRT6B PE=1 SV=5	P04259	UniProt_Human_SwissProt_contam_HaloTag-AviTag_2020205.fasta	60068.6	1	2	3	3	0.000108	0.349	possibly correct	FALSE	01_Cn1.14111.14111.2	ISIGGGScAISGGYGSR	R	A	0.997	4.49	0.559	2	c8: Carbamidomethyl (+57.02)		799.883	1597.75	1598.76	2	-0.0001873	-0.1172	3435.43	4007170	4076380	70	86	FALSE
Merge_HaloTag-AviTag vs N-HaloTag_210318	VL1-, BirA+	replicate 1	Keratin, type II cytoskeletal 6B OS=Homo sapiens OX=9606 GN=KRT6B PE=1 SV=5	P04259	UniProt_Human_SwissProt_contam_HaloTag-AviTag_2020205.fasta	60068.6	1	2	3	3	0.000108	0.349	possibly correct	TRUE	01_Cn1.12823.12823.3	KQcANLQAAIADAEQR	K	G	0.994	4.06	0.267	2	c3: Carbamidomethyl (+57.02)		596.299	1785.88	1786.89	3	-0.002982	-1.669	3269.44	656731	1209530	400	415	TRUE
Merge_HaloTag-AviTag vs N-HaloTag_210318	VL1-, BirA+	replicate 1	Keratin, type II cytoskeletal 6B OS=Homo sapiens OX=9606 GN=KRT6B PE=1 SV=5	P04259	UniProt_Human_SwissProt_contam_HaloTag-AviTag_2020205.fasta	60068.6	1	2	3	3	0.000108	0.349	possibly correct	FALSE	01_Cn1.3196.3196.3	LRSEIDHVKK	R	Q	0.993	2.67	0.341	2			408.907	1223.7	1224.71	3	-0.000142	-0.1159	1875.04	355129	472878	391	400	FALSE
Merge_HaloTag-AviTag vs N-HaloTag_210318	VL1-, BirA+	replicate 1	Keratin, type II cytoskeletal 6B OS=Homo sapiens OX=9606 GN=KRT6B PE=1 SV=5	P04259	UniProt_Human_SwissProt_contam_HaloTag-AviTag_2020205.fasta	60068.6	1	2	3	3	0.000108	0.349	possibly correct	FALSE	01_Cn1.13268.13268.2	NKLEGLEDALQK	K	A	0.997	3.85	0.336	2			679.37	1356.73	1357.73	2	-6.5e-05	-0.04787	3326.67	2511280	2871220	425	436	FALSE
Merge_HaloTag-AviTag vs N-HaloTag_210318	VL1-, BirA+	replicate 1	Keratin, type II cytoskeletal 6B OS=Homo sapiens OX=9606 GN=KRT6B PE=1 SV=5	P04259	UniProt_Human_SwissProt_contam_HaloTag-AviTag_2020205.fasta	60068.6	1	2	3	3	0.000108	0.349	possibly correct	FALSE	01_Cn1.4487.4487.3	NKYEDEINKR	K	T	0.997	2.93	0.384	2			436.89	1307.65	1308.65	3	-0.000101	-0.07718	2105.88	3149910	6931790	251	260	FALSE
Merge_HaloTag-AviTag vs N-HaloTag_210318	VL1-, BirA+	replicate 1	Keratin, type II cytoskeletal 6B OS=Homo sapiens OX=9606 GN=KRT6B PE=1 SV=5	P04259	UniProt_Human_SwissProt_contam_HaloTag-AviTag_2020205.fasta	60068.6	1	2	3	3	0.000108	0.349	possibly correct	FALSE	01_Cn1.29757.29757.3	NLDLDSIIAEVKAQYEEIAQR	R	S	0.997	5.88	0.474	2			807.089	2418.25	2418.25	3	1.002	-0.4248	5468.59	610805	1066240	327	347	FALSE
Merge_HaloTag-AviTag vs N-HaloTag_210318	VL1-, BirA+	replicate 1	Keratin, type II cytoskeletal 6B OS=Homo sapiens OX=9606 GN=KRT6B PE=1 SV=5	P04259	UniProt_Human_SwissProt_contam_HaloTag-AviTag_2020205.fasta	60068.6	1	2	3	3	0.000108	0.349	possibly correct	TRUE	01_Cn1.16606.16606.3	QcANLQAAIADAEQR	K	G	0.991	3.44	0.3	2	c2: Carbamidomethyl (+57.02)		553.602	1657.78	1658.79	3	-0.0009793	-0.5904	3753.7	667352	1394170	401	415	TRUE
Merge_HaloTag-AviTag vs N-HaloTag_210318	VL1-, BirA+	replicate 1	Keratin, type II cytoskeletal 6B OS=Homo sapiens OX=9606 GN=KRT6B PE=1 SV=5	P04259	UniProt_Human_SwissProt_contam_HaloTag-AviTag_2020205.fasta	60068.6	1	2	3	3	0.000108	0.349	possibly correct	TRUE	01_Cn1.16604.16604.2	QcANLQAAIADAEQR	K	G	0.997	4.35	0.473	2	c2: Carbamidomethyl (+57.02)		829.9	1657.79	1658.79	2	0.00114	0.6871	3753.44	932093	1757840	401	415	TRUE
Merge_HaloTag-AviTag vs N-HaloTag_210318	VL1-, BirA+	replicate 1	Keratin, type II cytoskeletal 6B OS=Homo sapiens OX=9606 GN=KRT6B PE=1 SV=5	P04259	UniProt_Human_SwissProt_contam_HaloTag-AviTag_2020205.fasta	60068.6	1	2	3	3	0.000108	0.349	possibly correct	FALSE	01_Cn1.27713.27713.3	QNLEPLFEQYINNLR	R	R	0.997	3.86	0.354	2			630.996	1889.97	1890.97	3	0.003734	1.975	5195.05	497539	1554260	208	222	FALSE
Merge_HaloTag-AviTag vs N-HaloTag_210318	VL1-, BirA+	replicate 1	Keratin, type II cytoskeletal 6B OS=Homo sapiens OX=9606 GN=KRT6B PE=1 SV=5	P04259	UniProt_Human_SwissProt_contam_HaloTag-AviTag_2020205.fasta	60068.6	1	2	3	3	0.000108	0.349	possibly correct	FALSE	01_Cn1.27705.27705.2	QNLEPLFEQYINNLR	R	R	0.997	4.51	0.445	2			945.99	1889.97	1890.97	2	0.001997	1.056	5193.99	1860560	4773420	208	222	FALSE
Merge_HaloTag-AviTag vs N-HaloTag_210318	VL1-, BirA+	replicate 1	Keratin, type II cytoskeletal 6B OS=Homo sapiens OX=9606 GN=KRT6B PE=1 SV=5	P04259	UniProt_Human_SwissProt_contam_HaloTag-AviTag_2020205.fasta	60068.6	1	2	3	3	0.000108	0.349	possibly correct	FALSE	01_Cn1.11612.11612.2	SGFSSISVSR	R	S	0.994	1.79	0.54	2			513.766	1025.52	1026.52	2	0.003034	2.956	3106.92	2568530	4141650	31	40	FALSE
Merge_HaloTag-AviTag vs N-HaloTag_210318	VL1-, BirA+	replicate 1	Keratin, type II cytoskeletal 6B OS=Homo sapiens OX=9606 GN=KRT6B PE=1 SV=5	P04259	UniProt_Human_SwissProt_contam_HaloTag-AviTag_2020205.fasta	60068.6	1	2	3	3	0.000108	0.349	possibly correct	FALSE	01_Cn1.7459.7459.2	SRAEAESWYQTK	R	Y	0.993	2.98	0.432	2			728.346	1454.68	1455.69	2	-0.002522	-1.733	2557	429831	345389	348	359	FALSE
Merge_HaloTag-AviTag vs N-HaloTag_210318	VL1-, BirA+	replicate 1	Keratin, type II cytoskeletal 6B OS=Homo sapiens OX=9606 GN=KRT6B PE=1 SV=5	P04259	UniProt_Human_SwissProt_contam_HaloTag-AviTag_2020205.fasta	60068.6	1	2	3	3	0.000108	0.349	possibly correct	FALSE	01_Cn1.14177.14177.2	TAAENEFVTLK	R	K	0.997	3.12	0.446	2			611.82	1221.62	1222.63	2	0.000647	0.5292	3443.8	976250	1829840	261	271	FALSE
Merge_HaloTag-AviTag vs N-HaloTag_210318	VL1-, BirA+	replicate 1	Keratin, type II cytoskeletal 6B OS=Homo sapiens OX=9606 GN=KRT6B PE=1 SV=5	P04259	UniProt_Human_SwissProt_contam_HaloTag-AviTag_2020205.fasta	60068.6	1	2	3	3	0.000108	0.349	possibly correct	FALSE	01_Cn1.9710.9710.3	TAAENEFVTLKK	R	D	0.997	3.67	0.372	2			450.914	1349.72	1350.73	3	0.001932	1.43	2858.22	2170110	2203430	261	272	FALSE
Merge_HaloTag-AviTag vs N-HaloTag_210318	VL1-, BirA+	replicate 1	Keratin, type II cytoskeletal 6B OS=Homo sapiens OX=9606 GN=KRT6B PE=1 SV=5	P04259	UniProt_Human_SwissProt_contam_HaloTag-AviTag_2020205.fasta	60068.6	1	2	3	3	0.000108	0.349	possibly correct	FALSE	01_Cn1.15685.15685.2	WTLLQEQGTK	K	T	0.989	2.63	0.343	2			602.322	1202.63	1203.64	2	-0.000529	-0.4395	3636.36	2021330	2854330	195	204	FALSE
Merge_HaloTag-AviTag vs N-HaloTag_210318	VL1-, BirA+	replicate 1	Keratin, type II cytoskeletal 6B OS=Homo sapiens OX=9606 GN=KRT6B PE=1 SV=5	P04259	UniProt_Human_SwissProt_contam_HaloTag-AviTag_2020205.fasta	60068.6	1	2	3	3	0.000108	0.349	possibly correct	FALSE	01_Cn1.10987.10987.2	YEELQVTAGR	K	H	0.997	2.84	0.415	2			583.296	1164.58	1165.58	2	-0.000514	-0.441	3025.84	1830560	1968790	0	0	FALSE
Merge_HaloTag-AviTag vs N-HaloTag_210318	VL1-, BirA+	replicate 1	Treacle protein OS=Homo sapiens OX=9606 GN=TCOF1 PE=1 SV=3	Q13428	UniProt_Human_SwissProt_contam_HaloTag-AviTag_2020205.fasta	152104	1	3	3	3	0.000108	0.0289	possibly correct	TRUE	01_Cn1.3334.3334.2	GmGTVEGGDQSNPK	K	S	0.989	2.52	0.38	2		m2: Oxidation (+15.99)	696.807	1391.6	1392.61	2	0.001063	0.7633	1903.41	79314.3	90037	1424	1437	TRUE
Merge_HaloTag-AviTag vs N-HaloTag_210318	VL1-, BirA+	replicate 1	Treacle protein OS=Homo sapiens OX=9606 GN=TCOF1 PE=1 SV=3	Q13428	UniProt_Human_SwissProt_contam_HaloTag-AviTag_2020205.fasta	152104	1	3	3	3	0.000108	0.0289	possibly correct	TRUE	01_Cn1.7834.7834.3	GSLGSQGAKDEPEEELQK	K	G	0.997	3.98	0.44	2			634.642	1900.9	1901.91	3	0.002435	1.28	2607.48	311659	331358	1406	1423	TRUE
Merge_HaloTag-AviTag vs N-HaloTag_210318	VL1-, BirA+	replicate 1	Treacle protein OS=Homo sapiens OX=9606 GN=TCOF1 PE=1 SV=3	Q13428	UniProt_Human_SwissProt_contam_HaloTag-AviTag_2020205.fasta	152104	1	3	3	3	0.000108	0.0289	possibly correct	TRUE	01_Cn1.3885.3885.2	KAEEDAALQAK	R	K	0.99	2.79	0.345	2			587.31	1172.61	1173.61	2	0.00209	1.781	2004.94	104206	138179	64	74	TRUE
Merge_HaloTag-AviTag vs N-HaloTag_210318	VL1-, BirA+	replicate 1	40S ribosomal protein S3a OS=Homo sapiens OX=9606 GN=RPS3A PE=1 SV=2	P61247	UniProt_Human_SwissProt_contam_HaloTag-AviTag_2020205.fasta	29945.3	1	2	2	2	7.17e-05	0.0985	possibly correct	TRUE	01_Cn1.8420.8420.2	LITEDVQGK	K	N	0.966	2.24	0.299	2			501.777	1001.54	1002.55	2	0.000574	0.5725	2687.8	672937	1715200	86	94	TRUE
Merge_HaloTag-AviTag vs N-HaloTag_210318	VL1-, BirA+	replicate 1	40S ribosomal protein S3a OS=Homo sapiens OX=9606 GN=RPS3A PE=1 SV=2	P61247	UniProt_Human_SwissProt_contam_HaloTag-AviTag_2020205.fasta	29945.3	1	2	2	2	7.17e-05	0.0985	possibly correct	TRUE	01_Cn1.27323.27323.2	VFEVSLADLQNDEVAFR	R	K	0.997	4.99	0.585	2			976.492	1950.97	1951.98	2	0.001556	0.7971	5143.44	745605	1586200	66	82	TRUE
Merge_HaloTag-AviTag vs N-HaloTag_210318	VL1-, BirA+	replicate 1	ATP-binding cassette sub-family E member 1 OS=Homo sapiens OX=9606 GN=ABCE1 PE=1 SV=1	P61221	UniProt_Human_SwissProt_contam_HaloTag-AviTag_2020205.fasta	67316.4	0.997	1	1	1	3.59e-05	0.0167	possibly correct	TRUE	01_Cn1.16344.16344.2	VIVFDGVPSK	R	N	0.981	1.86	0.363	2			530.806	1059.6	1060.6	2	0.000643	0.6063	3720.25	846826	735787	532	541	TRUE
Merge_HaloTag-AviTag vs N-HaloTag_210318	VL1-, BirA+	replicate 1	Very-long-chain enoyl-CoA reductase OS=Homo sapiens OX=9606 GN=TECR PE=1 SV=1	Q9NZ01	UniProt_Human_SwissProt_contam_HaloTag-AviTag_2020205.fasta	36036	0.999	1	1	1	3.59e-05	0.039	possibly correct	TRUE	01_Cn1.19974.19974.2	LPVGTTATLYFR	K	D	0.997	2.85	0.442	2			669.874	1337.73	1338.74	2	-0.000928	-0.6932	4180.05	240789	867089	68	79	TRUE
Merge_HaloTag-AviTag vs N-HaloTag_210318	VL1-, BirA+	replicate 1	Heterogeneous nuclear ribonucleoprotein A1 OS=Homo sapiens OX=9606 GN=HNRNPA1 PE=1 SV=5	P09651	UniProt_Human_SwissProt_contam_HaloTag-AviTag_2020205.fasta	38747	1	5	5	5	0.000179	0.177	possibly correct	TRUE	01_Cn1.2613.2613.2	EDTEEHHLR	K	D	0.961	1.69	0.351	2			583.265	1164.52	1165.52	2	0.000378	0.3243	1747.08	101760	94140	114	122	TRUE
Merge_HaloTag-AviTag vs N-HaloTag_210318	VL1-, BirA+	replicate 1	Heterogeneous nuclear ribonucleoprotein A1 OS=Homo sapiens OX=9606 GN=HNRNPA1 PE=1 SV=5	P09651	UniProt_Human_SwissProt_contam_HaloTag-AviTag_2020205.fasta	38747	1	5	5	5	0.000179	0.177	possibly correct	TRUE	01_Cn1.19954.19954.3	GFAFVTFDDHDSVDK	R	I	0.977	2.87	0.261	2			567.259	1698.75	1699.76	3	0.001079	0.6348	4177.54	668817	1294090	147	161	TRUE
Merge_HaloTag-AviTag vs N-HaloTag_210318	VL1-, BirA+	replicate 1	Heterogeneous nuclear ribonucleoprotein A1 OS=Homo sapiens OX=9606 GN=HNRNPA1 PE=1 SV=5	P09651	UniProt_Human_SwissProt_contam_HaloTag-AviTag_2020205.fasta	38747	1	5	5	5	0.000179	0.177	possibly correct	TRUE	01_Cn1.10386.10386.2	LTDcVVMR	T	D	0.99	2.04	0.454	1	c4: Carbamidomethyl (+57.02)		497.246	992.478	993.486	2	-0.0006863	-0.6908	2947.8	712921	799817	40	47	TRUE
Merge_HaloTag-AviTag vs N-HaloTag_210318	VL1-, BirA+	replicate 1	Heterogeneous nuclear ribonucleoprotein A1 OS=Homo sapiens OX=9606 GN=HNRNPA1 PE=1 SV=5	P09651	UniProt_Human_SwissProt_contam_HaloTag-AviTag_2020205.fasta	38747	1	5	5	5	0.000179	0.177	possibly correct	TRUE	01_Cn1.4868.4868.2	NQGGYGGSSSSSSYGSGR	R	R	0.997	3.08	0.72	2			847.855	1693.69	1694.7	2	0.002127	1.255	2169.06	93300.5	85997	353	370	TRUE
Merge_HaloTag-AviTag vs N-HaloTag_210318	VL1-, BirA+	replicate 1	Heterogeneous nuclear ribonucleoprotein A1 OS=Homo sapiens OX=9606 GN=HNRNPA1 PE=1 SV=5	P09651	UniProt_Human_SwissProt_contam_HaloTag-AviTag_2020205.fasta	38747	1	5	5	5	0.000179	0.177	possibly correct	TRUE	01_Cn1.9224.9224.2	SSGPYGGGGQYFAKPR	R	N	0.991	2.47	0.397	2			814.895	1627.78	1628.78	2	0.000838	0.5145	2793.24	185946	273199	337	352	TRUE
Merge_HaloTag-AviTag vs N-HaloTag_210318	VL1-, BirA+	replicate 1	Eukaryotic translation initiation factor 3 subunit D OS=Homo sapiens OX=9606 GN=EIF3D PE=1 SV=1	O15371	UniProt_Human_SwissProt_contam_HaloTag-AviTag_2020205.fasta	63973.8	0.996	1	1	1	3.59e-05	0.0255	possibly correct	TRUE	01_Cn1.12963.12963.3	IFHTVTTTDDPVIR	R	K	0.997	3.25	0.465	2			538.955	1613.84	1614.85	3	0.001324	0.8199	3287.9	1224250	2143140	223	236	TRUE
Merge_HaloTag-AviTag vs N-HaloTag_210318	VL1-, BirA+	replicate 1	Fructose-bisphosphate aldolase A OS=Homo sapiens OX=9606 GN=ALDOA PE=1 SV=2	P04075	UniProt_Human_SwissProt_contam_HaloTag-AviTag_2020205.fasta	39420.6	1	2	2	2	7.17e-05	0.0604	possibly correct	TRUE	01_Cn1.7472.7472.2	LQSIGTENTEENR	R	R	0.991	2.47	0.398	2			745.858	1489.7	1490.71	2	0.001306	0.8761	2558.98	236413	262392	44	56	TRUE
Merge_HaloTag-AviTag vs N-HaloTag_210318	VL1-, BirA+	replicate 1	Fructose-bisphosphate aldolase A OS=Homo sapiens OX=9606 GN=ALDOA PE=1 SV=2	P04075	UniProt_Human_SwissProt_contam_HaloTag-AviTag_2020205.fasta	39420.6	1	2	2	2	7.17e-05	0.0604	possibly correct	TRUE	01_Cn1.13531.13531.2	QLLLTADDR	R	V	0.983	2.37	0.333	2			522.788	1043.56	1044.57	2	-0.000673	-0.6443	3360.19	467025	1353880	61	69	TRUE
Merge_HaloTag-AviTag vs N-HaloTag_210318	VL1-, BirA+	replicate 1	26S proteasome non-ATPase regulatory subunit 2 OS=Homo sapiens OX=9606 GN=PSMD2 PE=1 SV=3	Q13200	UniProt_Human_SwissProt_contam_HaloTag-AviTag_2020205.fasta	100202	0.946	1	1	1	3.59e-05	0.0165	possibly correct	TRUE	01_Cn1.7690.7690.2	VGQAVDVVGQAGKPK	R	T	0.962	2.43	0.312	2			726.912	1451.81	1452.82	2	-2.2e-05	-0.01514	2587.31	171626	129611	846	860	TRUE
Merge_HaloTag-AviTag vs N-HaloTag_210318	VL1-, BirA+	replicate 1	NEDD8-conjugating enzyme Ubc12 OS=Homo sapiens OX=9606 GN=UBE2M PE=1 SV=1	P61081	UniProt_Human_SwissProt_contam_HaloTag-AviTag_2020205.fasta	20900.9	0.999	1	1	1	3.59e-05	0.0874	possibly correct	TRUE	01_Cn1.27120.27120.2	TcDISFSDPDDLLNFK	K	L	0.995	3.32	0.405	2	c2: Carbamidomethyl (+57.02)		943.929	1885.84	1886.85	2	0.003438	1.822	5115.87	394191	768413	46	61	TRUE
Merge_HaloTag-AviTag vs N-HaloTag_210318	VL1-, BirA+	replicate 1	Coatomer subunit beta OS=Homo sapiens OX=9606 GN=COPB1 PE=1 SV=3	P53618	UniProt_Human_SwissProt_contam_HaloTag-AviTag_2020205.fasta	107146	1	2	2	2	7.17e-05	0.021	possibly correct	TRUE	01_Cn1.4476.4476.2	KPITDDDVDR	K	I	0.995	2.68	0.349	2			587.291	1172.57	1173.57	2	0.000413	0.3519	2104.4	336778	616834	603	612	TRUE
Merge_HaloTag-AviTag vs N-HaloTag_210318	VL1-, BirA+	replicate 1	Coatomer subunit beta OS=Homo sapiens OX=9606 GN=COPB1 PE=1 SV=3	P53618	UniProt_Human_SwissProt_contam_HaloTag-AviTag_2020205.fasta	107146	1	2	2	2	7.17e-05	0.021	possibly correct	TRUE	01_Cn1.22397.22397.2	NVEELVIVLK	R	K	0.978	2.97	0.272	2			578.354	1154.69	1155.7	2	0.001524	1.319	4489.7	500475	928164	352	361	TRUE
Merge_HaloTag-AviTag vs N-HaloTag_210318	VL1-, BirA+	replicate 1	Coatomer subunit alpha OS=Homo sapiens OX=9606 GN=COPA PE=1 SV=2	P53621	UniProt_Human_SwissProt_contam_HaloTag-AviTag_2020205.fasta	138349	1	4	5	5	0.000179	0.0351	possibly correct	TRUE	01_Cn1.4177.4177.2	DADSQNPDAPEGK	K	R	0.982	2.57	0.347	2			672.289	1342.56	1343.57	2	-0.00058	-0.4317	2055.91	165649	141298	399	411	TRUE
Merge_HaloTag-AviTag vs N-HaloTag_210318	VL1-, BirA+	replicate 1	Coatomer subunit alpha OS=Homo sapiens OX=9606 GN=COPA PE=1 SV=2	P53621	UniProt_Human_SwissProt_contam_HaloTag-AviTag_2020205.fasta	138349	1	4	5	5	0.000179	0.0351	possibly correct	TRUE	01_Cn1.4948.4948.2	HAIVIcNR	K	K	0.963	1.97	0.346	2	c6: Carbamidomethyl (+57.02)		491.765	981.516	982.525	2	-0.001491	-1.518	2182.41	157633	366848	509	516	TRUE
Merge_HaloTag-AviTag vs N-HaloTag_210318	VL1-, BirA+	replicate 1	Coatomer subunit alpha OS=Homo sapiens OX=9606 GN=COPA PE=1 SV=2	P53621	UniProt_Human_SwissProt_contam_HaloTag-AviTag_2020205.fasta	138349	1	4	5	5	0.000179	0.0351	possibly correct	TRUE	01_Cn1.19823.19823.2	VLTIDPTEFK	R	F	0.977	2.03	0.363	2			581.821	1161.63	1162.64	2	-0.000588	-0.5057	4160.79	987944	1071170	589	598	TRUE
Merge_HaloTag-AviTag vs N-HaloTag_210318	VL1-, BirA+	replicate 1	Coatomer subunit alpha OS=Homo sapiens OX=9606 GN=COPA PE=1 SV=2	P53621	UniProt_Human_SwissProt_contam_HaloTag-AviTag_2020205.fasta	138349	1	4	5	5	0.000179	0.0351	possibly correct	TRUE	01_Cn1.9514.9514.2	YAVTTGDHGIIR	K	T	0.985	2.21	0.417	2			651.843	1301.67	1302.68	2	-0.001407	-1.08	2831.04	409122	1798910	551	562	TRUE
Merge_HaloTag-AviTag vs N-HaloTag_210318	VL1-, BirA+	replicate 1	Coatomer subunit alpha OS=Homo sapiens OX=9606 GN=COPA PE=1 SV=2	P53621	UniProt_Human_SwissProt_contam_HaloTag-AviTag_2020205.fasta	138349	1	4	5	5	0.000179	0.0351	possibly correct	TRUE	01_Cn1.9527.9527.3	YAVTTGDHGIIR	K	T	0.997	2.82	0.403	2			434.898	1301.67	1302.68	3	-0.001316	-1.01	2832.65	725532	1228250	551	562	TRUE
Merge_HaloTag-AviTag vs N-HaloTag_210318	VL1-, BirA+	replicate 1	Pyruvate carboxylase, mitochondrial OS=Homo sapiens OX=9606 GN=PC PE=1 SV=2	P11498	UniProt_Human_SwissProt_contam_HaloTag-AviTag_2020205.fasta	129635	1	39	47	54	0.00194	0.49	possibly correct	TRUE	01_Cn1.13444.13444.2	ADEAYLIGR	K	G	0.996	2.37	0.435	2			504.261	1006.51	1007.52	2	-0.000789	-0.7831	3349.08	691133	1518200	80	88	TRUE
Merge_HaloTag-AviTag vs N-HaloTag_210318	VL1-, BirA+	replicate 1	Pyruvate carboxylase, mitochondrial OS=Homo sapiens OX=9606 GN=PC PE=1 SV=2	P11498	UniProt_Human_SwissProt_contam_HaloTag-AviTag_2020205.fasta	129635	1	39	47	54	0.00194	0.49	possibly correct	TRUE	01_Cn1.10907.10907.2	ADFAQAcQDAGVR	R	F	0.997	3.36	0.409	2	c7: Carbamidomethyl (+57.02)		704.817	1407.62	1408.63	2	-0.0006923	-0.4915	3015.36	9203530	11230200	125	137	TRUE
Merge_HaloTag-AviTag vs N-HaloTag_210318	VL1-, BirA+	replicate 1	Pyruvate carboxylase, mitochondrial OS=Homo sapiens OX=9606 GN=PC PE=1 SV=2	P11498	UniProt_Human_SwissProt_contam_HaloTag-AviTag_2020205.fasta	129635	1	39	47	54	0.00194	0.49	possibly correct	TRUE	01_Cn1.15987.15987.2	AEAEAQAEELSFPR	R	S	0.997	4.27	0.471	2			774.369	1546.72	1547.73	2	-0.002071	-1.338	3674.97	6994620	10455400	929	942	TRUE
Merge_HaloTag-AviTag vs N-HaloTag_210318	VL1-, BirA+	replicate 1	Pyruvate carboxylase, mitochondrial OS=Homo sapiens OX=9606 GN=PC PE=1 SV=2	P11498	UniProt_Human_SwissProt_contam_HaloTag-AviTag_2020205.fasta	129635	1	39	47	54	0.00194	0.49	possibly correct	TRUE	01_Cn1.7825.7825.2	AGTHILcIK	R	D	0.997	3.37	0.484	2	c7: Carbamidomethyl (+57.02)		506.784	1011.55	1012.56	2	0.0003207	0.3167	2606.37	1444720	2107440	733	741	TRUE
Merge_HaloTag-AviTag vs N-HaloTag_210318	VL1-, BirA+	replicate 1	Pyruvate carboxylase, mitochondrial OS=Homo sapiens OX=9606 GN=PC PE=1 SV=2	P11498	UniProt_Human_SwissProt_contam_HaloTag-AviTag_2020205.fasta	129635	1	39	47	54	0.00194	0.49	possibly correct	TRUE	01_Cn1.27639.27639.4	AIAIAAGVPVVPGTDAPITSLHEAHEFSNTYGFPIIFK	R	A	0.997	5.29	0.569	2			988.524	3950.07	3951.07	4	0.003811	0.9645	5185.29	4871430	11530200	157	194	TRUE
Merge_HaloTag-AviTag vs N-HaloTag_210318	VL1-, BirA+	replicate 1	Pyruvate carboxylase, mitochondrial OS=Homo sapiens OX=9606 GN=PC PE=1 SV=2	P11498	UniProt_Human_SwissProt_contam_HaloTag-AviTag_2020205.fasta	129635	1	39	47	54	0.00194	0.49	possibly correct	TRUE	01_Cn1.10939.10939.2	ALAVSDLNR	K	A	0.985	2.32	0.316	2			479.77	957.525	958.532	2	0.000241	0.2514	3019.49	29683900	32717900	1062	1070	TRUE
Merge_HaloTag-AviTag vs N-HaloTag_210318	VL1-, BirA+	replicate 1	Pyruvate carboxylase, mitochondrial OS=Homo sapiens OX=9606 GN=PC PE=1 SV=2	P11498	UniProt_Human_SwissProt_contam_HaloTag-AviTag_2020205.fasta	129635	1	39	47	54	0.00194	0.49	possibly correct	TRUE	01_Cn1.24395.24395.3	ASPSPTDPVVPAVPIGPPPAGFR	K	D	0.99	3.67	0.297	2			743.07	2226.19	2226.19	3	1.005	0.8407	4750.36	1281230	4048820	520	542	TRUE
Merge_HaloTag-AviTag vs N-HaloTag_210318	VL1-, BirA+	replicate 1	Pyruvate carboxylase, mitochondrial OS=Homo sapiens OX=9606 GN=PC PE=1 SV=2	P11498	UniProt_Human_SwissProt_contam_HaloTag-AviTag_2020205.fasta	129635	1	39	47	54	0.00194	0.49	possibly correct	TRUE	01_Cn1.24370.24370.2	ASPSPTDPVVPAVPIGPPPAGFR	K	D	0.997	4.01	0.504	2			1113.6	2225.19	2226.19	2	0.004801	2.157	4747.1	1435290	3471660	520	542	TRUE
Merge_HaloTag-AviTag vs N-HaloTag_210318	VL1-, BirA+	replicate 1	Pyruvate carboxylase, mitochondrial OS=Homo sapiens OX=9606 GN=PC PE=1 SV=2	P11498	UniProt_Human_SwissProt_contam_HaloTag-AviTag_2020205.fasta	129635	1	39	47	54	0.00194	0.49	possibly correct	TRUE	01_Cn1.26658.26658.2	AYSEALAAFGNGALFVEK	R	F	0.991	2.63	0.336	2			929.966	1857.92	1857.94	2	0.9862	-8.915	5053.68	1162910	2282350	220	237	TRUE
Merge_HaloTag-AviTag vs N-HaloTag_210318	VL1-, BirA+	replicate 1	Pyruvate carboxylase, mitochondrial OS=Homo sapiens OX=9606 GN=PC PE=1 SV=2	P11498	UniProt_Human_SwissProt_contam_HaloTag-AviTag_2020205.fasta	129635	1	39	47	54	0.00194	0.49	possibly correct	TRUE	01_Cn1.18892.18892.2	AYVEANQmLGDLIK	K	V	0.997	3.89	0.441	2		m8: Oxidation (+15.99)	790.904	1579.79	1580.8	2	0.001465	0.9267	4042.74	2269500	2527090	893	906	TRUE
Merge_HaloTag-AviTag vs N-HaloTag_210318	VL1-, BirA+	replicate 1	Pyruvate carboxylase, mitochondrial OS=Homo sapiens OX=9606 GN=PC PE=1 SV=2	P11498	UniProt_Human_SwissProt_contam_HaloTag-AviTag_2020205.fasta	129635	1	39	47	54	0.00194	0.49	possibly correct	TRUE	01_Cn1.7354.7354.2	DAHQSLLATR	R	V	0.982	2.3	0.254	2			556.296	1110.58	1111.59	2	-0.00045	-0.4048	2542.04	7358870	9635350	572	581	TRUE
Merge_HaloTag-AviTag vs N-HaloTag_210318	VL1-, BirA+	replicate 1	Pyruvate carboxylase, mitochondrial OS=Homo sapiens OX=9606 GN=PC PE=1 SV=2	P11498	UniProt_Human_SwissProt_contam_HaloTag-AviTag_2020205.fasta	129635	1	39	47	54	0.00194	0.49	possibly correct	TRUE	01_Cn1.26847.26847.2	DFTATFGPLDSLNTR	K	L	0.997	2.72	0.517	2			827.906	1653.8	1654.81	2	-0.001674	-1.012	5079.46	1472600	2243140	1022	1036	TRUE
Merge_HaloTag-AviTag vs N-HaloTag_210318	VL1-, BirA+	replicate 1	Pyruvate carboxylase, mitochondrial OS=Homo sapiens OX=9606 GN=PC PE=1 SV=2	P11498	UniProt_Human_SwissProt_contam_HaloTag-AviTag_2020205.fasta	129635	1	39	47	54	0.00194	0.49	possibly correct	TRUE	01_Cn1.26692.26692.2	DFTATFGPLDSLNTR	K	L	0.997	3.86	0.56	2			827.908	1653.8	1654.81	2	0.001662	1.004	5058.31	579845	1946530	1022	1036	TRUE
Merge_HaloTag-AviTag vs N-HaloTag_210318	VL1-, BirA+	replicate 1	Pyruvate carboxylase, mitochondrial OS=Homo sapiens OX=9606 GN=PC PE=1 SV=2	P11498	UniProt_Human_SwissProt_contam_HaloTag-AviTag_2020205.fasta	129635	1	39	47	54	0.00194	0.49	possibly correct	TRUE	01_Cn1.19251.19251.3	DmAGLLKPTAcTmLVSSLR	K	D	0.997	4.29	0.496	2	c11: Carbamidomethyl (+57.02)	m2: Oxidation (+15.99), m13: Oxidation (+15.99)	699.358	2095.05	2096.06	3	0.003706	1.768	4087.89	1050270	1604780	742	760	TRUE
Merge_HaloTag-AviTag vs N-HaloTag_210318	VL1-, BirA+	replicate 1	Pyruvate carboxylase, mitochondrial OS=Homo sapiens OX=9606 GN=PC PE=1 SV=2	P11498	UniProt_Human_SwissProt_contam_HaloTag-AviTag_2020205.fasta	129635	1	39	47	54	0.00194	0.49	possibly correct	TRUE	01_Cn1.30606.30606.2	DmTLEGDDLILEIE	K	-	0.997	4.08	0.372	2		m2: Oxidation (+15.99)	811.38	1620.74	1621.75	2	0.000334	0.2059	5585.3	731517	2236950	1165	1178	TRUE
Merge_HaloTag-AviTag vs N-HaloTag_210318	VL1-, BirA+	replicate 1	Pyruvate carboxylase, mitochondrial OS=Homo sapiens OX=9606 GN=PC PE=1 SV=2	P11498	UniProt_Human_SwissProt_contam_HaloTag-AviTag_2020205.fasta	129635	1	39	47	54	0.00194	0.49	possibly correct	TRUE	01_Cn1.15995.15995.3	ENNVDAVHPGYGFLSER	K	A	0.997	3.93	0.462	2			635.303	1902.89	1903.89	3	0.001701	0.8934	3675.92	4088130	7030490	108	124	TRUE
Merge_HaloTag-AviTag vs N-HaloTag_210318	VL1-, BirA+	replicate 1	Pyruvate carboxylase, mitochondrial OS=Homo sapiens OX=9606 GN=PC PE=1 SV=2	P11498	UniProt_Human_SwissProt_contam_HaloTag-AviTag_2020205.fasta	129635	1	39	47	54	0.00194	0.49	possibly correct	TRUE	01_Cn1.14381.14381.2	FIGPSPEVVR	R	K	0.97	1.67	0.338	2			550.809	1099.6	1100.61	2	0.00032	0.2907	3470.17	10308000	8496390	138	147	TRUE
Merge_HaloTag-AviTag vs N-HaloTag_210318	VL1-, BirA+	replicate 1	Pyruvate carboxylase, mitochondrial OS=Homo sapiens OX=9606 GN=PC PE=1 SV=2	P11498	UniProt_Human_SwissProt_contam_HaloTag-AviTag_2020205.fasta	129635	1	39	47	54	0.00194	0.49	possibly correct	TRUE	01_Cn1.18938.18938.2	FLYEcPWR	R	R	0.953	1.99	0.287	2	c5: Carbamidomethyl (+57.02)		585.774	1169.53	1170.54	2	0.00101	0.8626	4048.48	7749390	5286110	618	625	TRUE
Merge_HaloTag-AviTag vs N-HaloTag_210318	VL1-, BirA+	replicate 1	Pyruvate carboxylase, mitochondrial OS=Homo sapiens OX=9606 GN=PC PE=1 SV=2	P11498	UniProt_Human_SwissProt_contam_HaloTag-AviTag_2020205.fasta	129635	1	39	47	54	0.00194	0.49	possibly correct	TRUE	01_Cn1.18316.18316.2	GANAVGYTNYPDNVVFK	R	F	0.997	4.55	0.396	2			914.946	1827.88	1828.89	2	-0.000825	-0.4511	3970.46	4960740	7079980	645	661	TRUE
Merge_HaloTag-AviTag vs N-HaloTag_210318	VL1-, BirA+	replicate 1	Pyruvate carboxylase, mitochondrial OS=Homo sapiens OX=9606 GN=PC PE=1 SV=2	P11498	UniProt_Human_SwissProt_contam_HaloTag-AviTag_2020205.fasta	129635	1	39	47	54	0.00194	0.49	possibly correct	TRUE	01_Cn1.25286.25286.3	GLAPVQAYLHIPDIIK	R	V	0.997	3.54	0.418	2			583.342	1747	1748.01	3	0.000945	0.5406	4870.13	716831	1032240	89	104	TRUE
Merge_HaloTag-AviTag vs N-HaloTag_210318	VL1-, BirA+	replicate 1	Pyruvate carboxylase, mitochondrial OS=Homo sapiens OX=9606 GN=PC PE=1 SV=2	P11498	UniProt_Human_SwissProt_contam_HaloTag-AviTag_2020205.fasta	129635	1	39	47	54	0.00194	0.49	possibly correct	TRUE	01_Cn1.5917.5917.2	GQIGAPmPGK	K	V	0.982	2.09	0.308	2		m7: Oxidation (+15.99)	486.253	970.491	971.498	2	6.299e-05	0.06484	2331.88	3412390	4344800	1110	1119	TRUE
Merge_HaloTag-AviTag vs N-HaloTag_210318	VL1-, BirA+	replicate 1	Pyruvate carboxylase, mitochondrial OS=Homo sapiens OX=9606 GN=PC PE=1 SV=2	P11498	UniProt_Human_SwissProt_contam_HaloTag-AviTag_2020205.fasta	129635	1	39	47	54	0.00194	0.49	possibly correct	TRUE	01_Cn1.12498.12498.2	GTPLDTEVPmER	R	V	0.997	2.76	0.517	2		m10: Oxidation (+15.99)	680.824	1359.63	1360.64	2	-0.000639	-0.4696	3227.19	2837000	3178570	819	830	TRUE
Merge_HaloTag-AviTag vs N-HaloTag_210318	VL1-, BirA+	replicate 1	Pyruvate carboxylase, mitochondrial OS=Homo sapiens OX=9606 GN=PC PE=1 SV=2	P11498	UniProt_Human_SwissProt_contam_HaloTag-AviTag_2020205.fasta	129635	1	39	47	54	0.00194	0.49	possibly correct	TRUE	01_Cn1.25555.25555.4	HGEEVTPEDVLSAAmYPDVFAHFK	R	D	0.997	5	0.474	2		m15: Oxidation (+15.99)	677.07	2704.25	2705.26	4	0.000981	0.3626	4905.79	2880760	4627050	998	1021	TRUE
Merge_HaloTag-AviTag vs N-HaloTag_210318	VL1-, BirA+	replicate 1	Pyruvate carboxylase, mitochondrial OS=Homo sapiens OX=9606 GN=PC PE=1 SV=2	P11498	UniProt_Human_SwissProt_contam_HaloTag-AviTag_2020205.fasta	129635	1	39	47	54	0.00194	0.49	possibly correct	TRUE	01_Cn1.25602.25602.3	HGEEVTPEDVLSAAmYPDVFAHFK	R	D	0.997	7.16	0.623	2		m15: Oxidation (+15.99)	902.422	2704.25	2705.26	3	-0.002541	-0.9393	4911.97	4659870	6547150	998	1021	TRUE
Merge_HaloTag-AviTag vs N-HaloTag_210318	VL1-, BirA+	replicate 1	Pyruvate carboxylase, mitochondrial OS=Homo sapiens OX=9606 GN=PC PE=1 SV=2	P11498	UniProt_Human_SwissProt_contam_HaloTag-AviTag_2020205.fasta	129635	1	39	47	54	0.00194	0.49	possibly correct	TRUE	01_Cn1.10485.10485.2	HYFIEVNSR	K	L	0.997	2.68	0.396	2			582.793	1163.57	1164.58	2	-0.000585	-0.5023	2960.37	369038	885822	320	328	TRUE
Merge_HaloTag-AviTag vs N-HaloTag_210318	VL1-, BirA+	replicate 1	Pyruvate carboxylase, mitochondrial OS=Homo sapiens OX=9606 GN=PC PE=1 SV=2	P11498	UniProt_Human_SwissProt_contam_HaloTag-AviTag_2020205.fasta	129635	1	39	47	54	0.00194	0.49	possibly correct	TRUE	01_Cn1.19103.19103.2	IAEEFEVELER	K	G	0.988	3.24	0.331	2			682.343	1362.67	1363.67	2	0.004371	3.205	4068.85	707298	2247970	1044	1054	TRUE
Merge_HaloTag-AviTag vs N-HaloTag_210318	VL1-, BirA+	replicate 1	Pyruvate carboxylase, mitochondrial OS=Homo sapiens OX=9606 GN=PC PE=1 SV=2	P11498	UniProt_Human_SwissProt_contam_HaloTag-AviTag_2020205.fasta	129635	1	39	47	54	0.00194	0.49	possibly correct	TRUE	01_Cn1.19806.19806.2	IAEEFEVELER	K	G	0.988	2.79	0.309	2			682.341	1362.67	1363.67	2	0.00025	0.1833	4158.62	1255690	1664390	1044	1054	TRUE
Merge_HaloTag-AviTag vs N-HaloTag_210318	VL1-, BirA+	replicate 1	Pyruvate carboxylase, mitochondrial OS=Homo sapiens OX=9606 GN=PC PE=1 SV=2	P11498	UniProt_Human_SwissProt_contam_HaloTag-AviTag_2020205.fasta	129635	1	39	47	54	0.00194	0.49	possibly correct	TRUE	01_Cn1.19520.19520.2	IAEEFEVELER	K	G	0.996	3.41	0.356	2			682.342	1362.67	1363.67	2	0.001821	1.335	4121.79	2054860	2978750	1044	1054	TRUE
Merge_HaloTag-AviTag vs N-HaloTag_210318	VL1-, BirA+	replicate 1	Pyruvate carboxylase, mitochondrial OS=Homo sapiens OX=9606 GN=PC PE=1 SV=2	P11498	UniProt_Human_SwissProt_contam_HaloTag-AviTag_2020205.fasta	129635	1	39	47	54	0.00194	0.49	possibly correct	TRUE	01_Cn1.19273.19273.2	IAEEFEVELER	K	G	0.997	3.32	0.301	2			682.341	1362.67	1363.67	2	0.000166	0.1217	4090.78	9560390	9966150	1044	1054	TRUE
Merge_HaloTag-AviTag vs N-HaloTag_210318	VL1-, BirA+	replicate 1	Pyruvate carboxylase, mitochondrial OS=Homo sapiens OX=9606 GN=PC PE=1 SV=2	P11498	UniProt_Human_SwissProt_contam_HaloTag-AviTag_2020205.fasta	129635	1	39	47	54	0.00194	0.49	possibly correct	TRUE	01_Cn1.8923.8923.2	IAPYVAHNFSK	K	L	0.982	2.41	0.318	2			623.833	1245.65	1246.66	2	0.000592	0.4749	2754.39	326100	490775	590	600	TRUE
Merge_HaloTag-AviTag vs N-HaloTag_210318	VL1-, BirA+	replicate 1	Pyruvate carboxylase, mitochondrial OS=Homo sapiens OX=9606 GN=PC PE=1 SV=2	P11498	UniProt_Human_SwissProt_contam_HaloTag-AviTag_2020205.fasta	129635	1	39	47	54	0.00194	0.49	possibly correct	TRUE	01_Cn1.22183.22183.2	IVGDLAQFmVQNGLSR	K	A	0.948	2.13	0.0922	2		m9: Oxidation (+15.99)	882.952	1763.89	1763.91	2	0.9858	-9.6	4461.62	1515840	2205700	913	928	TRUE
Merge_HaloTag-AviTag vs N-HaloTag_210318	VL1-, BirA+	replicate 1	Pyruvate carboxylase, mitochondrial OS=Homo sapiens OX=9606 GN=PC PE=1 SV=2	P11498	UniProt_Human_SwissProt_contam_HaloTag-AviTag_2020205.fasta	129635	1	39	47	54	0.00194	0.49	possibly correct	TRUE	01_Cn1.21989.21989.3	LDNASAFQGAVISPHYDSLLVK	R	V	0.997	5.82	0.549	2			782.409	2344.21	2345.21	3	-5.5e-05	-0.02345	4437.29	3874060	6011170	407	428	TRUE
Merge_HaloTag-AviTag vs N-HaloTag_210318	VL1-, BirA+	replicate 1	Pyruvate carboxylase, mitochondrial OS=Homo sapiens OX=9606 GN=PC PE=1 SV=2	P11498	UniProt_Human_SwissProt_contam_HaloTag-AviTag_2020205.fasta	129635	1	39	47	54	0.00194	0.49	possibly correct	TRUE	01_Cn1.15798.15798.4	LLHYLGHVmVNGPTTPIPVK	K	A	0.997	3.64	0.437	2		m9: Oxidation (+15.99)	551.308	2201.2	2202.21	4	0.001264	0.574	3650.83	693150	1472770	500	519	TRUE
Merge_HaloTag-AviTag vs N-HaloTag_210318	VL1-, BirA+	replicate 1	Pyruvate carboxylase, mitochondrial OS=Homo sapiens OX=9606 GN=PC PE=1 SV=2	P11498	UniProt_Human_SwissProt_contam_HaloTag-AviTag_2020205.fasta	129635	1	39	47	54	0.00194	0.49	possibly correct	TRUE	01_Cn1.19775.19775.4	LQVEHTVTEEITDVDLVHAQIHVAEGR	R	S	0.997	7.06	0.582	2			760.645	3038.55	3038.55	4	1.003	0.1962	4154.56	5568130	8415850	329	355	TRUE
Merge_HaloTag-AviTag vs N-HaloTag_210318	VL1-, BirA+	replicate 1	Pyruvate carboxylase, mitochondrial OS=Homo sapiens OX=9606 GN=PC PE=1 SV=2	P11498	UniProt_Human_SwissProt_contam_HaloTag-AviTag_2020205.fasta	129635	1	39	47	54	0.00194	0.49	possibly correct	TRUE	01_Cn1.18879.18879.3	NHPGLLLMDTTFR	R	D	0.991	2.63	0.323	2			505.598	1513.77	1514.78	3	9e-05	0.05941	4041.16	1926890	1632030	559	571	TRUE
Merge_HaloTag-AviTag vs N-HaloTag_210318	VL1-, BirA+	replicate 1	Pyruvate carboxylase, mitochondrial OS=Homo sapiens OX=9606 GN=PC PE=1 SV=2	P11498	UniProt_Human_SwissProt_contam_HaloTag-AviTag_2020205.fasta	129635	1	39	47	54	0.00194	0.49	possibly correct	TRUE	01_Cn1.15338.15338.3	NHPGLLLmDTTFR	R	D	0.997	3.28	0.386	2		m8: Oxidation (+15.99)	510.93	1529.77	1530.77	3	0.000386	0.2522	3592.37	2427220	2976450	559	571	TRUE
Merge_HaloTag-AviTag vs N-HaloTag_210318	VL1-, BirA+	replicate 1	Pyruvate carboxylase, mitochondrial OS=Homo sapiens OX=9606 GN=PC PE=1 SV=2	P11498	UniProt_Human_SwissProt_contam_HaloTag-AviTag_2020205.fasta	129635	1	39	47	54	0.00194	0.49	possibly correct	TRUE	01_Cn1.15355.15355.2	NHPGLLLmDTTFR	R	D	0.997	3.21	0.441	2		m8: Oxidation (+15.99)	765.891	1529.77	1530.77	2	0.000563	0.3678	3594.69	3264560	2779600	559	571	TRUE
Merge_HaloTag-AviTag vs N-HaloTag_210318	VL1-, BirA+	replicate 1	Pyruvate carboxylase, mitochondrial OS=Homo sapiens OX=9606 GN=PC PE=1 SV=2	P11498	UniProt_Human_SwissProt_contam_HaloTag-AviTag_2020205.fasta	129635	1	39	47	54	0.00194	0.49	possibly correct	TRUE	01_Cn1.23761.23761.2	PGASLPPLDLQALEK	R	E	0.997	3.45	0.41	2			774.935	1547.86	1548.86	2	-0.000625	-0.4035	4666.91	10015500	16510500	978	992	TRUE
Merge_HaloTag-AviTag vs N-HaloTag_210318	VL1-, BirA+	replicate 1	Pyruvate carboxylase, mitochondrial OS=Homo sapiens OX=9606 GN=PC PE=1 SV=2	P11498	UniProt_Human_SwissProt_contam_HaloTag-AviTag_2020205.fasta	129635	1	39	47	54	0.00194	0.49	possibly correct	TRUE	01_Cn1.23936.23936.2	PGASLPPLDLQALEK	R	E	0.997	3.84	0.455	2			774.935	1547.86	1548.86	2	-0.000491	-0.317	4689.33	6144050	7286910	978	992	TRUE
Merge_HaloTag-AviTag vs N-HaloTag_210318	VL1-, BirA+	replicate 1	Pyruvate carboxylase, mitochondrial OS=Homo sapiens OX=9606 GN=PC PE=1 SV=2	P11498	UniProt_Human_SwissProt_contam_HaloTag-AviTag_2020205.fasta	129635	1	39	47	54	0.00194	0.49	possibly correct	TRUE	01_Cn1.9299.9299.2	QKADEAYLIGR	R	G	0.982	2.91	0.288	2			632.339	1262.66	1263.67	2	0.001257	0.9947	2803.28	915730	1089180	78	88	TRUE
Merge_HaloTag-AviTag vs N-HaloTag_210318	VL1-, BirA+	replicate 1	Pyruvate carboxylase, mitochondrial OS=Homo sapiens OX=9606 GN=PC PE=1 SV=2	P11498	UniProt_Human_SwissProt_contam_HaloTag-AviTag_2020205.fasta	129635	1	39	47	54	0.00194	0.49	possibly correct	TRUE	01_Cn1.21341.21341.2	QVFFELNGQLR	R	S	0.986	2.63	0.317	2			675.862	1349.71	1350.72	2	0.000572	0.4235	4352.44	405794	1010470	1075	1085	TRUE
Merge_HaloTag-AviTag vs N-HaloTag_210318	VL1-, BirA+	replicate 1	Pyruvate carboxylase, mitochondrial OS=Homo sapiens OX=9606 GN=PC PE=1 SV=2	P11498	UniProt_Human_SwissProt_contam_HaloTag-AviTag_2020205.fasta	129635	1	39	47	54	0.00194	0.49	possibly correct	TRUE	01_Cn1.21159.21159.2	QVFFELNGQLR	R	S	0.996	3.05	0.393	2			675.863	1349.71	1350.72	2	0.001554	1.15	4329.28	1654940	3401470	1075	1085	TRUE
Merge_HaloTag-AviTag vs N-HaloTag_210318	VL1-, BirA+	replicate 1	Pyruvate carboxylase, mitochondrial OS=Homo sapiens OX=9606 GN=PC PE=1 SV=2	P11498	UniProt_Human_SwissProt_contam_HaloTag-AviTag_2020205.fasta	129635	1	39	47	54	0.00194	0.49	possibly correct	TRUE	01_Cn1.5621.5621.2	SFQPDTGR	R	I	0.977	1.47	0.388	2			454.217	906.419	907.427	2	-0.00034	-0.3747	2287.71	926738	1668590	386	393	TRUE
Merge_HaloTag-AviTag vs N-HaloTag_210318	VL1-, BirA+	replicate 1	Pyruvate carboxylase, mitochondrial OS=Homo sapiens OX=9606 GN=PC PE=1 SV=2	P11498	UniProt_Human_SwissProt_contam_HaloTag-AviTag_2020205.fasta	129635	1	39	47	54	0.00194	0.49	possibly correct	TRUE	01_Cn1.27897.27897.2	SVVEFLQGYIGVPHGGFPEPFR	R	S	0.997	6.43	0.641	2			1216.62	2431.23	2432.24	2	-1.7e-05	-0.006989	5219.9	2041290	4023760	943	964	TRUE
Merge_HaloTag-AviTag vs N-HaloTag_210318	VL1-, BirA+	replicate 1	Pyruvate carboxylase, mitochondrial OS=Homo sapiens OX=9606 GN=PC PE=1 SV=2	P11498	UniProt_Human_SwissProt_contam_HaloTag-AviTag_2020205.fasta	129635	1	39	47	54	0.00194	0.49	possibly correct	TRUE	01_Cn1.27881.27881.3	SVVEFLQGYIGVPHGGFPEPFR	R	S	0.997	5.36	0.587	2			811.42	2431.24	2432.24	3	0.004291	1.764	5217.76	2687910	7536400	943	964	TRUE
Merge_HaloTag-AviTag vs N-HaloTag_210318	VL1-, BirA+	replicate 1	Pyruvate carboxylase, mitochondrial OS=Homo sapiens OX=9606 GN=PC PE=1 SV=2	P11498	UniProt_Human_SwissProt_contam_HaloTag-AviTag_2020205.fasta	129635	1	39	47	54	0.00194	0.49	possibly correct	TRUE	01_Cn1.7460.7460.2	TVAIYSEQDTGQmHR	R	Q	0.997	3.02	0.485	2		m13: Oxidation (+15.99)	876.905	1751.8	1751.8	2	1.002	-0.608	2557.13	333411	288302	63	77	TRUE
Merge_HaloTag-AviTag vs N-HaloTag_210318	VL1-, BirA+	replicate 1	Pyruvate carboxylase, mitochondrial OS=Homo sapiens OX=9606 GN=PC PE=1 SV=2	P11498	UniProt_Human_SwissProt_contam_HaloTag-AviTag_2020205.fasta	129635	1	39	47	54	0.00194	0.49	possibly correct	TRUE	01_Cn1.7453.7453.3	TVAIYSEQDTGQmHR	R	Q	0.997	3.67	0.413	2		m13: Oxidation (+15.99)	584.606	1750.8	1751.8	3	0.002323	1.326	2556.26	1244210	1463320	63	77	TRUE
Merge_HaloTag-AviTag vs N-HaloTag_210318	VL1-, BirA+	replicate 1	Pyruvate carboxylase, mitochondrial OS=Homo sapiens OX=9606 GN=PC PE=1 SV=2	P11498	UniProt_Human_SwissProt_contam_HaloTag-AviTag_2020205.fasta	129635	1	39	47	54	0.00194	0.49	possibly correct	TRUE	01_Cn1.21812.21812.2	VFDYSEYWEGAR	R	G	0.997	3	0.384	2			761.336	1520.66	1521.66	2	-0.000171	-0.1124	4414.43	1475390	4251480	831	842	TRUE
Merge_HaloTag-AviTag vs N-HaloTag_210318	VL1-, BirA+	replicate 1	Pyruvate carboxylase, mitochondrial OS=Homo sapiens OX=9606 GN=PC PE=1 SV=2	P11498	UniProt_Human_SwissProt_contam_HaloTag-AviTag_2020205.fasta	129635	1	39	47	54	0.00194	0.49	possibly correct	TRUE	01_Cn1.16226.16226.2	VVEIAPAAHLDPQLR	K	T	0.997	3.26	0.4	2			814.961	1627.91	1628.91	2	0.001977	1.214	3705.22	2214570	3325710	274	288	TRUE
Merge_HaloTag-AviTag vs N-HaloTag_210318	VL1-, BirA+	replicate 1	Pyruvate carboxylase, mitochondrial OS=Homo sapiens OX=9606 GN=PC PE=1 SV=2	P11498	UniProt_Human_SwissProt_contam_HaloTag-AviTag_2020205.fasta	129635	1	39	47	54	0.00194	0.49	possibly correct	TRUE	01_Cn1.12625.12625.3	VVHSYEELEENYTR	R	A	0.997	3.8	0.41	2			589.945	1766.81	1767.82	3	0.001253	0.7088	3243.56	1931310	2138150	206	219	TRUE
Merge_HaloTag-AviTag vs N-HaloTag_210318	VL1-, BirA+	replicate 1	Pyruvate carboxylase, mitochondrial OS=Homo sapiens OX=9606 GN=PC PE=1 SV=2	P11498	UniProt_Human_SwissProt_contam_HaloTag-AviTag_2020205.fasta	129635	1	39	47	54	0.00194	0.49	possibly correct	TRUE	01_Cn1.12644.12644.2	VVHSYEELEENYTR	R	A	0.997	3.38	0.549	2			884.412	1766.81	1767.82	2	-0.001662	-0.9401	3245.94	1021310	1792440	206	219	TRUE
Merge_HaloTag-AviTag vs N-HaloTag_210318	VL1-, BirA+	replicate 1	Pyruvate carboxylase, mitochondrial OS=Homo sapiens OX=9606 GN=PC PE=1 SV=2	P11498	UniProt_Human_SwissProt_contam_HaloTag-AviTag_2020205.fasta	129635	1	39	47	54	0.00194	0.49	possibly correct	TRUE	01_Cn1.27387.27387.2	YSLQYYmGLAEELVR	K	A	0.997	2.73	0.405	2		m7: Oxidation (+15.99)	925.954	1849.89	1850.9	2	0.000604	0.3263	5152.18	1173650	1585280	718	732	TRUE
Merge_HaloTag-AviTag vs N-HaloTag_210318	VL1-, BirA+	replicate 1	Pyruvate carboxylase, mitochondrial OS=Homo sapiens OX=9606 GN=PC PE=1 SV=2	P11498	UniProt_Human_SwissProt_contam_HaloTag-AviTag_2020205.fasta	129635	1	39	47	54	0.00194	0.49	possibly correct	TRUE	01_Cn1.27376.27376.3	YSLQYYmGLAEELVR	K	A	0.997	3.35	0.384	2		m7: Oxidation (+15.99)	617.638	1849.89	1850.9	3	-0.000838	-0.4528	5150.7	351018	552137	718	732	TRUE
Merge_HaloTag-AviTag vs N-HaloTag_210318	VL1-, BirA+	replicate 1	Pyruvate carboxylase, mitochondrial OS=Homo sapiens OX=9606 GN=PC PE=1 SV=2	P11498	UniProt_Human_SwissProt_contam_HaloTag-AviTag_2020205.fasta	129635	1	39	47	54	0.00194	0.49	possibly correct	TRUE	01_Cn1.27193.27193.2	YSLQYYmGLAEELVR	K	A	0.997	3.27	0.477	2		m7: Oxidation (+15.99)	925.955	1849.89	1850.9	2	0.002475	1.337	5125.8	1433460	1982990	718	732	TRUE
Merge_HaloTag-AviTag vs N-HaloTag_210318	VL1-, BirA+	replicate 1	Keratin, type II cytoskeletal 5 OS=Homo sapiens OX=9606 GN=KRT5 PE=1 SV=3	P13647	UniProt_Human_SwissProt_contam_HaloTag-AviTag_2020205.fasta	62379.6	1	12	13	13	0.000466	0.263	possibly correct	TRUE	01_Cn1.6113.6113.2	DVDAAYmNK	K	V	0.96	2.01	0.319	2		m7: Oxidation (+15.99)	521.729	1041.44	1042.45	2	6.299e-05	0.06043	2359.84	624314	1714600	278	286	TRUE
Merge_HaloTag-AviTag vs N-HaloTag_210318	VL1-, BirA+	replicate 1	Keratin, type II cytoskeletal 5 OS=Homo sapiens OX=9606 GN=KRT5 PE=1 SV=3	P13647	UniProt_Human_SwissProt_contam_HaloTag-AviTag_2020205.fasta	62379.6	1	12	13	13	0.000466	0.263	possibly correct	TRUE	01_Cn1.6191.6191.2	EYQELmNTK	R	L	0.991	1.99	0.419	2		m6: Oxidation (+15.99)	586.269	1170.52	1171.53	2	0.000663	0.5659	2371.36	116228	216709	452	460	TRUE
Merge_HaloTag-AviTag vs N-HaloTag_210318	VL1-, BirA+	replicate 1	Keratin, type II cytoskeletal 5 OS=Homo sapiens OX=9606 GN=KRT5 PE=1 SV=3	P13647	UniProt_Human_SwissProt_contam_HaloTag-AviTag_2020205.fasta	62379.6	1	12	13	13	0.000466	0.263	possibly correct	TRUE	01_Cn1.12484.12484.2	GLGVGFGSGGGSSSSVK	R	F	0.994	2.89	0.443	2			720.359	1438.7	1439.71	2	-0.001908	-1.325	3225.39	515298	459730	560	576	TRUE
Merge_HaloTag-AviTag vs N-HaloTag_210318	VL1-, BirA+	replicate 1	Keratin, type II cytoskeletal 5 OS=Homo sapiens OX=9606 GN=KRT5 PE=1 SV=3	P13647	UniProt_Human_SwissProt_contam_HaloTag-AviTag_2020205.fasta	62379.6	1	12	13	13	0.000466	0.263	possibly correct	TRUE	01_Cn1.12529.12529.2	ISISTSGGSFR	R	N	0.996	2.81	0.389	2			556.291	1110.57	1111.57	2	0.000664	0.5974	3231.24	3449900	2752980	74	84	TRUE
Merge_HaloTag-AviTag vs N-HaloTag_210318	VL1-, BirA+	replicate 1	Keratin, type II cytoskeletal 5 OS=Homo sapiens OX=9606 GN=KRT5 PE=1 SV=3	P13647	UniProt_Human_SwissProt_contam_HaloTag-AviTag_2020205.fasta	62379.6	1	12	13	13	0.000466	0.263	possibly correct	FALSE	01_Cn1.21215.21215.2	LALDVEIATYR	K	K	0.989	2.9	0.312	2			632.351	1262.69	1263.69	2	-0.000322	-0.2548	4336.14	2874090	3588220	461	471	FALSE
Merge_HaloTag-AviTag vs N-HaloTag_210318	VL1-, BirA+	replicate 1	Keratin, type II cytoskeletal 5 OS=Homo sapiens OX=9606 GN=KRT5 PE=1 SV=3	P13647	UniProt_Human_SwissProt_contam_HaloTag-AviTag_2020205.fasta	62379.6	1	12	13	13	0.000466	0.263	possibly correct	FALSE	01_Cn1.4487.4487.3	NKYEDEINKR	K	T	0.997	2.93	0.384	2			436.89	1307.65	1308.65	3	-0.000101	-0.07718	2105.88	3149910	6931790	256	265	FALSE
Merge_HaloTag-AviTag vs N-HaloTag_210318	VL1-, BirA+	replicate 1	Keratin, type II cytoskeletal 5 OS=Homo sapiens OX=9606 GN=KRT5 PE=1 SV=3	P13647	UniProt_Human_SwissProt_contam_HaloTag-AviTag_2020205.fasta	62379.6	1	12	13	13	0.000466	0.263	possibly correct	TRUE	01_Cn1.27713.27713.3	QNLEPLFEQYINNLR	R	R	0.997	3.86	0.354	2			630.996	1889.97	1890.97	3	0.003734	1.975	5195.05	497539	1554260	213	227	TRUE
Merge_HaloTag-AviTag vs N-HaloTag_210318	VL1-, BirA+	replicate 1	Keratin, type II cytoskeletal 5 OS=Homo sapiens OX=9606 GN=KRT5 PE=1 SV=3	P13647	UniProt_Human_SwissProt_contam_HaloTag-AviTag_2020205.fasta	62379.6	1	12	13	13	0.000466	0.263	possibly correct	TRUE	01_Cn1.27705.27705.2	QNLEPLFEQYINNLR	R	R	0.997	4.51	0.445	2			945.99	1889.97	1890.97	2	0.001997	1.056	5193.99	1860560	4773420	213	227	TRUE
Merge_HaloTag-AviTag vs N-HaloTag_210318	VL1-, BirA+	replicate 1	Keratin, type II cytoskeletal 5 OS=Homo sapiens OX=9606 GN=KRT5 PE=1 SV=3	P13647	UniProt_Human_SwissProt_contam_HaloTag-AviTag_2020205.fasta	62379.6	1	12	13	13	0.000466	0.263	possibly correct	TRUE	01_Cn1.13882.13882.2	SFSTASAITPSVSR	R	T	0.997	3.21	0.555	2			705.864	1409.71	1410.72	2	-0.001067	-0.7564	3405.75	1026640	1587690	16	29	TRUE
Merge_HaloTag-AviTag vs N-HaloTag_210318	VL1-, BirA+	replicate 1	Keratin, type II cytoskeletal 5 OS=Homo sapiens OX=9606 GN=KRT5 PE=1 SV=3	P13647	UniProt_Human_SwissProt_contam_HaloTag-AviTag_2020205.fasta	62379.6	1	12	13	13	0.000466	0.263	possibly correct	TRUE	01_Cn1.7694.7694.2	SRTEAESWYQTK	R	Y	0.991	3.04	0.296	2			743.352	1484.69	1485.7	2	5.9e-05	0.03971	2587.77	551146	624711	353	364	TRUE
Merge_HaloTag-AviTag vs N-HaloTag_210318	VL1-, BirA+	replicate 1	Keratin, type II cytoskeletal 5 OS=Homo sapiens OX=9606 GN=KRT5 PE=1 SV=3	P13647	UniProt_Human_SwissProt_contam_HaloTag-AviTag_2020205.fasta	62379.6	1	12	13	13	0.000466	0.263	possibly correct	TRUE	01_Cn1.14254.14254.2	TTAENEFVmLK	R	K	0.965	2.71	0.292	2		m9: Oxidation (+15.99)	649.817	1297.62	1298.63	2	-0.002167	-1.669	3453.91	1060320	1220210	266	276	TRUE
Merge_HaloTag-AviTag vs N-HaloTag_210318	VL1-, BirA+	replicate 1	Keratin, type II cytoskeletal 5 OS=Homo sapiens OX=9606 GN=KRT5 PE=1 SV=3	P13647	UniProt_Human_SwissProt_contam_HaloTag-AviTag_2020205.fasta	62379.6	1	12	13	13	0.000466	0.263	possibly correct	TRUE	01_Cn1.10037.10037.2	TTAENEFVmLKK	R	D	0.989	3.1	0.38	2		m9: Oxidation (+15.99)	713.864	1425.71	1426.72	2	-0.004037	-2.83	2902.34	665781	604752	266	277	TRUE
Merge_HaloTag-AviTag vs N-HaloTag_210318	VL1-, BirA+	replicate 1	Keratin, type II cytoskeletal 5 OS=Homo sapiens OX=9606 GN=KRT5 PE=1 SV=3	P13647	UniProt_Human_SwissProt_contam_HaloTag-AviTag_2020205.fasta	62379.6	1	12	13	13	0.000466	0.263	possibly correct	TRUE	01_Cn1.12873.12873.2	VSLAGAcGVGGYGSR	R	S	0.997	3.6	0.38	2	c7: Carbamidomethyl (+57.02)		705.842	1409.67	1410.68	2	-0.001787	-1.267	3275.89	1192270	2060020	49	63	TRUE
Merge_HaloTag-AviTag vs N-HaloTag_210318	VL1-, BirA+	replicate 1	Keratin, type II cytoskeletal 5 OS=Homo sapiens OX=9606 GN=KRT5 PE=1 SV=3	P13647	UniProt_Human_SwissProt_contam_HaloTag-AviTag_2020205.fasta	62379.6	1	12	13	13	0.000466	0.263	possibly correct	TRUE	01_Cn1.15685.15685.2	WTLLQEQGTK	K	T	0.989	2.63	0.343	2			602.322	1202.63	1203.64	2	-0.000529	-0.4395	3636.36	2021330	2854330	200	209	TRUE
Merge_HaloTag-AviTag vs N-HaloTag_210318	VL1-, BirA+	replicate 1	Keratin, type II cytoskeletal 5 OS=Homo sapiens OX=9606 GN=KRT5 PE=1 SV=3	P13647	UniProt_Human_SwissProt_contam_HaloTag-AviTag_2020205.fasta	62379.6	1	12	13	13	0.000466	0.263	possibly correct	FALSE	01_Cn1.3858.3858.2	YEDEINKR	K	T	0.975	2.08	0.296	2			533.762	1065.51	1066.52	2	0.000528	0.4951	2000.21	994103	1334600	258	265	FALSE
Merge_HaloTag-AviTag vs N-HaloTag_210318	VL1-, BirA+	replicate 1	Keratin, type II cytoskeletal 5 OS=Homo sapiens OX=9606 GN=KRT5 PE=1 SV=3	P13647	UniProt_Human_SwissProt_contam_HaloTag-AviTag_2020205.fasta	62379.6	1	12	13	13	0.000466	0.263	possibly correct	TRUE	01_Cn1.6976.6976.2	YEELQQTAGR	K	H	0.975	2.45	0.298	2			597.792	1193.57	1194.58	2	0.002032	1.701	2490.19	1812430	1365950	365	374	TRUE
Merge_HaloTag-AviTag vs N-HaloTag_210318	VL1-, BirA+	replicate 1	Keratin, type I cytoskeletal 10 OS=Homo sapiens OX=9606 GN=KRT10 PE=1 SV=6	P13645	UniProt_Human_SwissProt_contam_HaloTag-AviTag_2020205.fasta	58828.8	1	21	29	31	0.00111	0.5	possibly correct	TRUE	01_Cn1.30255.30255.2	ADLEMQIESLTEELAYLK	K	K	0.997	4.77	0.497	2			1048.53	2095.04	2096.05	2	-0.002322	-1.108	5537.46	390409	362014	267	284	TRUE
Merge_HaloTag-AviTag vs N-HaloTag_210318	VL1-, BirA+	replicate 1	Keratin, type I cytoskeletal 10 OS=Homo sapiens OX=9606 GN=KRT10 PE=1 SV=6	P13645	UniProt_Human_SwissProt_contam_HaloTag-AviTag_2020205.fasta	58828.8	1	21	29	31	0.00111	0.5	possibly correct	TRUE	01_Cn1.30363.30363.2	ADLEmQIESLTEELAYLK	K	K	0.997	5.74	0.521	2		m5: Oxidation (+15.99)	1056.53	2111.04	2112.04	2	0.00229	1.084	5552.45	1638280	3161990	267	284	TRUE
Merge_HaloTag-AviTag vs N-HaloTag_210318	VL1-, BirA+	replicate 1	Keratin, type I cytoskeletal 10 OS=Homo sapiens OX=9606 GN=KRT10 PE=1 SV=6	P13645	UniProt_Human_SwissProt_contam_HaloTag-AviTag_2020205.fasta	58828.8	1	21	29	31	0.00111	0.5	possibly correct	TRUE	01_Cn1.30364.30364.3	ADLEmQIESLTEELAYLK	K	K	0.997	4.88	0.538	2		m5: Oxidation (+15.99)	704.686	2111.04	2112.04	3	0.00081	0.3835	5552.58	809619	1034060	267	284	TRUE
Merge_HaloTag-AviTag vs N-HaloTag_210318	VL1-, BirA+	replicate 1	Keratin, type I cytoskeletal 10 OS=Homo sapiens OX=9606 GN=KRT10 PE=1 SV=6	P13645	UniProt_Human_SwissProt_contam_HaloTag-AviTag_2020205.fasta	58828.8	1	21	29	31	0.00111	0.5	possibly correct	TRUE	01_Cn1.28498.28498.3	ADLEmQIESLTEELAYLKK	K	N	0.997	5.94	0.559	2		m5: Oxidation (+15.99)	747.717	2240.13	2240.14	3	1.001	-0.7776	5298.26	3063230	4220770	267	285	TRUE
Merge_HaloTag-AviTag vs N-HaloTag_210318	VL1-, BirA+	replicate 1	Keratin, type I cytoskeletal 10 OS=Homo sapiens OX=9606 GN=KRT10 PE=1 SV=6	P13645	UniProt_Human_SwissProt_contam_HaloTag-AviTag_2020205.fasta	58828.8	1	21	29	31	0.00111	0.5	possibly correct	TRUE	01_Cn1.19949.19949.2	AETEcQNTEYQQLLDIK	R	I	0.997	5.97	0.54	2	c5: Carbamidomethyl (+57.02)		1041.99	2081.96	2082.97	2	0.0003977	0.1909	4176.9	1945380	3894210	423	439	TRUE
Merge_HaloTag-AviTag vs N-HaloTag_210318	VL1-, BirA+	replicate 1	Keratin, type I cytoskeletal 10 OS=Homo sapiens OX=9606 GN=KRT10 PE=1 SV=6	P13645	UniProt_Human_SwissProt_contam_HaloTag-AviTag_2020205.fasta	58828.8	1	21	29	31	0.00111	0.5	possibly correct	TRUE	01_Cn1.19966.19966.3	AETEcQNTEYQQLLDIK	R	I	0.997	4.51	0.481	2	c5: Carbamidomethyl (+57.02)		694.993	2081.96	2082.97	3	-0.001594	-0.7654	4179.01	1667220	2588180	423	439	TRUE
Merge_HaloTag-AviTag vs N-HaloTag_210318	VL1-, BirA+	replicate 1	Keratin, type I cytoskeletal 10 OS=Homo sapiens OX=9606 GN=KRT10 PE=1 SV=6	P13645	UniProt_Human_SwissProt_contam_HaloTag-AviTag_2020205.fasta	58828.8	1	21	29	31	0.00111	0.5	possibly correct	TRUE	01_Cn1.11476.11476.2	ALEESNYELEGK	R	I	0.997	2.94	0.442	2			691.328	1380.64	1381.65	2	-0.000111	-0.08034	3089.04	7647780	4216170	166	177	TRUE
Merge_HaloTag-AviTag vs N-HaloTag_210318	VL1-, BirA+	replicate 1	Keratin, type I cytoskeletal 10 OS=Homo sapiens OX=9606 GN=KRT10 PE=1 SV=6	P13645	UniProt_Human_SwissProt_contam_HaloTag-AviTag_2020205.fasta	58828.8	1	21	29	31	0.00111	0.5	possibly correct	TRUE	01_Cn1.17152.17152.2	DAEAWFNEK	K	S	0.997	2.03	0.492	2			555.249	1108.48	1109.49	2	0.000377	0.3398	3823.58	5723090	3780290	335	343	TRUE
Merge_HaloTag-AviTag vs N-HaloTag_210318	VL1-, BirA+	replicate 1	Keratin, type I cytoskeletal 10 OS=Homo sapiens OX=9606 GN=KRT10 PE=1 SV=6	P13645	UniProt_Human_SwissProt_contam_HaloTag-AviTag_2020205.fasta	58828.8	1	21	29	31	0.00111	0.5	possibly correct	TRUE	01_Cn1.22329.22329.3	ELTTEIDNNIEQISSYK	K	S	0.987	3.46	0.299	2			666.33	1995.97	1996.97	3	0.002887	1.446	4480.71	1072940	1508890	346	362	TRUE
Merge_HaloTag-AviTag vs N-HaloTag_210318	VL1-, BirA+	replicate 1	Keratin, type I cytoskeletal 10 OS=Homo sapiens OX=9606 GN=KRT10 PE=1 SV=6	P13645	UniProt_Human_SwissProt_contam_HaloTag-AviTag_2020205.fasta	58828.8	1	21	29	31	0.00111	0.5	possibly correct	TRUE	01_Cn1.22279.22279.2	ELTTEIDNNIEQISSYK	K	S	0.997	4.93	0.542	2			998.991	1995.97	1996.97	2	0.003026	1.515	4474.23	1847540	3864610	346	362	TRUE
Merge_HaloTag-AviTag vs N-HaloTag_210318	VL1-, BirA+	replicate 1	Keratin, type I cytoskeletal 10 OS=Homo sapiens OX=9606 GN=KRT10 PE=1 SV=6	P13645	UniProt_Human_SwissProt_contam_HaloTag-AviTag_2020205.fasta	58828.8	1	21	29	31	0.00111	0.5	possibly correct	TRUE	01_Cn1.17618.17618.2	GSLGGGFSSGGFSGGSFSR	K	G	0.997	4.57	0.602	2			854.389	1706.76	1707.77	2	-0.000738	-0.4321	3883.5	2374790	3374340	41	59	TRUE
Merge_HaloTag-AviTag vs N-HaloTag_210318	VL1-, BirA+	replicate 1	Keratin, type I cytoskeletal 10 OS=Homo sapiens OX=9606 GN=KRT10 PE=1 SV=6	P13645	UniProt_Human_SwissProt_contam_HaloTag-AviTag_2020205.fasta	58828.8	1	21	29	31	0.00111	0.5	possibly correct	TRUE	01_Cn1.20043.20043.2	GSSGGGcFGGSSGGYGGLGGFGGGSFR	R	G	0.997	6.97	0.63	2	c7: Carbamidomethyl (+57.02)		1172	2341.98	2342.98	2	-0.001009	-0.4308	4189.08	2134960	3432770	60	86	TRUE
Merge_HaloTag-AviTag vs N-HaloTag_210318	VL1-, BirA+	replicate 1	Keratin, type I cytoskeletal 10 OS=Homo sapiens OX=9606 GN=KRT10 PE=1 SV=6	P13645	UniProt_Human_SwissProt_contam_HaloTag-AviTag_2020205.fasta	58828.8	1	21	29	31	0.00111	0.5	possibly correct	TRUE	01_Cn1.11872.11872.3	IRLENEIQTYR	K	S	0.984	3.17	0.269	2			478.929	1433.76	1434.77	3	0.001661	1.158	3142.47	4330870	5639850	440	450	TRUE
Merge_HaloTag-AviTag vs N-HaloTag_210318	VL1-, BirA+	replicate 1	Keratin, type I cytoskeletal 10 OS=Homo sapiens OX=9606 GN=KRT10 PE=1 SV=6	P13645	UniProt_Human_SwissProt_contam_HaloTag-AviTag_2020205.fasta	58828.8	1	21	29	31	0.00111	0.5	possibly correct	TRUE	01_Cn1.9467.9467.2	LKYENEVALR	R	Q	0.971	2.31	0.404	2			618.343	1234.67	1234.68	2	1	-2.145	2824.89	66814800	74095800	236	245	TRUE
Merge_HaloTag-AviTag vs N-HaloTag_210318	VL1-, BirA+	replicate 1	Keratin, type I cytoskeletal 10 OS=Homo sapiens OX=9606 GN=KRT10 PE=1 SV=6	P13645	UniProt_Human_SwissProt_contam_HaloTag-AviTag_2020205.fasta	58828.8	1	21	29	31	0.00111	0.5	possibly correct	TRUE	01_Cn1.9433.9433.3	LKYENEVALR	R	Q	0.99	3.39	0.253	2			412.231	1233.67	1234.68	3	0.000108	0.08747	2820.48	694138	2545000	236	245	TRUE
Merge_HaloTag-AviTag vs N-HaloTag_210318	VL1-, BirA+	replicate 1	Keratin, type I cytoskeletal 10 OS=Homo sapiens OX=9606 GN=KRT10 PE=1 SV=6	P13645	UniProt_Human_SwissProt_contam_HaloTag-AviTag_2020205.fasta	58828.8	1	21	29	31	0.00111	0.5	possibly correct	TRUE	01_Cn1.27529.27529.2	NQILNLTTDNANILLQIDNAR	K	L	0.997	6.74	0.457	2			1184.14	2366.26	2367.26	2	0.003951	1.669	5170.91	5465930	16819000	208	228	TRUE
Merge_HaloTag-AviTag vs N-HaloTag_210318	VL1-, BirA+	replicate 1	Keratin, type I cytoskeletal 10 OS=Homo sapiens OX=9606 GN=KRT10 PE=1 SV=6	P13645	UniProt_Human_SwissProt_contam_HaloTag-AviTag_2020205.fasta	58828.8	1	21	29	31	0.00111	0.5	possibly correct	TRUE	01_Cn1.27528.27528.3	NQILNLTTDNANILLQIDNAR	K	L	0.997	5.5	0.455	2			789.76	2366.26	2367.26	3	0.002308	0.975	5170.82	5471230	11207600	208	228	TRUE
Merge_HaloTag-AviTag vs N-HaloTag_210318	VL1-, BirA+	replicate 1	Keratin, type I cytoskeletal 10 OS=Homo sapiens OX=9606 GN=KRT10 PE=1 SV=6	P13645	UniProt_Human_SwissProt_contam_HaloTag-AviTag_2020205.fasta	58828.8	1	21	29	31	0.00111	0.5	possibly correct	TRUE	01_Cn1.26196.26196.2	NVQALEIELQSQLALK	R	Q	0.997	4.6	0.446	2			899.01	1796	1797.01	2	0.000144	0.08013	4990.9	771390	1116320	371	386	TRUE
Merge_HaloTag-AviTag vs N-HaloTag_210318	VL1-, BirA+	replicate 1	Keratin, type I cytoskeletal 10 OS=Homo sapiens OX=9606 GN=KRT10 PE=1 SV=6	P13645	UniProt_Human_SwissProt_contam_HaloTag-AviTag_2020205.fasta	58828.8	1	21	29	31	0.00111	0.5	possibly correct	TRUE	01_Cn1.26016.26016.2	NVQALEIELQSQLALK	R	Q	0.997	5.31	0.41	2			899.512	1797.01	1797.01	2	1.005	1.418	4966.57	4122240	6380130	371	386	TRUE
Merge_HaloTag-AviTag vs N-HaloTag_210318	VL1-, BirA+	replicate 1	Keratin, type I cytoskeletal 10 OS=Homo sapiens OX=9606 GN=KRT10 PE=1 SV=6	P13645	UniProt_Human_SwissProt_contam_HaloTag-AviTag_2020205.fasta	58828.8	1	21	29	31	0.00111	0.5	possibly correct	TRUE	01_Cn1.25509.25509.3	NVSTGDVNVEmNAAPGVDLTQLLNNmR	R	S	0.997	4.16	0.396	2		m11: Oxidation (+15.99), m26: Oxidation (+15.99)	969.135	2904.38	2904.38	3	1.006	1.288	4899.66	2051880	4915560	296	322	TRUE
Merge_HaloTag-AviTag vs N-HaloTag_210318	VL1-, BirA+	replicate 1	Keratin, type I cytoskeletal 10 OS=Homo sapiens OX=9606 GN=KRT10 PE=1 SV=6	P13645	UniProt_Human_SwissProt_contam_HaloTag-AviTag_2020205.fasta	58828.8	1	21	29	31	0.00111	0.5	possibly correct	TRUE	01_Cn1.27309.27309.2	NVSTGDVNVEMNAAPGVDLTQLLNNmR	R	S	0.997	6.4	0.628	2		m26: Oxidation (+15.99)	1444.7	2887.38	2888.39	2	0.000279	0.09659	5141.49	871906	1699990	296	322	TRUE
Merge_HaloTag-AviTag vs N-HaloTag_210318	VL1-, BirA+	replicate 1	Keratin, type I cytoskeletal 10 OS=Homo sapiens OX=9606 GN=KRT10 PE=1 SV=6	P13645	UniProt_Human_SwissProt_contam_HaloTag-AviTag_2020205.fasta	58828.8	1	21	29	31	0.00111	0.5	possibly correct	TRUE	01_Cn1.10714.10714.3	QSVEADINGLRR	R	V	0.989	2.32	0.325	2			453.244	1356.71	1357.72	3	-0.000464	-0.3417	2990.48	1340010	2133840	246	257	TRUE
Merge_HaloTag-AviTag vs N-HaloTag_210318	VL1-, BirA+	replicate 1	Keratin, type I cytoskeletal 10 OS=Homo sapiens OX=9606 GN=KRT10 PE=1 SV=6	P13645	UniProt_Human_SwissProt_contam_HaloTag-AviTag_2020205.fasta	58828.8	1	21	29	31	0.00111	0.5	possibly correct	TRUE	01_Cn1.13462.13462.2	RVLDELTLTK	R	A	0.95	2.45	0.259	2			594.353	1186.69	1187.7	2	-0.000759	-0.6391	3351.34	892502	2097400	257	266	TRUE
Merge_HaloTag-AviTag vs N-HaloTag_210318	VL1-, BirA+	replicate 1	Keratin, type I cytoskeletal 10 OS=Homo sapiens OX=9606 GN=KRT10 PE=1 SV=6	P13645	UniProt_Human_SwissProt_contam_HaloTag-AviTag_2020205.fasta	58828.8	1	21	29	31	0.00111	0.5	possibly correct	TRUE	01_Cn1.5742.5742.2	SGGGGGGGGcGGGGGVSSLR	R	I	0.997	4.63	0.627	2	c10: Carbamidomethyl (+57.02)		775.34	1548.67	1549.68	2	-0.004887	-3.154	2305.53	294437	424899	16	35	TRUE
Merge_HaloTag-AviTag vs N-HaloTag_210318	VL1-, BirA+	replicate 1	Keratin, type I cytoskeletal 10 OS=Homo sapiens OX=9606 GN=KRT10 PE=1 SV=6	P13645	UniProt_Human_SwissProt_contam_HaloTag-AviTag_2020205.fasta	58828.8	1	21	29	31	0.00111	0.5	possibly correct	TRUE	01_Cn1.18669.18669.3	SKELTTEIDNNIEQISSYK	K	S	0.997	5.93	0.526	2			738.037	2211.09	2212.1	3	-0.000459	-0.2075	4014.61	2070810	2861500	344	362	TRUE
Merge_HaloTag-AviTag vs N-HaloTag_210318	VL1-, BirA+	replicate 1	Keratin, type I cytoskeletal 10 OS=Homo sapiens OX=9606 GN=KRT10 PE=1 SV=6	P13645	UniProt_Human_SwissProt_contam_HaloTag-AviTag_2020205.fasta	58828.8	1	21	29	31	0.00111	0.5	possibly correct	TRUE	01_Cn1.8467.8467.2	SQYEQLAEQNR	R	K	0.997	2.91	0.512	2			683.323	1364.63	1365.64	2	-0.001094	-0.8011	2693.98	897802	1663540	323	333	TRUE
Merge_HaloTag-AviTag vs N-HaloTag_210318	VL1-, BirA+	replicate 1	Keratin, type I cytoskeletal 10 OS=Homo sapiens OX=9606 GN=KRT10 PE=1 SV=6	P13645	UniProt_Human_SwissProt_contam_HaloTag-AviTag_2020205.fasta	58828.8	1	21	29	31	0.00111	0.5	possibly correct	TRUE	01_Cn1.6055.6055.2	SQYEQLAEQNRK	R	D	0.997	2.32	0.483	2			747.37	1492.73	1493.73	2	-0.000786	-0.5262	2351.87	147727	147558	323	334	TRUE
Merge_HaloTag-AviTag vs N-HaloTag_210318	VL1-, BirA+	replicate 1	Keratin, type I cytoskeletal 10 OS=Homo sapiens OX=9606 GN=KRT10 PE=1 SV=6	P13645	UniProt_Human_SwissProt_contam_HaloTag-AviTag_2020205.fasta	58828.8	1	21	29	31	0.00111	0.5	possibly correct	TRUE	01_Cn1.5911.5911.3	SQYEQLAEQNRK	R	D	0.997	2.71	0.381	2			498.583	1492.73	1493.73	3	0.000576	0.3856	2330.98	235011	541600	323	334	TRUE
Merge_HaloTag-AviTag vs N-HaloTag_210318	VL1-, BirA+	replicate 1	Keratin, type I cytoskeletal 10 OS=Homo sapiens OX=9606 GN=KRT10 PE=1 SV=6	P13645	UniProt_Human_SwissProt_contam_HaloTag-AviTag_2020205.fasta	58828.8	1	21	29	31	0.00111	0.5	possibly correct	TRUE	01_Cn1.5913.5913.2	SQYEQLAEQNRK	R	D	0.997	3.34	0.539	2			747.371	1492.73	1493.73	2	5.8e-05	0.03883	2331.24	189366	469949	323	334	TRUE
Merge_HaloTag-AviTag vs N-HaloTag_210318	VL1-, BirA+	replicate 1	Keratin, type I cytoskeletal 10 OS=Homo sapiens OX=9606 GN=KRT10 PE=1 SV=6	P13645	UniProt_Human_SwissProt_contam_HaloTag-AviTag_2020205.fasta	58828.8	1	21	29	31	0.00111	0.5	possibly correct	TRUE	01_Cn1.4176.4176.2	VTmQNLNDR	K	L	0.997	2.53	0.401	2		m3: Oxidation (+15.99)	553.767	1105.52	1106.53	2	0.000658	0.5946	2055.78	368599	525080	148	156	TRUE
Merge_HaloTag-AviTag vs N-HaloTag_210318	VL1-, BirA+	replicate 1	Keratin, type I cytoskeletal 10 OS=Homo sapiens OX=9606 GN=KRT10 PE=1 SV=6	P13645	UniProt_Human_SwissProt_contam_HaloTag-AviTag_2020205.fasta	58828.8	1	21	29	31	0.00111	0.5	possibly correct	TRUE	01_Cn1.29853.29853.2	YcVQLSQIQAQISALEEQLQQIR	R	A	0.997	7.59	0.665	2	c2: Carbamidomethyl (+57.02)		1373.71	2745.41	2746.42	2	0.001371	0.4991	5481.83	2810430	8177910	400	422	TRUE
Merge_HaloTag-AviTag vs N-HaloTag_210318	VL1-, BirA+	replicate 1	Heterogeneous nuclear ribonucleoproteins A2/B1 OS=Homo sapiens OX=9606 GN=HNRNPA2B1 PE=1 SV=2	P22626	UniProt_Human_SwissProt_contam_HaloTag-AviTag_2020205.fasta	37430.3	0.955	1	1	1	3.59e-05	0.0765	possibly correct	FALSE	01_Cn1.2613.2613.2	EDTEEHHLR	K	D	0.961	1.69	0.351	2			583.265	1164.52	1165.52	2	0.000378	0.3243	1747.08	101760	94140	121	129	FALSE
Merge_HaloTag-AviTag vs N-HaloTag_210318	VL1-, BirA+	replicate 1	Heterogeneous nuclear ribonucleoproteins A2/B1 OS=Homo sapiens OX=9606 GN=HNRNPA2B1 PE=1 SV=2	P22626	UniProt_Human_SwissProt_contam_HaloTag-AviTag_2020205.fasta	37430.3	0.955	1	1	1	3.59e-05	0.0765	possibly correct	TRUE	01_Cn1.11100.11100.2	GGNFGFGDSR	R	G	0.982	2.03	0.306	2			507.226	1012.44	1013.44	2	0.000559	0.5516	3040.44	1021700	1396480	204	213	TRUE
Merge_HaloTag-AviTag vs N-HaloTag_210318	VL1-, BirA+	replicate 1	Heterogeneous nuclear ribonucleoproteins A2/B1 OS=Homo sapiens OX=9606 GN=HNRNPA2B1 PE=1 SV=2	P22626	UniProt_Human_SwissProt_contam_HaloTag-AviTag_2020205.fasta	37430.3	0.955	1	1	1	3.59e-05	0.0765	possibly correct	FALSE	01_Cn1.10386.10386.2	LTDcVVMR	K	D	0.99	2.04	0.454	2	c4: Carbamidomethyl (+57.02)		497.246	992.478	993.486	2	-0.0006863	-0.6908	2947.8	712921	799817	47	54	FALSE
Merge_HaloTag-AviTag vs N-HaloTag_210318	VL1-, BirA+	replicate 1	Heterogeneous nuclear ribonucleoprotein U OS=Homo sapiens OX=9606 GN=HNRNPU PE=1 SV=6	Q00839	UniProt_Human_SwissProt_contam_HaloTag-AviTag_2020205.fasta	90585.2	1	9	9	9	0.000323	0.155	possibly correct	TRUE	01_Cn1.9464.9464.2	DIDIHEVR	K	I	0.99	2.41	0.387	2			498.759	995.504	996.511	2	9.9e-05	0.09935	2824.56	910843	1850810	353	360	TRUE
Merge_HaloTag-AviTag vs N-HaloTag_210318	VL1-, BirA+	replicate 1	Heterogeneous nuclear ribonucleoprotein U OS=Homo sapiens OX=9606 GN=HNRNPU PE=1 SV=6	Q00839	UniProt_Human_SwissProt_contam_HaloTag-AviTag_2020205.fasta	90585.2	1	9	9	9	0.000323	0.155	possibly correct	TRUE	01_Cn1.29201.29201.2	GNFTLPEVAEcFDEITYVELQK	K	E	0.997	3.85	0.554	2	c11: Carbamidomethyl (+57.02)		1302.12	2602.23	2602.24	2	1.001	-0.5439	5392.42	306400	545482	638	659	TRUE
Merge_HaloTag-AviTag vs N-HaloTag_210318	VL1-, BirA+	replicate 1	Heterogeneous nuclear ribonucleoprotein U OS=Homo sapiens OX=9606 GN=HNRNPU PE=1 SV=6	Q00839	UniProt_Human_SwissProt_contam_HaloTag-AviTag_2020205.fasta	90585.2	1	9	9	9	0.000323	0.155	possibly correct	TRUE	01_Cn1.17604.17604.2	GYFEYIEENK	R	Y	0.997	2.7	0.482	2			646.296	1290.58	1291.58	2	-2.2e-05	-0.01703	3881.78	1147610	3236370	256	265	TRUE
Merge_HaloTag-AviTag vs N-HaloTag_210318	VL1-, BirA+	replicate 1	Heterogeneous nuclear ribonucleoprotein U OS=Homo sapiens OX=9606 GN=HNRNPU PE=1 SV=6	Q00839	UniProt_Human_SwissProt_contam_HaloTag-AviTag_2020205.fasta	90585.2	1	9	9	9	0.000323	0.155	possibly correct	TRUE	01_Cn1.3760.3760.2	KAVVVcPK	R	D	0.959	2.09	0.325	2	c6: Carbamidomethyl (+57.02)		450.77	899.525	900.534	2	-0.001259	-1.398	1983.4	106031	360262	602	609	TRUE
Merge_HaloTag-AviTag vs N-HaloTag_210318	VL1-, BirA+	replicate 1	Heterogeneous nuclear ribonucleoprotein U OS=Homo sapiens OX=9606 GN=HNRNPU PE=1 SV=6	Q00839	UniProt_Human_SwissProt_contam_HaloTag-AviTag_2020205.fasta	90585.2	1	9	9	9	0.000323	0.155	possibly correct	TRUE	01_Cn1.4825.4825.3	LLEQYKEESKK	K	A	0.962	2.99	0.339	2			465.589	1393.74	1394.75	3	-0.00066	-0.4732	2162.22	779959	1400040	665	675	TRUE
Merge_HaloTag-AviTag vs N-HaloTag_210318	VL1-, BirA+	replicate 1	Heterogeneous nuclear ribonucleoprotein U OS=Homo sapiens OX=9606 GN=HNRNPU PE=1 SV=6	Q00839	UniProt_Human_SwissProt_contam_HaloTag-AviTag_2020205.fasta	90585.2	1	9	9	9	0.000323	0.155	possibly correct	TRUE	01_Cn1.17760.17760.2	NFILDQTNVSAAAQR	R	R	0.997	3.99	0.317	2			824.426	1646.84	1647.84	2	-0.000828	-0.5025	3902.02	4023170	3577240	576	590	TRUE
Merge_HaloTag-AviTag vs N-HaloTag_210318	VL1-, BirA+	replicate 1	Heterogeneous nuclear ribonucleoprotein U OS=Homo sapiens OX=9606 GN=HNRNPU PE=1 SV=6	Q00839	UniProt_Human_SwissProt_contam_HaloTag-AviTag_2020205.fasta	90585.2	1	9	9	9	0.000323	0.155	possibly correct	TRUE	01_Cn1.22010.22010.4	SPQPPVEEEDEHFDDTVVcLDTYNcDLHFK	K	I	0.996	4.42	0.268	2	c19: Carbamidomethyl (+57.02), c25: Carbamidomethyl (+57.02)		909.897	3635.56	3635.56	4	1.008	1.448	4439.91	1688430	2015520	271	300	TRUE
Merge_HaloTag-AviTag vs N-HaloTag_210318	VL1-, BirA+	replicate 1	Heterogeneous nuclear ribonucleoprotein U OS=Homo sapiens OX=9606 GN=HNRNPU PE=1 SV=6	Q00839	UniProt_Human_SwissProt_contam_HaloTag-AviTag_2020205.fasta	90585.2	1	9	9	9	0.000323	0.155	possibly correct	TRUE	01_Cn1.4768.4768.2	TcNcETEDYGEK	K	F	0.997	2.76	0.508	2	c2: Carbamidomethyl (+57.02), c4: Carbamidomethyl (+57.02)		753.28	1504.55	1505.55	2	0.0003024	0.2009	2153.57	160297	215229	388	399	TRUE
Merge_HaloTag-AviTag vs N-HaloTag_210318	VL1-, BirA+	replicate 1	Heterogeneous nuclear ribonucleoprotein U OS=Homo sapiens OX=9606 GN=HNRNPU PE=1 SV=6	Q00839	UniProt_Human_SwissProt_contam_HaloTag-AviTag_2020205.fasta	90585.2	1	9	9	9	0.000323	0.155	possibly correct	TRUE	01_Cn1.15930.15930.2	YNILGTNTImDK	K	M	0.948	2.73	0.327	2		m10: Oxidation (+15.99)	700.35	1398.69	1398.69	2	0.9996	-2.262	3667.42	1602550	1895640	525	536	TRUE
Merge_HaloTag-AviTag vs N-HaloTag_210318	VL1-, BirA+	replicate 1	Spliceosome RNA helicase DDX39B OS=Homo sapiens OX=9606 GN=DDX39B PE=1 SV=1	Q13838	UniProt_Human_SwissProt_contam_HaloTag-AviTag_2020205.fasta	48992	1	8	9	9	0.000323	0.227	possibly correct	TRUE	01_Cn1.27818.27818.3	cIALAQLLVEQNFPAIAIHR	R	G	0.997	5.35	0.604	2	c1: Carbamidomethyl (+57.02)		759.756	2276.25	2277.25	3	-0.00114	-0.5007	5209.27	1382440	1774170	300	319	TRUE
Merge_HaloTag-AviTag vs N-HaloTag_210318	VL1-, BirA+	replicate 1	Spliceosome RNA helicase DDX39B OS=Homo sapiens OX=9606 GN=DDX39B PE=1 SV=1	Q13838	UniProt_Human_SwissProt_contam_HaloTag-AviTag_2020205.fasta	48992	1	8	9	9	0.000323	0.227	possibly correct	TRUE	01_Cn1.19115.19115.2	GLAITFVSDENDAK	K	I	0.997	3.51	0.506	2			740.37	1478.73	1479.73	2	-0.000458	-0.3095	4070.35	2163850	3173140	385	398	TRUE
Merge_HaloTag-AviTag vs N-HaloTag_210318	VL1-, BirA+	replicate 1	Spliceosome RNA helicase DDX39B OS=Homo sapiens OX=9606 GN=DDX39B PE=1 SV=1	Q13838	UniProt_Human_SwissProt_contam_HaloTag-AviTag_2020205.fasta	48992	1	8	9	9	0.000323	0.227	possibly correct	TRUE	01_Cn1.9385.9385.2	GSYVSIHSSGFR	K	D	0.997	2.74	0.465	2			648.82	1295.63	1296.63	2	0.000471	0.3632	2814.29	911219	1245840	37	48	TRUE
Merge_HaloTag-AviTag vs N-HaloTag_210318	VL1-, BirA+	replicate 1	Spliceosome RNA helicase DDX39B OS=Homo sapiens OX=9606 GN=DDX39B PE=1 SV=1	Q13838	UniProt_Human_SwissProt_contam_HaloTag-AviTag_2020205.fasta	48992	1	8	9	9	0.000323	0.227	possibly correct	TRUE	01_Cn1.11019.11019.2	HFILDEcDK	K	M	0.997	2.97	0.522	2	c7: Carbamidomethyl (+57.02)		588.771	1175.53	1176.54	2	-0.0002313	-0.1966	3029.94	2373070	1903270	192	200	TRUE
Merge_HaloTag-AviTag vs N-HaloTag_210318	VL1-, BirA+	replicate 1	Spliceosome RNA helicase DDX39B OS=Homo sapiens OX=9606 GN=DDX39B PE=1 SV=1	Q13838	UniProt_Human_SwissProt_contam_HaloTag-AviTag_2020205.fasta	48992	1	8	9	9	0.000323	0.227	possibly correct	TRUE	01_Cn1.21223.21223.2	ILVATNLFGR	R	G	0.991	2.3	0.42	2			552.334	1102.65	1103.66	2	0.002595	2.351	4337.27	1383570	2782190	340	349	TRUE
Merge_HaloTag-AviTag vs N-HaloTag_210318	VL1-, BirA+	replicate 1	Spliceosome RNA helicase DDX39B OS=Homo sapiens OX=9606 GN=DDX39B PE=1 SV=1	Q13838	UniProt_Human_SwissProt_contam_HaloTag-AviTag_2020205.fasta	48992	1	8	9	9	0.000323	0.227	possibly correct	TRUE	01_Cn1.2647.2647.2	KDEEVLKK	K	N	0.981	2.75	0.233	2			494.788	987.561	988.568	2	0.000844	0.8538	1755.88	200155	243904	156	163	TRUE
Merge_HaloTag-AviTag vs N-HaloTag_210318	VL1-, BirA+	replicate 1	Spliceosome RNA helicase DDX39B OS=Homo sapiens OX=9606 GN=DDX39B PE=1 SV=1	Q13838	UniProt_Human_SwissProt_contam_HaloTag-AviTag_2020205.fasta	48992	1	8	9	9	0.000323	0.227	possibly correct	TRUE	01_Cn1.15313.15313.3	LTLHGLQQYYVK	K	L	0.997	4.39	0.383	2			488.273	1461.8	1462.81	3	-9.9e-05	-0.06768	3588.95	2533230	2010410	257	268	TRUE
Merge_HaloTag-AviTag vs N-HaloTag_210318	VL1-, BirA+	replicate 1	Spliceosome RNA helicase DDX39B OS=Homo sapiens OX=9606 GN=DDX39B PE=1 SV=1	Q13838	UniProt_Human_SwissProt_contam_HaloTag-AviTag_2020205.fasta	48992	1	8	9	9	0.000323	0.227	possibly correct	TRUE	01_Cn1.7816.7816.2	NcPHIVVGTPGR	K	I	0.965	2.34	0.273	2	c2: Carbamidomethyl (+57.02)		653.838	1305.66	1306.67	2	-0.0005953	-0.4556	2605.11	449388	928256	164	175	TRUE
Merge_HaloTag-AviTag vs N-HaloTag_210318	VL1-, BirA+	replicate 1	Spliceosome RNA helicase DDX39B OS=Homo sapiens OX=9606 GN=DDX39B PE=1 SV=1	Q13838	UniProt_Human_SwissProt_contam_HaloTag-AviTag_2020205.fasta	48992	1	8	9	9	0.000323	0.227	possibly correct	TRUE	01_Cn1.7781.7781.3	NcPHIVVGTPGR	K	I	0.997	2.94	0.433	2	c2: Carbamidomethyl (+57.02)		436.228	1305.66	1306.67	3	0.0005557	0.4253	2600.53	717302	589313	164	175	TRUE
Merge_HaloTag-AviTag vs N-HaloTag_210318	VL1-, BirA+	replicate 1	Keratin, type II cytoskeletal 6C OS=Homo sapiens OX=9606 GN=KRT6C PE=1 SV=3	P48668	UniProt_Human_SwissProt_contam_HaloTag-AviTag_2020205.fasta	60026.7	1	14	14	14	0.000502	0.39	possibly correct	TRUE	01_Cn1.24434.24434.2	ADTLTDEINFLR	K	A	0.997	3.62	0.322	2			704.359	1406.7	1407.71	2	-0.000445	-0.3161	4755.81	1397070	3032630	288	299	TRUE
Merge_HaloTag-AviTag vs N-HaloTag_210318	VL1-, BirA+	replicate 1	Keratin, type II cytoskeletal 6C OS=Homo sapiens OX=9606 GN=KRT6C PE=1 SV=3	P48668	UniProt_Human_SwissProt_contam_HaloTag-AviTag_2020205.fasta	60026.7	1	14	14	14	0.000502	0.39	possibly correct	TRUE	01_Cn1.10173.10173.2	AEAESWYQTK	R	Y	0.997	2.67	0.415	2			606.78	1211.55	1212.55	2	0.000413	0.3406	2919.93	4347330	2732520	350	359	TRUE
Merge_HaloTag-AviTag vs N-HaloTag_210318	VL1-, BirA+	replicate 1	Keratin, type II cytoskeletal 6C OS=Homo sapiens OX=9606 GN=KRT6C PE=1 SV=3	P48668	UniProt_Human_SwissProt_contam_HaloTag-AviTag_2020205.fasta	60026.7	1	14	14	14	0.000502	0.39	possibly correct	TRUE	01_Cn1.12471.12471.2	AIGGGLSSVGGGSSTIK	R	Y	0.997	3.75	0.507	2			724.39	1446.77	1447.78	2	-0.002844	-1.964	3223.63	529021	1208470	534	550	TRUE
Merge_HaloTag-AviTag vs N-HaloTag_210318	VL1-, BirA+	replicate 1	Keratin, type II cytoskeletal 6C OS=Homo sapiens OX=9606 GN=KRT6C PE=1 SV=3	P48668	UniProt_Human_SwissProt_contam_HaloTag-AviTag_2020205.fasta	60026.7	1	14	14	14	0.000502	0.39	possibly correct	FALSE	01_Cn1.7724.7724.2	AQYEEIAQR	K	S	0.991	2.25	0.404	2			554.275	1106.54	1107.54	2	-0.000562	-0.5074	2591.81	3648600	3110580	339	347	FALSE
Merge_HaloTag-AviTag vs N-HaloTag_210318	VL1-, BirA+	replicate 1	Keratin, type II cytoskeletal 6C OS=Homo sapiens OX=9606 GN=KRT6C PE=1 SV=3	P48668	UniProt_Human_SwissProt_contam_HaloTag-AviTag_2020205.fasta	60026.7	1	14	14	14	0.000502	0.39	possibly correct	FALSE	01_Cn1.6113.6113.2	DVDAAYmNK	K	V	0.96	2.01	0.319	2		m7: Oxidation (+15.99)	521.729	1041.44	1042.45	2	6.299e-05	0.06043	2359.84	624314	1714600	273	281	FALSE
Merge_HaloTag-AviTag vs N-HaloTag_210318	VL1-, BirA+	replicate 1	Keratin, type II cytoskeletal 6C OS=Homo sapiens OX=9606 GN=KRT6C PE=1 SV=3	P48668	UniProt_Human_SwissProt_contam_HaloTag-AviTag_2020205.fasta	60026.7	1	14	14	14	0.000502	0.39	possibly correct	TRUE	01_Cn1.11547.11547.3	DVDAAYmNKVELQAK	K	A	0.966	2.73	0.252	2		m7: Oxidation (+15.99)	570.951	1709.83	1710.84	3	0.00063	0.3682	3098.39	458701	772460	273	287	TRUE
Merge_HaloTag-AviTag vs N-HaloTag_210318	VL1-, BirA+	replicate 1	Keratin, type II cytoskeletal 6C OS=Homo sapiens OX=9606 GN=KRT6C PE=1 SV=3	P48668	UniProt_Human_SwissProt_contam_HaloTag-AviTag_2020205.fasta	60026.7	1	14	14	14	0.000502	0.39	possibly correct	TRUE	01_Cn1.8867.8867.2	EYQELmNVK	K	L	0.995	2.36	0.396	2		m6: Oxidation (+15.99)	585.279	1168.54	1169.55	2	0.000738	0.631	2747.07	2145620	1898450	447	455	TRUE
Merge_HaloTag-AviTag vs N-HaloTag_210318	VL1-, BirA+	replicate 1	Keratin, type II cytoskeletal 6C OS=Homo sapiens OX=9606 GN=KRT6C PE=1 SV=3	P48668	UniProt_Human_SwissProt_contam_HaloTag-AviTag_2020205.fasta	60026.7	1	14	14	14	0.000502	0.39	possibly correct	TRUE	01_Cn1.9897.9897.2	GSGGLGGAcGGAGFGSR	R	S	0.997	4.27	0.549	2	c9: Carbamidomethyl (+57.02)		712.821	1423.63	1424.63	2	0.0006327	0.4441	2883.57	1586340	2223650	43	59	TRUE
Merge_HaloTag-AviTag vs N-HaloTag_210318	VL1-, BirA+	replicate 1	Keratin, type II cytoskeletal 6C OS=Homo sapiens OX=9606 GN=KRT6C PE=1 SV=3	P48668	UniProt_Human_SwissProt_contam_HaloTag-AviTag_2020205.fasta	60026.7	1	14	14	14	0.000502	0.39	possibly correct	TRUE	01_Cn1.14111.14111.2	ISIGGGScAISGGYGSR	R	A	0.997	4.49	0.559	2	c8: Carbamidomethyl (+57.02)		799.883	1597.75	1598.76	2	-0.0001873	-0.1172	3435.43	4007170	4076380	70	86	TRUE
Merge_HaloTag-AviTag vs N-HaloTag_210318	VL1-, BirA+	replicate 1	Keratin, type II cytoskeletal 6C OS=Homo sapiens OX=9606 GN=KRT6C PE=1 SV=3	P48668	UniProt_Human_SwissProt_contam_HaloTag-AviTag_2020205.fasta	60026.7	1	14	14	14	0.000502	0.39	possibly correct	FALSE	01_Cn1.21215.21215.2	LALDVEIATYR	K	K	0.989	2.9	0.312	2			632.351	1262.69	1263.69	2	-0.000322	-0.2548	4336.14	2874090	3588220	456	466	FALSE
Merge_HaloTag-AviTag vs N-HaloTag_210318	VL1-, BirA+	replicate 1	Keratin, type II cytoskeletal 6C OS=Homo sapiens OX=9606 GN=KRT6C PE=1 SV=3	P48668	UniProt_Human_SwissProt_contam_HaloTag-AviTag_2020205.fasta	60026.7	1	14	14	14	0.000502	0.39	possibly correct	TRUE	01_Cn1.3196.3196.3	LRSEIDHVKK	R	Q	0.993	2.67	0.341	2			408.907	1223.7	1224.71	3	-0.000142	-0.1159	1875.04	355129	472878	391	400	TRUE
Merge_HaloTag-AviTag vs N-HaloTag_210318	VL1-, BirA+	replicate 1	Keratin, type II cytoskeletal 6C OS=Homo sapiens OX=9606 GN=KRT6C PE=1 SV=3	P48668	UniProt_Human_SwissProt_contam_HaloTag-AviTag_2020205.fasta	60026.7	1	14	14	14	0.000502	0.39	possibly correct	TRUE	01_Cn1.13268.13268.2	NKLEGLEDALQK	K	A	0.997	3.85	0.336	2			679.37	1356.73	1357.73	2	-6.5e-05	-0.04787	3326.67	2511280	2871220	425	436	TRUE
Merge_HaloTag-AviTag vs N-HaloTag_210318	VL1-, BirA+	replicate 1	Keratin, type II cytoskeletal 6C OS=Homo sapiens OX=9606 GN=KRT6C PE=1 SV=3	P48668	UniProt_Human_SwissProt_contam_HaloTag-AviTag_2020205.fasta	60026.7	1	14	14	14	0.000502	0.39	possibly correct	FALSE	01_Cn1.4487.4487.3	NKYEDEINKR	K	T	0.997	2.93	0.384	2			436.89	1307.65	1308.65	3	-0.000101	-0.07718	2105.88	3149910	6931790	251	260	FALSE
Merge_HaloTag-AviTag vs N-HaloTag_210318	VL1-, BirA+	replicate 1	Keratin, type II cytoskeletal 6C OS=Homo sapiens OX=9606 GN=KRT6C PE=1 SV=3	P48668	UniProt_Human_SwissProt_contam_HaloTag-AviTag_2020205.fasta	60026.7	1	14	14	14	0.000502	0.39	possibly correct	FALSE	01_Cn1.29757.29757.3	NLDLDSIIAEVKAQYEEIAQR	R	S	0.997	5.88	0.474	2			807.089	2418.25	2418.25	3	1.002	-0.4248	5468.59	610805	1066240	327	347	FALSE
Merge_HaloTag-AviTag vs N-HaloTag_210318	VL1-, BirA+	replicate 1	Keratin, type II cytoskeletal 6C OS=Homo sapiens OX=9606 GN=KRT6C PE=1 SV=3	P48668	UniProt_Human_SwissProt_contam_HaloTag-AviTag_2020205.fasta	60026.7	1	14	14	14	0.000502	0.39	possibly correct	FALSE	01_Cn1.27713.27713.3	QNLEPLFEQYINNLR	R	R	0.997	3.86	0.354	2			630.996	1889.97	1890.97	3	0.003734	1.975	5195.05	497539	1554260	208	222	FALSE
Merge_HaloTag-AviTag vs N-HaloTag_210318	VL1-, BirA+	replicate 1	Keratin, type II cytoskeletal 6C OS=Homo sapiens OX=9606 GN=KRT6C PE=1 SV=3	P48668	UniProt_Human_SwissProt_contam_HaloTag-AviTag_2020205.fasta	60026.7	1	14	14	14	0.000502	0.39	possibly correct	FALSE	01_Cn1.27705.27705.2	QNLEPLFEQYINNLR	R	R	0.997	4.51	0.445	2			945.99	1889.97	1890.97	2	0.001997	1.056	5193.99	1860560	4773420	208	222	FALSE
Merge_HaloTag-AviTag vs N-HaloTag_210318	VL1-, BirA+	replicate 1	Keratin, type II cytoskeletal 6C OS=Homo sapiens OX=9606 GN=KRT6C PE=1 SV=3	P48668	UniProt_Human_SwissProt_contam_HaloTag-AviTag_2020205.fasta	60026.7	1	14	14	14	0.000502	0.39	possibly correct	TRUE	01_Cn1.11612.11612.2	SGFSSISVSR	R	S	0.994	1.79	0.54	2			513.766	1025.52	1026.52	2	0.003034	2.956	3106.92	2568530	4141650	31	40	TRUE
Merge_HaloTag-AviTag vs N-HaloTag_210318	VL1-, BirA+	replicate 1	Keratin, type II cytoskeletal 6C OS=Homo sapiens OX=9606 GN=KRT6C PE=1 SV=3	P48668	UniProt_Human_SwissProt_contam_HaloTag-AviTag_2020205.fasta	60026.7	1	14	14	14	0.000502	0.39	possibly correct	TRUE	01_Cn1.7459.7459.2	SRAEAESWYQTK	R	Y	0.993	2.98	0.432	2			728.346	1454.68	1455.69	2	-0.002522	-1.733	2557	429831	345389	348	359	TRUE
Merge_HaloTag-AviTag vs N-HaloTag_210318	VL1-, BirA+	replicate 1	Keratin, type II cytoskeletal 6C OS=Homo sapiens OX=9606 GN=KRT6C PE=1 SV=3	P48668	UniProt_Human_SwissProt_contam_HaloTag-AviTag_2020205.fasta	60026.7	1	14	14	14	0.000502	0.39	possibly correct	TRUE	01_Cn1.14177.14177.2	TAAENEFVTLK	R	K	0.997	3.12	0.446	2			611.82	1221.62	1222.63	2	0.000647	0.5292	3443.8	976250	1829840	261	271	TRUE
Merge_HaloTag-AviTag vs N-HaloTag_210318	VL1-, BirA+	replicate 1	Keratin, type II cytoskeletal 6C OS=Homo sapiens OX=9606 GN=KRT6C PE=1 SV=3	P48668	UniProt_Human_SwissProt_contam_HaloTag-AviTag_2020205.fasta	60026.7	1	14	14	14	0.000502	0.39	possibly correct	TRUE	01_Cn1.9710.9710.3	TAAENEFVTLKK	R	D	0.997	3.67	0.372	2			450.914	1349.72	1350.73	3	0.001932	1.43	2858.22	2170110	2203430	261	272	TRUE
Merge_HaloTag-AviTag vs N-HaloTag_210318	VL1-, BirA+	replicate 1	Keratin, type II cytoskeletal 6C OS=Homo sapiens OX=9606 GN=KRT6C PE=1 SV=3	P48668	UniProt_Human_SwissProt_contam_HaloTag-AviTag_2020205.fasta	60026.7	1	14	14	14	0.000502	0.39	possibly correct	FALSE	01_Cn1.15685.15685.2	WTLLQEQGTK	K	T	0.989	2.63	0.343	2			602.322	1202.63	1203.64	2	-0.000529	-0.4395	3636.36	2021330	2854330	195	204	FALSE
Merge_HaloTag-AviTag vs N-HaloTag_210318	VL1-, BirA+	replicate 1	Keratin, type II cytoskeletal 6C OS=Homo sapiens OX=9606 GN=KRT6C PE=1 SV=3	P48668	UniProt_Human_SwissProt_contam_HaloTag-AviTag_2020205.fasta	60026.7	1	14	14	14	0.000502	0.39	possibly correct	FALSE	01_Cn1.3858.3858.2	YEDEINKR	K	T	0.975	2.08	0.296	2			533.762	1065.51	1066.52	2	0.000528	0.4951	2000.21	994103	1334600	253	260	FALSE
Merge_HaloTag-AviTag vs N-HaloTag_210318	VL1-, BirA+	replicate 1	Keratin, type II cytoskeletal 6C OS=Homo sapiens OX=9606 GN=KRT6C PE=1 SV=3	P48668	UniProt_Human_SwissProt_contam_HaloTag-AviTag_2020205.fasta	60026.7	1	14	14	14	0.000502	0.39	possibly correct	TRUE	01_Cn1.10987.10987.2	YEELQVTAGR	K	H	0.997	2.84	0.415	2			583.296	1164.58	1165.58	2	-0.000514	-0.441	3025.84	1830560	1968790	360	369	TRUE
Merge_HaloTag-AviTag vs N-HaloTag_210318	VL1-, BirA+	replicate 1	Pyruvate kinase PKM OS=Homo sapiens OX=9606 GN=PKM PE=1 SV=4	P14618	UniProt_Human_SwissProt_contam_HaloTag-AviTag_2020205.fasta	57937.5	1	14	15	15	0.000538	0.356	possibly correct	TRUE	01_Cn1.11180.11180.2	APIIAVTR	R	N	0.99	2.24	0.58	2			420.768	839.522	840.53	2	-0.001451	-1.726	3050.52	1012730	1613280	448	455	TRUE
Merge_HaloTag-AviTag vs N-HaloTag_210318	VL1-, BirA+	replicate 1	Pyruvate kinase PKM OS=Homo sapiens OX=9606 GN=PKM PE=1 SV=4	P14618	UniProt_Human_SwissProt_contam_HaloTag-AviTag_2020205.fasta	57937.5	1	14	15	15	0.000538	0.356	possibly correct	TRUE	01_Cn1.14990.14990.2	ccSGAIIVLTK	K	S	0.997	3.49	0.607	2	c1: Carbamidomethyl (+57.02), c2: Carbamidomethyl (+57.02)		611.321	1220.63	1221.63	2	0.001075	0.8803	3547.93	2350090	2127790	423	433	TRUE
Merge_HaloTag-AviTag vs N-HaloTag_210318	VL1-, BirA+	replicate 1	Pyruvate kinase PKM OS=Homo sapiens OX=9606 GN=PKM PE=1 SV=4	P14618	UniProt_Human_SwissProt_contam_HaloTag-AviTag_2020205.fasta	57937.5	1	14	15	15	0.000538	0.356	possibly correct	TRUE	01_Cn1.29233.29233.2	FGVEQDVDmVFASFIR	K	K	0.997	4.58	0.516	2		m9: Oxidation (+15.99)	938.952	1875.89	1875.89	2	1.001	-0.6743	5396.71	538861	584317	231	246	TRUE
Merge_HaloTag-AviTag vs N-HaloTag_210318	VL1-, BirA+	replicate 1	Pyruvate kinase PKM OS=Homo sapiens OX=9606 GN=PKM PE=1 SV=4	P14618	UniProt_Human_SwissProt_contam_HaloTag-AviTag_2020205.fasta	57937.5	1	14	15	15	0.000538	0.356	possibly correct	TRUE	01_Cn1.22073.22073.2	GADFLVTEVENGGSLGSK	K	K	0.997	4.62	0.394	2			890.445	1778.87	1779.88	2	0.005783	3.249	4447.85	1371490	2117650	189	206	TRUE
Merge_HaloTag-AviTag vs N-HaloTag_210318	VL1-, BirA+	replicate 1	Pyruvate kinase PKM OS=Homo sapiens OX=9606 GN=PKM PE=1 SV=4	P14618	UniProt_Human_SwissProt_contam_HaloTag-AviTag_2020205.fasta	57937.5	1	14	15	15	0.000538	0.356	possibly correct	TRUE	01_Cn1.17397.17397.2	GDLGIEIPAEK	R	V	0.997	3.2	0.475	2			571.309	1140.6	1141.61	2	0.001159	1.015	3854.73	1537230	2182920	295	305	TRUE
Merge_HaloTag-AviTag vs N-HaloTag_210318	VL1-, BirA+	replicate 1	Pyruvate kinase PKM OS=Homo sapiens OX=9606 GN=PKM PE=1 SV=4	P14618	UniProt_Human_SwissProt_contam_HaloTag-AviTag_2020205.fasta	57937.5	1	14	15	15	0.000538	0.356	possibly correct	TRUE	01_Cn1.6933.6933.2	GSGTAEVELK	K	K	0.963	2.45	0.316	2			495.758	989.501	990.51	2	-0.002022	-2.041	2483.28	743630	634647	126	135	TRUE
Merge_HaloTag-AviTag vs N-HaloTag_210318	VL1-, BirA+	replicate 1	Pyruvate kinase PKM OS=Homo sapiens OX=9606 GN=PKM PE=1 SV=4	P14618	UniProt_Human_SwissProt_contam_HaloTag-AviTag_2020205.fasta	57937.5	1	14	15	15	0.000538	0.356	possibly correct	TRUE	01_Cn1.11495.11495.2	ITLDNAYmEK	K	C	0.989	2.38	0.356	2		m8: Oxidation (+15.99)	607.292	1212.57	1213.58	2	-0.000485	-0.3997	3091.57	888596	1014720	142	151	TRUE
Merge_HaloTag-AviTag vs N-HaloTag_210318	VL1-, BirA+	replicate 1	Pyruvate kinase PKM OS=Homo sapiens OX=9606 GN=PKM PE=1 SV=4	P14618	UniProt_Human_SwissProt_contam_HaloTag-AviTag_2020205.fasta	57937.5	1	14	15	15	0.000538	0.356	possibly correct	TRUE	01_Cn1.23481.23481.2	IYVDDGLISLQVK	K	Q	0.997	3.59	0.535	2			731.911	1461.81	1462.82	2	-0.001427	-0.9755	4629.93	1806030	4150780	174	186	TRUE
Merge_HaloTag-AviTag vs N-HaloTag_210318	VL1-, BirA+	replicate 1	Pyruvate kinase PKM OS=Homo sapiens OX=9606 GN=PKM PE=1 SV=4	P14618	UniProt_Human_SwissProt_contam_HaloTag-AviTag_2020205.fasta	57937.5	1	14	15	15	0.000538	0.356	possibly correct	TRUE	01_Cn1.17046.17046.3	KGVNLPGAAVDLPAVSEK	K	D	0.997	4.22	0.435	2			589.001	1763.98	1764.99	3	0.001376	0.7796	3809.76	944394	1931950	207	224	TRUE
Merge_HaloTag-AviTag vs N-HaloTag_210318	VL1-, BirA+	replicate 1	Pyruvate kinase PKM OS=Homo sapiens OX=9606 GN=PKM PE=1 SV=4	P14618	UniProt_Human_SwissProt_contam_HaloTag-AviTag_2020205.fasta	57937.5	1	14	15	15	0.000538	0.356	possibly correct	TRUE	01_Cn1.24887.24887.3	LAPITSDPTEATAVGAVEASFK	R	C	0.986	3.37	0.338	2			725.713	2174.12	2175.12	3	0.004806	2.21	4816.34	839038	1594150	401	422	TRUE
Merge_HaloTag-AviTag vs N-HaloTag_210318	VL1-, BirA+	replicate 1	Pyruvate kinase PKM OS=Homo sapiens OX=9606 GN=PKM PE=1 SV=4	P14618	UniProt_Human_SwissProt_contam_HaloTag-AviTag_2020205.fasta	57937.5	1	14	15	15	0.000538	0.356	possibly correct	TRUE	01_Cn1.24876.24876.2	LAPITSDPTEATAVGAVEASFK	R	C	0.997	5.3	0.679	2			1088.06	2174.11	2175.12	2	0.002778	1.277	4814.88	1129850	3262230	401	422	TRUE
Merge_HaloTag-AviTag vs N-HaloTag_210318	VL1-, BirA+	replicate 1	Pyruvate kinase PKM OS=Homo sapiens OX=9606 GN=PKM PE=1 SV=4	P14618	UniProt_Human_SwissProt_contam_HaloTag-AviTag_2020205.fasta	57937.5	1	14	15	15	0.000538	0.356	possibly correct	TRUE	01_Cn1.16402.16402.2	LDIDSPPITAR	R	N	0.996	2.96	0.356	2			599.328	1196.64	1197.65	2	0.001109	0.926	3727.82	2922070	3134340	33	43	TRUE
Merge_HaloTag-AviTag vs N-HaloTag_210318	VL1-, BirA+	replicate 1	Pyruvate kinase PKM OS=Homo sapiens OX=9606 GN=PKM PE=1 SV=4	P14618	UniProt_Human_SwissProt_contam_HaloTag-AviTag_2020205.fasta	57937.5	1	14	15	15	0.000538	0.356	possibly correct	TRUE	01_Cn1.6730.6730.4	LNFSHGTHEYHAETIK	R	N	0.992	4.05	0.226	2			471.732	1882.9	1883.9	4	0.002661	1.412	2450.52	5054570	7852750	74	89	TRUE
Merge_HaloTag-AviTag vs N-HaloTag_210318	VL1-, BirA+	replicate 1	Pyruvate kinase PKM OS=Homo sapiens OX=9606 GN=PKM PE=1 SV=4	P14618	UniProt_Human_SwissProt_contam_HaloTag-AviTag_2020205.fasta	57937.5	1	14	15	15	0.000538	0.356	possibly correct	TRUE	01_Cn1.19459.19459.3	RFDEILEASDGImVAR	R	G	0.997	3.93	0.447	2		m13: Oxidation (+15.99)	613.309	1836.91	1837.91	3	0.001286	0.6997	4114.26	941392	1239100	279	294	TRUE
Merge_HaloTag-AviTag vs N-HaloTag_210318	VL1-, BirA+	replicate 1	Pyruvate kinase PKM OS=Homo sapiens OX=9606 GN=PKM PE=1 SV=4	P14618	UniProt_Human_SwissProt_contam_HaloTag-AviTag_2020205.fasta	57937.5	1	14	15	15	0.000538	0.356	possibly correct	TRUE	01_Cn1.8767.8767.2	VNFAmNVGK	R	A	0.997	2.95	0.416	2		m5: Oxidation (+15.99)	498.253	994.491	995.498	2	0.000281	0.2823	2733.57	1269100	1917730	490	498	TRUE
Merge_HaloTag-AviTag vs N-HaloTag_210318	VL1-, BirA+	replicate 1	Propionyl-CoA carboxylase alpha chain, mitochondrial OS=Homo sapiens OX=9606 GN=PCCA PE=1 SV=4	P05165	UniProt_Human_SwissProt_contam_HaloTag-AviTag_2020205.fasta	80059.3	1	36	63	103	0.00369	0.577	possibly correct	TRUE	01_Cn1.19470.19470.2	AEVNTIPGFDGVVK	K	D	0.994	2.84	0.395	2			723.385	1444.76	1445.76	2	-0.001284	-0.8881	4115.62	1296860	3605000	187	200	TRUE
Merge_HaloTag-AviTag vs N-HaloTag_210318	VL1-, BirA+	replicate 1	Propionyl-CoA carboxylase alpha chain, mitochondrial OS=Homo sapiens OX=9606 GN=PCCA PE=1 SV=4	P05165	UniProt_Human_SwissProt_contam_HaloTag-AviTag_2020205.fasta	80059.3	1	36	63	103	0.00369	0.577	possibly correct	TRUE	01_Cn1.11334.11334.2	AMGEQAVALAR	R	A	0.997	2.82	0.44	2			558.795	1115.58	1116.58	2	-0.000766	-0.686	3070.57	3509900	3349760	315	325	TRUE
Merge_HaloTag-AviTag vs N-HaloTag_210318	VL1-, BirA+	replicate 1	Propionyl-CoA carboxylase alpha chain, mitochondrial OS=Homo sapiens OX=9606 GN=PCCA PE=1 SV=4	P05165	UniProt_Human_SwissProt_contam_HaloTag-AviTag_2020205.fasta	80059.3	1	36	63	103	0.00369	0.577	possibly correct	TRUE	01_Cn1.8185.8185.2	AmGEQAVALAR	R	A	0.997	2.84	0.552	2		m2: Oxidation (+15.99)	566.793	1131.57	1132.58	2	0.000787	0.6949	2656.71	1474420	1929860	315	325	TRUE
Merge_HaloTag-AviTag vs N-HaloTag_210318	VL1-, BirA+	replicate 1	Propionyl-CoA carboxylase alpha chain, mitochondrial OS=Homo sapiens OX=9606 GN=PCCA PE=1 SV=4	P05165	UniProt_Human_SwissProt_contam_HaloTag-AviTag_2020205.fasta	80059.3	1	36	63	103	0.00369	0.577	possibly correct	TRUE	01_Cn1.12028.12028.3	AQAVHPGYGFLSENK	R	E	0.984	2.65	0.298	2			539.939	1616.79	1617.8	3	0.000103	0.06367	3163.12	846101	1446060	136	150	TRUE
Merge_HaloTag-AviTag vs N-HaloTag_210318	VL1-, BirA+	replicate 1	Propionyl-CoA carboxylase alpha chain, mitochondrial OS=Homo sapiens OX=9606 GN=PCCA PE=1 SV=4	P05165	UniProt_Human_SwissProt_contam_HaloTag-AviTag_2020205.fasta	80059.3	1	36	63	103	0.00369	0.577	possibly correct	TRUE	01_Cn1.11857.11857.2	AQAVHPGYGFLSENK	R	E	0.997	5.01	0.515	2			809.404	1616.79	1617.8	2	-0.000522	-0.3227	3140.62	3214360	6328720	136	150	TRUE
Merge_HaloTag-AviTag vs N-HaloTag_210318	VL1-, BirA+	replicate 1	Propionyl-CoA carboxylase alpha chain, mitochondrial OS=Homo sapiens OX=9606 GN=PCCA PE=1 SV=4	P05165	UniProt_Human_SwissProt_contam_HaloTag-AviTag_2020205.fasta	80059.3	1	36	63	103	0.00369	0.577	possibly correct	TRUE	01_Cn1.11869.11869.3	AQAVHPGYGFLSENK	R	E	0.997	4.13	0.587	2			539.939	1616.8	1617.8	3	0.001464	0.9049	3142.26	31001900	37298700	136	150	TRUE
Merge_HaloTag-AviTag vs N-HaloTag_210318	VL1-, BirA+	replicate 1	Propionyl-CoA carboxylase alpha chain, mitochondrial OS=Homo sapiens OX=9606 GN=PCCA PE=1 SV=4	P05165	UniProt_Human_SwissProt_contam_HaloTag-AviTag_2020205.fasta	80059.3	1	36	63	103	0.00369	0.577	possibly correct	TRUE	01_Cn1.2698.2698.2	AQHFQENSR	R	M	0.983	1.71	0.393	2			558.763	1115.51	1116.52	2	0.000885	0.7926	1768.63	351195	434455	540	548	TRUE
Merge_HaloTag-AviTag vs N-HaloTag_210318	VL1-, BirA+	replicate 1	Propionyl-CoA carboxylase alpha chain, mitochondrial OS=Homo sapiens OX=9606 GN=PCCA PE=1 SV=4	P05165	UniProt_Human_SwissProt_contam_HaloTag-AviTag_2020205.fasta	80059.3	1	36	63	103	0.00369	0.577	possibly correct	TRUE	01_Cn1.22782.22782.3	cLAAEDVVFIGPDTHAIQAMGDK	R	I	0.997	4.84	0.424	2	c1: Carbamidomethyl (+57.02)		820.4	2458.18	2458.17	3	1.01	2.971	4540.76	730239	1303950	155	177	TRUE
Merge_HaloTag-AviTag vs N-HaloTag_210318	VL1-, BirA+	replicate 1	Propionyl-CoA carboxylase alpha chain, mitochondrial OS=Homo sapiens OX=9606 GN=PCCA PE=1 SV=4	P05165	UniProt_Human_SwissProt_contam_HaloTag-AviTag_2020205.fasta	80059.3	1	36	63	103	0.00369	0.577	possibly correct	TRUE	01_Cn1.20395.20395.3	cLAAEDVVFIGPDTHAIQAmGDK	R	I	0.997	5.25	0.447	2	c1: Carbamidomethyl (+57.02)	m20: Oxidation (+15.99)	825.395	2473.16	2474.17	3	0.002221	0.8975	4233.98	2311800	3544090	155	177	TRUE
Merge_HaloTag-AviTag vs N-HaloTag_210318	VL1-, BirA+	replicate 1	Propionyl-CoA carboxylase alpha chain, mitochondrial OS=Homo sapiens OX=9606 GN=PCCA PE=1 SV=4	P05165	UniProt_Human_SwissProt_contam_HaloTag-AviTag_2020205.fasta	80059.3	1	36	63	103	0.00369	0.577	possibly correct	TRUE	01_Cn1.20428.20428.2	cLAAEDVVFIGPDTHAIQAmGDK	R	I	0.997	6.07	0.599	2	c1: Carbamidomethyl (+57.02)	m20: Oxidation (+15.99)	1237.59	2473.17	2474.17	2	0.009298	3.758	4238.33	2532140	3156700	155	177	TRUE
Merge_HaloTag-AviTag vs N-HaloTag_210318	VL1-, BirA+	replicate 1	Propionyl-CoA carboxylase alpha chain, mitochondrial OS=Homo sapiens OX=9606 GN=PCCA PE=1 SV=4	P05165	UniProt_Human_SwissProt_contam_HaloTag-AviTag_2020205.fasta	80059.3	1	36	63	103	0.00369	0.577	possibly correct	TRUE	01_Cn1.19304.19304.4	cLAAEDVVFIGPDTHAIQAmGDKIESK	R	L	0.997	4	0.468	2	c1: Carbamidomethyl (+57.02)	m20: Oxidation (+15.99)	733.612	2930.42	2931.42	4	0.002381	0.8121	4094.74	3665220	4336560	155	181	TRUE
[truncated: 26,417 more rows]

## Sheet: HaloTag-AP result
								Total intensity of HaloTag						Total PSM of HaloTag
								VL1+, BirA+ (Sample #5, Figure S9)			VL1-, BirA+			VL1+, BirA+ (Sample #5, Figure S9)			VL1-, BirA+
Protein name	Gene	Uniprot number	Entrez ID	Subcellular Localization	Functions	Transmembrane	Molecular Weight (Da)	Rep-1	Rep-2	Rep-3	Rep-1	Rep-2	Rep-3	Rep-1	Rep-2	Rep-3	Rep-1	Rep-2	Rep-3
[truncated: 970 more rows]

## Sheet: Sample #5 (n=958)
								Total PSM			Total intensity
								VL1+, BirA+ (Sample #5)			VL1+, BirA+ (Sample #5)
[truncated: 959 more rows]

## Sheet: Overlap with N-HaloTag (Fig 5c)
								Total PSM			Total intensity
[truncated: 150 more rows]
